# Supplementary material for: Transcription factor ZmEREB97 regulates nitrate uptake in maize (Zea mays) roots
Source: Plant Physiol. 2024 May 14;196(1):535–50. doi: 10.1093/plphys/kiae277 (PMC11376383; doi:10.1093/plphys/kiae277)
Supplement: kiae277_Supplementary_Data [file kiae277_supplementary_data.zip]

Archive with 5 entries (5 files):
- pp.00212.2024-s06.pdf
- Supplementary Data.pdf
- Supplementary Dataset S1.xlsx
- Supplementary Dataset S2.xlsx
- Supplementary Dataset S3.xlsx
