# Supplementary material for: Transcription factor ZmEREB97 regulates nitrate uptake in maize (Zea mays) roots
Source: Plant Physiol. 2024 May 14;196(1):535–50. doi: 10.1093/plphys/kiae277 (PMC11376383; doi:10.1093/plphys/kiae277)
Supplement: kiae277_Supplementary_Data [file kiae277_supplementary_data.zip › Supplementary Dataset S1.xlsx]

## Sheet: MapMan
Supplementary Dataset S1. Data of co-expression network analysis with WGCNA
					FPKM value
BinCode	BinName	id	type	description	B73HN_0h	B73LN_0h	B73HN_0.5h	B73LN_0.5h	B73HN_8h	B73LN_8h	MO17HN_0h	MO17LN_0h	M17HN_0.5h	M17LN_0.5h	M17HN_8h	M17LN_8h
13.1.1.3.1	amino acid metabolism.synthesis.central amino acid metabolism.alanine.alanine aminotransferase	GRMZM2g088028_t01	Transcript	moderately similar to ( 364) AT1G72330 | Symbols: ALAAT2 | ALAAT2 (ALANINE AMINOTRANSFERASE 2); ATP binding / L-alanine:2-oxoglutarate aminotransferase | chr1:27233637-27236191 FORWARDmoderately similar to ( 364) ALA2_HORVU Alanine aminotransferase 2 (EC 2.6.1.2) (GPT) (Glutamic--pyruvic transaminase 2) (Glutamic--alanine transaminase 2) (ALAAT-2) - Hordeum vulgare (Barley)moderately similar to (…	11.834	9.89907	14.9544	12.3249	6.01254	9.28152	5.81711	2.71809	3.61964	2.58977	0.963677	0.441498
13.1.1.3.1	amino acid metabolism.synthesis.central amino acid metabolism.alanine.alanine aminotransferase	GRMZM2g088064_t02	Transcript	moderately similar to ( 294) AT1G17290 | Symbols: AlaAT1 | AlaAT1 (ALANINE AMINOTRANSFERAS); ATP binding / L-alanine:2-oxoglutarate aminotransferase | chr1:5922771-5926093 FORWARDmoderately similar to ( 332) ALA2_HORVU Alanine aminotransferase 2 (EC 2.6.1.2) (GPT) (Glutamic--pyruvic transaminase 2) (Glutamic--alanine transaminase 2) (ALAAT-2) - Hordeum vulgare (Barley)moderately similar to ( 333)…	3.21189	5.91126	1.81971	6.23151	92.5602	13.7346	3.51481	5.35279	7.53365	5.17158	10.8944	6.45635
13.1.1.3.1	amino acid metabolism.synthesis.central amino acid metabolism.alanine.alanine aminotransferase	GRMZM2g120563_t07	Transcript	highly similar to ( 672) AT1G70580 | Symbols: AOAT2, GGT2 | AOAT2 (ALANINE-2-OXOGLUTARATE AMINOTRANSFERASE 2); L-alanine:2-oxoglutarate aminotransferase/ glycine:2-oxoglutarate aminotransferase | chr1:26613222-26615845 FORWARDmoderately similar to ( 426) ALA2_HORVU Alanine aminotransferase 2 (EC 2.6.1.2) (GPT) (Glutamic--pyruvic transaminase 2) (Glutamic--alanine transaminase 2) (ALAAT-2) - Horde…	14.1959	12.6748	12.6347	11.7308	14.2033	13.2529	24.6651	22.9467	25.657	20.5234	24.4845	20.9212
13.1.1.3.1	amino acid metabolism.synthesis.central amino acid metabolism.alanine.alanine aminotransferase	GRMZM5g828630_t01	Transcript	weakly similar to ( 108) AT1G72330 | Symbols: ALAAT2 | ALAAT2 (ALANINE AMINOTRANSFERASE 2); ATP binding / L-alanine:2-oxoglutarate aminotransferase | chr1:27233637-27236191 FORWARDweakly similar to ( 144) ALA2_HORVU Alanine aminotransferase 2 (EC 2.6.1.2) (GPT) (Glutamic--pyruvic transaminase 2) (Glutamic--alanine transaminase 2) (ALAAT-2) - Hordeum vulgare (Barley)weakly similar to ( 153) loc_os…	20.4106	30.6335	7.52735	45.7105	501.324	57.4881	20.6232	29.6479	32.5356	36.0718	17.8331	43.8758
13.1.1.3.1	amino acid metabolism.synthesis.central amino acid metabolism.alanine.alanine aminotransferase	GRMZM2g053939_t01	Transcript	weakly similar to ( 181) AT1G17290 | Symbols: AlaAT1 | AlaAT1 (ALANINE AMINOTRANSFERAS); ATP binding / L-alanine:2-oxoglutarate aminotransferase | chr1:5922771-5926093 FORWARDweakly similar to ( 175) ALA2_HORVU Alanine aminotransferase 2 (EC 2.6.1.2) (GPT) (Glutamic--pyruvic transaminase 2) (Glutamic--alanine transaminase 2) (ALAAT-2) - Hordeum vulgare (Barley)moderately similar to ( 227) loc_os0…	48.6063	44.9031	14.1651	46.976	148.184	57.6263	54.457	37.9317	42.2429	30.7614	41.1209	41.5794
13.1.1.3.1	amino acid metabolism.synthesis.central amino acid metabolism.alanine.alanine aminotransferase	GRMZM2g088018_t01	Transcript	moderately similar to ( 224) AT1G72330 | Symbols: ALAAT2 | ALAAT2 (ALANINE AMINOTRANSFERASE 2); ATP binding / L-alanine:2-oxoglutarate aminotransferase | chr1:27233637-27236191 FORWARDmoderately similar to ( 237) ALA2_HORVU Alanine aminotransferase 2 (EC 2.6.1.2) (GPT) (Glutamic--pyruvic transaminase 2) (Glutamic--alanine transaminase 2) (ALAAT-2) - Hordeum vulgare (Barley)moderately similar to (…	21.2269	17.9338	35.0492	25.2169	9.10118	14.8467	10.5842	2.6538	5.62015	2.87301	4.16933	1.62613
13.1.1.3.1	amino acid metabolism.synthesis.central amino acid metabolism.alanine.alanine aminotransferase	GRMZM2g053999_t01	Transcript	highly similar to ( 561) AT1G72330 | Symbols: ALAAT2 | ALAAT2 (ALANINE AMINOTRANSFERASE 2); ATP binding / L-alanine:2-oxoglutarate aminotransferase | chr1:27233637-27236191 FORWARDhighly similar to ( 548) ALA2_HORVU Alanine aminotransferase 2 (EC 2.6.1.2) (GPT) (Glutamic--pyruvic transaminase 2) (Glutamic--alanine transaminase 2) (ALAAT-2) - Hordeum vulgare (Barley)highly similar to ( 629) loc_os…	17.8118	18.3925	9.08331	19.0134	40.1703	20.9254	20.8184	17.9658	17.8647	13.4357	24.7069	24.6004
13.1.1.3.11	amino acid metabolism.synthesis.central amino acid metabolism.alanine.alanine-glyoxylate aminotransferase	GRMZM2g127350_t01	Transcript	highly similar to ( 716) AT3G08860 | Symbols: | alanine--glyoxylate aminotransferase, putative / beta-alanine-pyruvate aminotransferase, putative / AGT, putative | chr3:2696754-2699087 REVERSEvery weakly similar to (97.8) GSA_ORYSA Glutamate-1-semialdehyde 2,1-aminomutase, chloroplast precursor (EC 5.4.3.8) (GSA) (Glutamate-1-semialdehyde aminotransferase) (GSA-AT) - Oryza sativa (Rice)highly sim…	172.116	132.704	114.852	149.368	15.1559	52.2479	179.09	138.933	157.093	106.284	42.3763	48.6384
13.1.1.3.11	amino acid metabolism.synthesis.central amino acid metabolism.alanine.alanine-glyoxylate aminotransferase	GRMZM2g107739_t01	Transcript	highly similar to ( 700) AT3G08860 | Symbols: | alanine--glyoxylate aminotransferase, putative / beta-alanine-pyruvate aminotransferase, putative / AGT, putative | chr3:2696754-2699087 REVERSEvery weakly similar to ( 100) GSA_ORYSA Glutamate-1-semialdehyde 2,1-aminomutase, chloroplast precursor (EC 5.4.3.8) (GSA) (Glutamate-1-semialdehyde aminotransferase) (GSA-AT) - Oryza sativa (Rice)highly sim…	53.7227	46.7416	36.5583	46.448	6.60097	8.33786	23.7468	13.9051	7.73617	15.5667	1.80202	1.8229
13.1.1.3.11	amino acid metabolism.synthesis.central amino acid metabolism.alanine.alanine-glyoxylate aminotransferase	GRMZM2g124353_t01	Transcript	highly similar to ( 706) AT4G39660 | Symbols: AGT2 | AGT2 (ALANINE:GLYOXYLATE AMINOTRANSFERASE 2); alanine-glyoxylate transaminase/ catalytic/ pyridoxal phosphate binding / transaminase | chr4:18406797-18409262 FORWARDvery weakly similar to (99.4) GSA_CHLRE Glutamate-1-semialdehyde 2,1-aminomutase, chloroplast precursor (EC 5.4.3.8) (GSA) (Glutamate-1-semialdehyde aminotransferase) (GSA-AT) - Chl…	155.398	146.145	131.36	128.552	68.399	120.453	143.049	92.0507	63.5941	23.6685	39.1365	87.433
13.1.1.3.11	amino acid metabolism.synthesis.central amino acid metabolism.alanine.alanine-glyoxylate aminotransferase	GRMZM2g030571_t02	Transcript	highly similar to ( 700) AT3G08860 | Symbols: | alanine--glyoxylate aminotransferase, putative / beta-alanine-pyruvate aminotransferase, putative / AGT, putative | chr3:2696754-2699087 REVERSEvery weakly similar to (94.4) GSA_ORYSA Glutamate-1-semialdehyde 2,1-aminomutase, chloroplast precursor (EC 5.4.3.8) (GSA) (Glutamate-1-semialdehyde aminotransferase) (GSA-AT) - Oryza sativa (Rice)highly sim…	31.7513	55.815	44.4332	31.1223	11.4972	12.7831	67.5858	28.52	22.5164	42.6435	2.57118	16.4539
13.1.1.2.1	amino acid metabolism.synthesis.central amino acid metabolism.aspartate.aspartate aminotransferase	GRMZM2g094712_t01	Transcript	highly similar to ( 701) AT5G11520 | Symbols: ASP3, YLS4 | ASP3 (ASPARTATE AMINOTRANSFERASE 3); L-aspartate:2-oxoglutarate aminotransferase | chr5:3685257-3687721 REVERSEhighly similar to ( 756) AATC_ORYSA Aspartate aminotransferase, cytoplasmic (EC 2.6.1.1) (Transaminase A) - Oryza sativa (Rice)highly similar to ( 773) loc_os01g55540 12001.m43201 protein aspartate aminotransferase, cytoplasmic, …	46.5083	39.9499	57.425	57.2827	209.772	67.0088	23.5416	23.5878	52.6853	32.163	69.7239	44.594
13.1.1.2.1	amino acid metabolism.synthesis.central amino acid metabolism.aspartate.aspartate aminotransferase	GRMZM2g400604_t01	Transcript	highly similar to ( 606) AT2G22250 | Symbols: ATAAT, AAT, MEE17 | aminotransferase class I and II family protein | chr2:9458011-9460297 REVERSEhighly similar to ( 755) loc_os01g65090 12001.m42770 protein aspartate aminotransferase, putative, expressed seq=cds; coord=3:174367886..174371254:-1; parent_gene=GRMZM2G400604	35.204	31.4221	34.6896	29.2518	24.5113	26.5751	29.1787	19.3771	22.7695	23.4904	21.7823	28.0959
13.1.1.2.1	amino acid metabolism.synthesis.central amino acid metabolism.aspartate.aspartate aminotransferase	GRMZM5g836910_t01	Transcript	highly similar to ( 729) AT4G31990 | Symbols: ASP5, AAT3, ATAAT1 | ASP5 (ASPARTATE AMINOTRANSFERASE 5); L-aspartate:2-oxoglutarate aminotransferase | chr4:15470876-15473521 REVERSEmoderately similar to ( 456) AATC_ORYSA Aspartate aminotransferase, cytoplasmic (EC 2.6.1.1) (Transaminase A) - Oryza sativa (Rice)highly similar to ( 820) loc_os02g55420 12002.m10568 protein aspartate aminotransferase,…	20.763	23.0093	10.4518	24.405	34.4865	13.3716	11.2627	8.52273	9.41312	6.73937	2.12134	3.49802
13.1.1.2.1	amino acid metabolism.synthesis.central amino acid metabolism.aspartate.aspartate aminotransferase	GRMZM2g146677_t01	Transcript	highly similar to ( 704) AT2G30970 | Symbols: ASP1 | ASP1 (ASPARTATE AMINOTRANSFERASE 1); L-aspartate:2-oxoglutarate aminotransferase | chr2:13179012-13181686 FORWARDmoderately similar to ( 412) AATC_DAUCA Aspartate aminotransferase, cytoplasmic (EC 2.6.1.1) (Transaminase A) - Daucus carota (Carrot)highly similar to ( 786) loc_os02g14110 12002.m06657 protein aspartate aminotransferase, mitochondr…	9.56896	11.9478	7.55124	10.3463	82.9407	15.697	8.91045	9.38677	11.0904	8.74781	21.2042	10.8817
13.1.1.2.1	amino acid metabolism.synthesis.central amino acid metabolism.aspartate.aspartate aminotransferase	GRMZM2g033799_t01	Transcript	highly similar to ( 580) AT2G22250 | Symbols: ATAAT, AAT, MEE17 | aminotransferase class I and II family protein | chr2:9458011-9460297 REVERSEhighly similar to ( 725) loc_os01g65090 12001.m42770 protein aspartate aminotransferase, putative, expressed seq=cds; coord=8:101408887..101413622:1; parent_gene=GRMZM2G033799	59.7922	52.2724	48.6791	64.0885	36.194	36.8814	50.9958	39.243	38.0672	34.7202	38.1167	32.2596
13.1.1.1.1	amino acid metabolism.synthesis.central amino acid metabolism.GABA.Glutamate decarboxylase	GRMZM5g826838_t01	Transcript	highly similar to ( 847) AT5G17330 | Symbols: GAD, GAD1 | GAD; calmodulin binding / glutamate decarboxylase | chr5:5711141-5714839 FORWARDhighly similar to ( 839) DCE_PETHY Glutamate decarboxylase (EC 4.1.1.15) (GAD) - Petunia hybrida (Petunia)highly similar to ( 941) loc_os03g51080 12003.m10089 protein glutamate decarboxylase, putative, expressed seq=cds; coord=1:269493908..269506409:1; parent_g…	49.4727	50.9451	50.317	51.5105	117.546	77.7039	51.8887	63.9514	98.7066	41.9618	46.9231	36.7306
13.1.1.1.1	amino acid metabolism.synthesis.central amino acid metabolism.GABA.Glutamate decarboxylase	GRMZM2g098875_t02	Transcript	highly similar to ( 830) AT5G17330 | Symbols: GAD, GAD1 | GAD; calmodulin binding / glutamate decarboxylase | chr5:5711141-5714839 FORWARDhighly similar to ( 815) DCE_PETHY Glutamate decarboxylase (EC 4.1.1.15) (GAD) - Petunia hybrida (Petunia)highly similar to ( 912) loc_os03g13300 12003.m06776 protein glutamate decarboxylase, putative, expressed seq=cds; coord=9:144297761..144300231:-1; parent_…	0.674153	0.158651	53.107	28.7118	54.1639	2.15694	0.23776	0.469991	72.0456	31.8613	44.2122	1.38082
13.1.1.1.1	amino acid metabolism.synthesis.central amino acid metabolism.GABA.Glutamate decarboxylase	GRMZM2g355906_t01	Transcript	highly similar to ( 688) AT1G65960 | Symbols: GAD2 | GAD2 (GLUTAMATE DECARBOXYLASE 2); calmodulin binding / glutamate decarboxylase | chr1:24552094-24557253 FORWARDhighly similar to ( 689) DCE_PETHY Glutamate decarboxylase (EC 4.1.1.15) (GAD) - Petunia hybrida (Petunia)highly similar to ( 849) loc_os04g37500 12004.m08739 protein glutamate decarboxylase, putative, expressed seq=cds; coord=2:447205…	10.0779	16.0067	3.51435	6.75855	2.62324	3.67861	24.4442	3.21722	5.06275	1.28138	0.734467	3.83386
13.1.1.1.1	amino acid metabolism.synthesis.central amino acid metabolism.GABA.Glutamate decarboxylase	GRMZM2g017110_t02	Transcript	highly similar to ( 781) AT5G17330 | Symbols: GAD, GAD1 | GAD; calmodulin binding / glutamate decarboxylase | chr5:5711141-5714839 FORWARDhighly similar to ( 785) DCE_PETHY Glutamate decarboxylase (EC 4.1.1.15) (GAD) - Petunia hybrida (Petunia)highly similar to ( 870) loc_os08g36320 12008.m080179 protein glutamate decarboxylase, putative, expressed seq=cds; coord=1:198230317..198233618:-1; parent…	68.2378	74.2026	143.635	55.4802	30.3383	66.8568	60.2111	77.0553	79.7281	38.7272	25.5401	54.7764
13.1.1.1.3	amino acid metabolism.synthesis.central amino acid metabolism.GABA.SSADH	GRMZM2g119482_t01	Transcript	highly similar to ( 743) AT1G79440 | Symbols: ALDH5F1, SSADH1, SSADH | ALDH5F1; 3-chloroallyl aldehyde dehydrogenase/ NAD or NADH binding / succinate-semialdehyde dehydrogenase | chr1:29882525-29887275 REVERSEmoderately similar to ( 315) BADH_ORYSA Betaine-aldehyde dehydrogenase (EC 1.2.1.8) (BADH) - Oryza sativa (Rice)highly similar to ( 895) loc_os02g07760 12002.m100117 protein succinate semial…	9.54802	9.02358	9.62291	9.58798	15.5307	14.3099	10.3945	10.4077	10.8229	11.3946	18.6845	16.9577
25	C1-metabolism	GRMZM5g824944_t02	Transcript	nearly identical (1036) AT1G50480 | Symbols: THFS | THFS (10-FORMYLTETRAHYDROFOLATE SYNTHETASE); ATP binding / copper ion binding / formate-tetrahydrofolate ligase | chr1:18702064-18704687 FORWARDnearly identical (1033) FTHS_SPIOL Formate--tetrahydrofolate ligase (EC 6.3.4.3) (Formyltetrahydrofolate synthetase) (10-formyletrahydrofolate synthetase) (FHS) (FTHFS) - Spinacia oleracea (Spinach)nearl…	41.8599	42.4951	27.9413	42.2086	64.4743	53.3444	50.7168	53.6812	49.1398	41.4053	55.583	53.8763
25	C1-metabolism	GRMZM2g005771_t01	Transcript	moderately similar to ( 285) AT5G16450 | Symbols: | dimethylmenaquinone methyltransferase family protein | chr5:5374357-5375342 FORWARDmoderately similar to ( 328) loc_os01g52460 12001.m11420 protein regulator of ribonuclease activity A, putative, expressed seq=cds; coord=5:65023010..65024952:-1; parent_gene=GRMZM2G005771	1.82325	1.65609	2.99029	2.35989	3.87624	4.72474	2.03965	3.08075	1.81336	3.12622	2.43602	2.91575
25	C1-metabolism	GRMZM2g116563_t01	Transcript	highly similar to ( 690) AT4G10760 | Symbols: EMB1706, MTA | MTA (MRNA ADENOSINE METHYLASE); S-adenosylmethionine-dependent methyltransferase/ methyltransferase | chr4:6619947-6623312 REVERSEhighly similar to ( 990) MTA70_ORYSA Probable N6-adenosine-methyltransferase MT-A70-like (EC 2.1.1.62) - Oryza sativa (Rice)highly similar to ( 990) loc_os02g45110 12002.m09551 protein N6-adenosine-methyltran…	13.1742	16.0136	14.8827	14.4118	19.624	16.411	15.0346	14.4482	14.8398	17.9703	19.4483	16.3771
25	C1-metabolism	GRMZM2g169927_t01	Transcript	highly similar to ( 902) AT4G31120 | Symbols: PRMT5 | SKB1 (SHK1 BINDING PROTEIN 1); protein methyltransferase | chr4:15132538-15136568 REVERSEnearly identical (1137) loc_os02g04660 12002.m100094 protein protein arginine N-methyltransferase 5, putative, expressed seq=cds; coord=4:239492145..239501865:1; parent_gene=GRMZM2G169927	3.71093	3.31732	3.82095	3.45463	3.57161	3.71514	10.1926	11.2559	12.2068	14.2498	7.62995	6.1506
25	C1-metabolism	GRMZM2g005990_t01	Transcript	highly similar to ( 796) AT2G16370 | Symbols: THY-1 | THY-1 (THYMIDYLATE SYNTHASE 1); dihydrofolate reductase/ thymidylate synthase | chr2:7082038-7084333 REVERSEnearly identical (1036) DRTS_MAIZE Bifunctional dihydrofolate reductase-thymidylate synthase (DHFR-TS) [Includes: Dihydrofolate reductase (EC 1.5.1.3); Thymidylate synthase (EC 2.1.1.45)] - Zea mays (Maize)highly similar to ( 949) loc_os…	13.0431	12.7174	10.5695	12.3481	11.4603	9.99548	11.1547	9.8517	9.564	10.6193	9.64422	9.62133
25	C1-metabolism	GRMZM2g011456_t03	Transcript	highly similar to ( 901) AT4G31120 | Symbols: PRMT5 | SKB1 (SHK1 BINDING PROTEIN 1); protein methyltransferase | chr4:15132538-15136568 REVERSEnearly identical (1136) loc_os02g04660 12002.m100094 protein protein arginine N-methyltransferase 5, putative, expressed seq=cds; coord=5:77757345..77777262:-1; parent_gene=GRMZM2G011456	7.25892	10.2285	6.74478	9.82779	18.1514	9.02439	12.0834	8.28056	10.2676	11.6935	10.4443	10.0917
25	C1-metabolism	GRMZM2g347056_t01	Transcript	highly similar to ( 986) AT2G44160 | Symbols: MTHFR2 | MTHFR2 (METHYLENETETRAHYDROFOLATE REDUCTASE 2); methylenetetrahydrofolate reductase (NADPH) | chr2:18262301-18265185 FORWARDnearly identical (1225) MTHR1_MAIZE Methylenetetrahydrofolate reductase 1 (EC 1.5.1.20) (ZmMTHFR1) - Zea mays (Maize)nearly identical (1134) loc_os03g60090 12003.m35475 protein methylenetetrahydrofolate reductase, putati…	203.857	204.42	188.365	166.964	145.519	151.239	205.549	139.455	151.748	130.457	149.101	137.476
25	C1-metabolism	GRMZM2g139880_t01	Transcript	highly similar to ( 803) AT2G16370 | Symbols: THY-1 | THY-1 (THYMIDYLATE SYNTHASE 1); dihydrofolate reductase/ thymidylate synthase | chr2:7082038-7084333 REVERSEnearly identical (1009) DRTS_MAIZE Bifunctional dihydrofolate reductase-thymidylate synthase (DHFR-TS) [Includes: Dihydrofolate reductase (EC 1.5.1.3); Thymidylate synthase (EC 2.1.1.45)] - Zea mays (Maize)highly similar to ( 960) loc_os…	5.79988	6.53359	4.59563	6.57018	12.7472	7.68386	5.95436	6.30737	5.99677	7.34304	7.19025	7.14465
25	C1-metabolism	ac215260.3_fgt004	Transcript	moderately similar to ( 261) AT5G16450 | Symbols: | dimethylmenaquinone methyltransferase family protein | chr5:5374357-5375342 FORWARDmoderately similar to ( 306) loc_os01g52460 12001.m11420 protein regulator of ribonuclease activity A, putative, expressed seq=cds; coord=3:17033772..17034278:1; parent_gene=AC215260.3_FG004	11.6967	13.9587	15.3114	11.9633	37.4329	16.0081	40.1067	41.2798	33.5128	28.5438	24.5678	32.5074
25	C1-metabolism	GRMZM2g049811_t01	Transcript	highly similar to ( 592) AT5G14780 | Symbols: FDH | FDH (FORMATE DEHYDROGENASE); NAD or NADH binding / binding / catalytic/ cofactor binding / oxidoreductase, acting on the CH-OH group of donors, NAD or NADP as acceptor | chr5:4777043-4779190 FORWARDhighly similar to ( 692) FDH1_ORYSA Formate dehydrogenase 1, mitochondrial precursor (EC 1.2.1.2) (NAD-dependent formate dehydrogenase 1) (FDH 1) - O…	424.378	179.885	42.3831	159.686	146.845	65.3403	89.7211	21.0829	32.0633	12.1004	19.4205	23.9374
25.3	C1-metabolism.dihydropteridine diphosphokinase	GRMZM2g095806_t02	Transcript	highly similar to ( 611) AT4G30000 | Symbols: | dihydropterin pyrophosphokinase, putative / dihydropteroate synthase, putative / DHPS, putative | chr4:14670524-14672397 REVERSEhighly similar to ( 787) loc_os07g42632 12007.m28917 protein folic acid synthesis protein, putative, expressed seq=cds; coord=7:144322857..144325733:1; parent_gene=GRMZM2G095806	4.67773	5.71108	4.66514	4.81331	8.17226	4.32302	6.47087	5.57192	5.59839	6.60674	6.01614	4.5276
25.4	C1-metabolism.5-formyltetrahydrofolate cyclo-ligase	GRMZM2g001904_t01	Transcript	moderately similar to ( 273) AT1G76730 | Symbols: | 5-formyltetrahydrofolate cyclo-ligase family protein | chr1:28803033-28804703 REVERSEmoderately similar to ( 315) loc_os12g07020 12012.m073774 protein 5-formyltetrahydrofolate cyclo-ligase, putative, expressed seq=cds; coord=10:9138392..9143326:1; parent_gene=GRMZM2G001904	2.4499	2.06918	2.63843	2.07142	3.29304	3.71845	1.51587	1.56833	2.61566	3.13829	5.91937	7.07149
25.4	C1-metabolism.5-formyltetrahydrofolate cyclo-ligase	GRMZM5g807835_t01	Transcript	moderately similar to ( 251) AT5G13050 | Symbols: 5-FCL | 5-FCL (5-FORMYLTETRAHYDROFOLATE CYCLOLIGASE); 5-formyltetrahydrofolate cyclo-ligase | chr5:4137262-4138711 REVERSEmoderately similar to ( 343) loc_os07g39070 12007.m08150 protein 5-formyltetrahydrofolate cyclo-ligase, putative, expressed seq=cds; coord=2:207220443..207223985:1; parent_gene=GRMZM5G807835	42.4868	43.6689	39.7501	42.3598	59.9464	40.939	19.0546	16.8586	17.8862	15.2257	14.5378	15.511
25.5	C1-metabolism.Methylenetetrahydrofolate dehydrogenase & Methenyltetrahydrofolate cyclohydrolase	GRMZM2g130790_t01	Transcript	moderately similar to ( 404) AT2G38660 | Symbols: | tetrahydrofolate dehydrogenase/cyclohydrolase, putative | chr2:16166392-16168194 FORWARDhighly similar to ( 565) loc_os09g15810 12009.m059962 protein folD bifunctional protein, putative, expressed seq=cds; coord=2:175489492..175498535:-1; parent_gene=GRMZM2G130790	6.89108	7.14494	6.97267	7.52989	11.5066	7.84907	10.1902	11.0815	8.72775	10.3515	13.7567	11.4329
25.5	C1-metabolism.Methylenetetrahydrofolate dehydrogenase & Methenyltetrahydrofolate cyclohydrolase	GRMZM2g150485_t03	Transcript	moderately similar to ( 424) AT3G12290 | Symbols: | tetrahydrofolate dehydrogenase/cyclohydrolase, putative | chr3:3919591-3921326 FORWARDmoderately similar to ( 471) loc_os05g05830 12005.m083615 protein C-1-tetrahydrofolate synthase, cytoplasmic, putative, expressed seq=cds; coord=8:127487910..127490189:1; parent_gene=GRMZM2G150485	68.7651	67.6453	58.1183	75.9188	129.507	85.3167	77.6217	79.8186	81.8291	65.1993	87.5907	82.1364
25.5	C1-metabolism.Methylenetetrahydrofolate dehydrogenase & Methenyltetrahydrofolate cyclohydrolase	ac233922.1_fgt005	Transcript	moderately similar to ( 476) AT4G00620 | Symbols: | tetrahydrofolate dehydrogenase/cyclohydrolase, putative | chr4:259265-260788 REVERSEhighly similar to ( 548) loc_os02g02850 12002.m05635 protein C-1-tetrahydrofolate synthase, cytoplasmic, putative, expressed seq=cds; coord=4:238055009..238057832:-1; parent_gene=AC233922.1_FG005	11.1133	9.92005	10.765	11.7453	29.2039	16.9164	14.5385	12.832	14.0557	14.1837	31.8333	21.5256
25.7	C1-metabolism.GTP cyclohydrolase I	GRMZM2g062420_t01	Transcript	moderately similar to ( 432) AT3G07270 | Symbols: | GTP cyclohydrolase I | chr3:2314005-2317059 FORWARDhighly similar to ( 603) loc_os04g56710 12004.m10558 protein GTP cyclohydrolase I 1, putative, expressed seq=cds; coord=2:3541475..3547749:1; parent_gene=GRMZM2G062420	15.3958	14.5227	18.3116	16.9468	48.331	29.1517	21.0824	21.1366	30.8671	15.7495	24.1163	32.1069
25.7	C1-metabolism.GTP cyclohydrolase I	GRMZM2g106376_t01	Transcript	moderately similar to ( 421) AT3G07270 | Symbols: | GTP cyclohydrolase I | chr3:2314005-2317059 FORWARDhighly similar to ( 572) loc_os04g56710 12004.m10558 protein GTP cyclohydrolase I 1, putative, expressed seq=cds; coord=10:146967602..146972055:-1; parent_gene=GRMZM2G106376	2.72032	2.84362	7.75589	4.9019	7.05806	5.35508	1.01362	1.34387	3.66239	1.80798	2.75048	2.56848
25.8	C1-metabolism.tetrahydrofolate synthase	GRMZM2g393334_t01	Transcript	highly similar to ( 603) AT5G05980 | Symbols: ATDFB | ATDFB (A. THALIANA DHFS-FPGS HOMOLOG B); tetrahydrofolylpolyglutamate synthase | chr5:1799738-1804177 REVERSEhighly similar to ( 861) loc_os03g02030 12003.m101150 protein folylpolyglutamate synthase, mitochondrial precursor, putative, expressed seq=cds; coord=9:154454066..154460083:1; parent_gene=GRMZM2G393334	40.0865	38.3405	34.6853	33.0062	29.0656	31.0798	49.4345	42.8217	35.8298	36.2936	32.806	41.6418
25.8	C1-metabolism.tetrahydrofolate synthase	GRMZM5g869779_t02	Transcript	highly similar to ( 542) AT5G05980 | Symbols: ATDFB | ATDFB (A. THALIANA DHFS-FPGS HOMOLOG B); tetrahydrofolylpolyglutamate synthase | chr5:1799738-1804177 REVERSEhighly similar to ( 792) loc_os10g35940 12010.m65460 protein ATDFB, putative, expressed seq=cds; coord=1:226002865..226010215:1; parent_gene=GRMZM5G869779	0.807292	1.15487	0.968382	1.49972	2.24394	0.896691	3.806	5.04163	4.43874	5.94057	6.26512	4.50751
25.8	C1-metabolism.tetrahydrofolate synthase	GRMZM2g169481_t01	Transcript	moderately similar to ( 277) AT5G41480 | Symbols: GLA1, ATDFA, DFA | GLA1 (GLOBULAR ARREST1); dihydrofolate synthase | chr5:16595967-16598523 FORWARDmoderately similar to ( 403) loc_os12g42870 12012.m27052 protein GLA1, putative, expressed seq=cds; coord=3:129304330..129308974:-1; parent_gene=GRMZM2G169481	0.542998	0.53491	0.807396	0.533612	1.47559	1.83413	1.072	0.348288	0.0997678	0.980105	1.05474	1.80241
25.8	C1-metabolism.tetrahydrofolate synthase	GRMZM2g304915_t01	Transcript	very weakly similar to (94.0) AT5G41480 | Symbols: GLA1, ATDFA, DFA | GLA1 (GLOBULAR ARREST1); dihydrofolate synthase | chr5:16595967-16598523 FORWARDweakly similar to ( 112) loc_os12g42870 12012.m27052 protein GLA1, putative, expressed seq=cds; coord=10:22855831..22865055:1; parent_gene=GRMZM2G304915	5.62488	2.41191	2.04335	2.41443	7.1129	5.83377	4.15677	5.40961	4.52449	4.34508	3.59132	5.29921
25.9	C1-metabolism.dihydroneopterin aldolase	GRMZM2g015588_t01	Transcript	weakly similar to ( 160) AT3G11750 | Symbols: | dihydroneopterin aldolase, putative | chr3:3715071-3715904 REVERSEmoderately similar to ( 204) loc_os09g38759 12009.m50203 protein dihydroneopterin aldolase, putative, expressed seq=cds; coord=1:205574134..205574917:-1; parent_gene=GRMZM2G015588	26.997	25.4353	20.0702	25.8498	62.8879	32.8259	19.1713	19.4798	17.485	11.967	14.9997	19.732
25.9	C1-metabolism.dihydroneopterin aldolase	GRMZM2g095579_t01	Transcript	weakly similar to ( 157) AT3G11750 | Symbols: | dihydroneopterin aldolase, putative | chr3:3715071-3715904 REVERSEmoderately similar to ( 206) loc_os09g38759 12009.m50203 protein dihydroneopterin aldolase, putative, expressed seq=cds; coord=1:206197528..206201863:1; parent_gene=GRMZM2G095579	14.067	14.7522	17.0544	13.5502	13.1581	14.5108	15.8474	16.7542	18.3016	18.8277	16.2393	24.5221
1.3	PS.calvin cycle	GRMZM2g480850_t01	Transcript	weakly similar to ( 103) AT2G47400 | Symbols: CP12-1, CP12 | CP12-1 | chr2:19446889-19447263 FORWARDweakly similar to ( 120) loc_os01g19740 12001.m08511 protein CP12-1, putative, expressed seq=cds; coord=9:7771309..7772076:-1; parent_gene=GRMZM2G480850	2.78989	3.77965	4.58715	2.32287	5.21636	5.21598	5.20917	3.55992	3.26355	5.52753	3.53942	2.62609
1.3.1	PS.calvin cycle.rubisco large subunit	GRMZM5g815453_t01	Transcript	highly similar to ( 877) ATCG00490 | Symbols: RBCL | large subunit of RUBISCO. Protein is tyrosine-phosphorylated and its phosphorylation state is modulated in response to ABA in Arabidopsis thaliana seeds. | chrC:54958-56397 FORWARDhighly similar to ( 944) RBL_MAIZE Ribulose bisphosphate carboxylase large chain precursor (EC 4.1.1.39) (RuBisCO large subunit) - Zea mays (Maize)highly similar to (…	0.169391	0.106957	0.194316	0.292645	0.21818	0.198699	0.223918	0.236554	0.248016	0.338475	0.239473	0.244676
1.3.2	PS.calvin cycle.rubisco small subunit	GRMZM2g113033_t01	Transcript	moderately similar to ( 228) AT1G67090 | Symbols: RBCS1A | RBCS1A (RIBULOSE BISPHOSPHATE CARBOXYLASE SMALL CHAIN 1A); copper ion binding / ribulose-bisphosphate carboxylase | chr1:25048590-25049249 REVERSEmoderately similar to ( 344) RBS_MAIZE Ribulose bisphosphate carboxylase small chain, chloroplast precursor (EC 4.1.1.39) (RuBisCO small subunit) - Zea mays (Maize)moderately similar to ( 283) l…	1.61776	1.9146	2.37671	2.24924	2.73294	2.14912	2.79512	3.40891	1.81739	2.60974	1.69954	0.979402
1.3.2	PS.calvin cycle.rubisco small subunit	GRMZM2g098520_t01	Transcript	moderately similar to ( 228) AT1G67090 | Symbols: RBCS1A | RBCS1A (RIBULOSE BISPHOSPHATE CARBOXYLASE SMALL CHAIN 1A); copper ion binding / ribulose-bisphosphate carboxylase | chr1:25048590-25049249 REVERSEmoderately similar to ( 357) RBS_MAIZE Ribulose bisphosphate carboxylase small chain, chloroplast precursor (EC 4.1.1.39) (RuBisCO small subunit) - Zea mays (Maize)moderately similar to ( 281) l…	0.273203	0.365503	1.09159	0.409819	1.50012	0.377199	4.66047	1.56138	5.09257	1.96609	1.07458	1.53503
1.3.3	PS.calvin cycle.phosphoglycerate kinase	GRMZM2g003724_t01	Transcript	weakly similar to ( 137) AT3G12780 | Symbols: PGK1 | PGK1 (PHOSPHOGLYCERATE KINASE 1); phosphoglycerate kinase | chr3:4061127-4063140 REVERSEweakly similar to ( 137) PGKH_SPIOL Phosphoglycerate kinase, chloroplast precursor (EC 2.7.2.3) (Fragment) - Spinacia oleracea (Spinach)highly similar to ( 739) loc_os10g30550 12010.m05915 protein phosphoglycerate kinase, chloroplast precursor, putative, exp…	1.43178	1.29309	1.53365	1.16713	0.599101	0.978502	3.40928	2.95041	2.20247	3.6183	1.47865	1.682
1.3.3	PS.calvin cycle.phosphoglycerate kinase	GRMZM2g089136_t01	Transcript	highly similar to ( 718) AT1G56190 | Symbols: | phosphoglycerate kinase, putative | chr1:21028622-21030454 FORWARDhighly similar to ( 761) PGKH_WHEAT Phosphoglycerate kinase, chloroplast precursor (EC 2.7.2.3) - Triticum aestivum (Wheat)highly similar to ( 778) loc_os05g41640 12005.m08338 protein phosphoglycerate kinase, chloroplast precursor, putative, expressed seq=cds; coord=6:156256123..15625…	2.1314	1.73669	1.52899	2.00955	2.93338	1.52694	2.56804	2.79134	3.13233	2.18275	2.43433	2.25905
1.3.3	PS.calvin cycle.phosphoglycerate kinase	GRMZM2g382914_t02	Transcript	highly similar to ( 656) AT1G79550 | Symbols: PGK | PGK (PHOSPHOGLYCERATE KINASE); phosphoglycerate kinase | chr1:29924347-29926295 REVERSEhighly similar to ( 694) PGKY_WHEAT Phosphoglycerate kinase, cytosolic (EC 2.7.2.3) - Triticum aestivum (Wheat)highly similar to ( 707) loc_os02g07260 12002.m33575 protein phosphoglycerate kinase, cytosolic, putative, expressed seq=cds; coord=5:84822183..84825…	179.744	164.919	97.365	213.239	496.375	252.235	120.998	139.561	189.879	144.604	221.273	157.758
1.3.4	PS.calvin cycle.GAP	GRMZM2g035268_t01	Transcript	highly similar to ( 895) AT2G24270 | Symbols: ALDH11A3 | ALDH11A3; 3-chloroallyl aldehyde dehydrogenase/ glyceraldehyde-3-phosphate dehydrogenase (NADP+) | chr2:10327325-10329601 REVERSEhighly similar to ( 979) GAPN_MAIZE NADP-dependent glyceraldehyde-3-phosphate dehydrogenase (EC 1.2.1.9) (Non-phosphorylating glyceraldehyde 3-phosphate dehydrogenase) (Glyceraldehyde-3-phosphate dehydrogenase [NA…	16.0012	14.3217	14.8816	11.1755	2.80038	6.50583	41.1262	30.8104	36.5593	31.2049	16.2478	15.1313
1.3.4	PS.calvin cycle.GAP	GRMZM5g845611_t01	Transcript	highly similar to ( 645) AT1G42970 | Symbols: GAPB | GAPB (GLYCERALDEHYDE-3-PHOSPHATE DEHYDROGENASE B SUBUNIT); glyceraldehyde-3-phosphate dehydrogenase (NADP+)/ glyceraldehyde-3-phosphate dehydrogenase | chr1:16127552-16129584 FORWARDhighly similar to ( 665) G3PB_PEA Glyceraldehyde-3-phosphate dehydrogenase B, chloroplast precursor (EC 1.2.1.13) (NADP-dependent glyceraldehydephosphate dehydrogen…	1.42547	0.798893	1.36938	1.42006	7.30015	1.24753	4.4654	3.57895	2.34291	3.56573	1.86946	1.94884
1.3.4	PS.calvin cycle.GAP	GRMZM2g337113_t02	Transcript	highly similar to ( 610) AT1G12900 | Symbols: GAPA-2 | GAPA-2 (GLYCERALDEHYDE 3-PHOSPHATE DEHYDROGENASE A SUBUNIT 2); NAD or NADH binding / binding / catalytic/ glyceraldehyde-3-phosphate dehydrogenase (phosphorylating)/ glyceraldehyde-3-phosphate dehydrogenase | chr1:4392634-4393850 REVERSEhighly similar to ( 736) G3PA_MAIZE Glyceraldehyde-3-phosphate dehydrogenase A, chloroplast precursor (EC 1…	2.19826	1.65077	1.74367	2.84568	5.85945	1.88199	4.16982	3.0498	3.01787	3.95525	2.54577	2.21154
1.3.5	PS.calvin cycle.TPI	GRMZM5g852968_t03	Transcript	moderately similar to ( 433) AT2G21170 | Symbols: TIM | TIM (TRIOSEPHOSPHATE ISOMERASE); catalytic/ triose-phosphate isomerase | chr2:9071047-9073106 REVERSEmoderately similar to ( 476) TPIC_SECCE Triosephosphate isomerase, chloroplast precursor (EC 5.3.1.1) (TIM) (Triose-phosphate isomerase) - Secale cereale (Rye)highly similar to ( 517) loc_os09g36450 12009.m060049 protein triosephosphate isome…	28.1186	26.2147	11.3887	23.6615	46.8864	26.283	37.0015	34.9905	26.118	17.1951	34.5401	32.5075
1.3.5	PS.calvin cycle.TPI	GRMZM2g002807_t01	Transcript	moderately similar to ( 439) AT2G21170 | Symbols: TIM | TIM (TRIOSEPHOSPHATE ISOMERASE); catalytic/ triose-phosphate isomerase | chr2:9071047-9073106 REVERSEmoderately similar to ( 478) TPIC_SECCE Triosephosphate isomerase, chloroplast precursor (EC 5.3.1.1) (TIM) (Triose-phosphate isomerase) - Secale cereale (Rye)highly similar to ( 523) loc_os09g36450 12009.m060049 protein triosephosphate isome…	21.278	23.6407	17.3665	26.2272	59.8363	26.5048	19.9424	26.9483	25.1083	21.4017	36.4947	26.1364
1.3.6	PS.calvin cycle.aldolase	GRMZM2g069195_t01	Transcript	highly similar to ( 607) AT2G01140 | Symbols: | fructose-bisphosphate aldolase, putative | chr2:95006-96491 REVERSEhighly similar to ( 561) ALFC_PEA Fructose-bisphosphate aldolase 1, chloroplast precursor (EC 4.1.2.13) (Fragment) - Pisum sativum (Garden pea)highly similar to ( 672) loc_os01g02880 12001.m06927 protein fructose-bisphosphate aldolase, chloroplast precursor, putative, expressed seq=c…	40.0595	35.6291	31.1758	42.7256	120.784	51.9301	29.392	25.1573	39.4589	28.9248	34.4299	31.9935
1.3.6	PS.calvin cycle.aldolase	GRMZM2g046284_t01	Transcript	highly similar to ( 629) AT4G38970 | Symbols: | fructose-bisphosphate aldolase, putative | chr4:18163769-18165659 REVERSEhighly similar to ( 710) ALFC_ORYSA Fructose-bisphosphate aldolase, chloroplast precursor (EC 4.1.2.13) (ALDP) - Oryza sativa (Rice)highly similar to ( 710) loc_os11g07020 12011.m28744 protein fructose-bisphosphate aldolase, chloroplast precursor, putative, expressed seq=cds; c…	5.89429	3.41205	6.30023	5.91378	11.0236	4.42604	8.38452	4.9641	4.6705	5.94064	4.65408	2.87899
1.3.6	PS.calvin cycle.aldolase	GRMZM2g089365_t01	Transcript	highly similar to ( 630) AT2G01140 | Symbols: | fructose-bisphosphate aldolase, putative | chr2:95006-96491 REVERSEhighly similar to ( 582) ALFC_PEA Fructose-bisphosphate aldolase 1, chloroplast precursor (EC 4.1.2.13) (Fragment) - Pisum sativum (Garden pea)highly similar to ( 710) loc_os01g02880 12001.m06927 protein fructose-bisphosphate aldolase, chloroplast precursor, putative, expressed seq=c…	45.1671	46.1056	34.3141	51.8082	57.1101	45.872	44.3831	40.1363	46.6766	39.6673	39.6235	33.446
1.3.7	PS.calvin cycle.FBPase	GRMZM2g095287_t01	Transcript	moderately similar to ( 498) AT5G64380 | Symbols: | fructose-1,6-bisphosphatase family protein | chr5:25741342-25743024 FORWARDmoderately similar to ( 271) F16P1_SPIOL Fructose-1,6-bisphosphatase, chloroplast precursor (EC 3.1.3.11) (D-fructose-1,6-bisphosphate 1-phosphohydrolase) (FBPase) - Spinacia oleracea (Spinach)highly similar to ( 573) loc_os06g45370 12006.m09064 protein fructose-1,6-bisph…	0.418438	0.925886	0.985668	0.797305	2.53875	0.719149	0.453048	0.677352	1.41795	1.36312	1.89176	0.965368
1.3.7	PS.calvin cycle.FBPase	GRMZM2g306732_t01	Transcript	highly similar to ( 585) AT3G54050 | Symbols: | fructose-1,6-bisphosphatase, putative / D-fructose-1,6-bisphosphate 1-phosphohydrolase, putative / FBPase, putative | chr3:20016951-20018527 FORWARDhighly similar to ( 647) F16P1_ORYSA Fructose-1,6-bisphosphatase, chloroplast precursor (EC 3.1.3.11) (D-fructose-1,6-bisphosphate 1-phosphohydrolase) (FBPase) - Oryza sativa (Rice)highly similar to ( 64…	0.226276	0.215095	0.105573	0.329562	0.496571	0.397969	0.357711	0.310133	0.382684	0.358717	0.315424	0.0868262
1.3.8	PS.calvin cycle.transketolase	GRMZM2g033208_t02	Transcript	nearly identical (1038) AT3G60750 | Symbols: | transketolase, putative | chr3:22454004-22456824 FORWARDnearly identical (1174) TKTC_MAIZE Transketolase, chloroplast (EC 2.2.1.1) (TK) - Zea mays (Maize)nearly identical (1092) loc_os06g04270 12006.m05156 protein transketolase, chloroplast precursor, putative, expressed seq=cds; coord=9:22779373..22783847:1; parent_gene=GRMZM2G033208	68.787	59.7937	88.4841	96.8699	253.338	68.9891	91.0787	87.5276	113.295	65.9637	182.84	88.4722
1.3.9	PS.calvin cycle.seduheptulose bisphosphatase	GRMZM5g814089_t01	Transcript	weakly similar to ( 137) AT3G55800 | Symbols: SBPASE | SBPASE (sedoheptulose-bisphosphatase); phosphoric ester hydrolase/ sedoheptulose-bisphosphatase | chr3:20709640-20711421 FORWARDweakly similar to ( 148) S17P_WHEAT Sedoheptulose-1,7-bisphosphatase, chloroplast precursor (EC 3.1.3.37) (Sedoheptulose-bisphosphatase) (SBPase) (SED(1,7)P2ase) - Triticum aestivum (Wheat)weakly similar to ( 153) lo…	0.273123	0.519949	0.581104	0.525138	2.47489	0.713642	1.70364	1.10595	0.751255	1.43015	1.5442	0.638059
1.3.10	PS.calvin cycle.Rib5P Isomerase	GRMZM5g874903_t01	Transcript	moderately similar to ( 244) AT5G44520 | Symbols: | ribose 5-phosphate isomerase-related | chr5:17934610-17936441 REVERSEmoderately similar to ( 373) loc_os03g56869 12003.m10603 protein ribose-5-phosphate isomerase, putative, expressed seq=cds; coord=5:5199220..5201271:1; parent_gene=GRMZM5G874903	0.959559	3.36288	1.15052	2.13506	0.709611	0.966631	3.24149	3.55539	2.76308	1.68473	2.27533	3.43516
1.3.11	PS.calvin cycle.RPE	GRMZM2g178960_t01	Transcript	moderately similar to ( 432) AT5G61410 | Symbols: RPE | RPE; catalytic/ ribulose-phosphate 3-epimerase | chr5:24684085-24685836 REVERSEmoderately similar to ( 470) RPE_ORYSA Ribulose-phosphate 3-epimerase, chloroplast precursor (EC 5.1.3.1) (Pentose-5-phosphate 3-epimerase) (PPE) (RPE) (R5P3E) - Oryza sativa (Rice)moderately similar to ( 470) loc_os03g07300 12003.m101203 protein ribulose-phosphat…	15.3588	13.7963	15.9207	11.7211	13.2731	15.8023	16.5435	16.7045	13.6759	16.0872	12.2761	11.8482
1.3.11	PS.calvin cycle.RPE	GRMZM2g026807_t01	Transcript	moderately similar to ( 411) AT5G61410 | Symbols: RPE | RPE; catalytic/ ribulose-phosphate 3-epimerase | chr5:24684085-24685836 REVERSEmoderately similar to ( 449) RPE_ORYSA Ribulose-phosphate 3-epimerase, chloroplast precursor (EC 5.1.3.1) (Pentose-5-phosphate 3-epimerase) (PPE) (RPE) (R5P3E) - Oryza sativa (Rice)moderately similar to ( 449) loc_os03g07300 12003.m101203 protein ribulose-phosphat…	26.8355	21.2417	20.1376	22.4522	24.309	20.1667	30.8274	30.7122	25.8018	24.1633	27.1048	29.9292
1.3.12	PS.calvin cycle.PRK	GRMZM2g162529_t01	Transcript	highly similar to ( 639) AT1G32060 | Symbols: PRK | PRK (PHOSPHORIBULOKINASE); ATP binding / phosphoribulokinase/ protein binding | chr1:11532668-11534406 FORWARDhighly similar to ( 733) KPPR_WHEAT Phosphoribulokinase, chloroplast precursor (EC 2.7.1.19) (Phosphopentokinase) (PRKase) (PRK) - Triticum aestivum (Wheat)highly similar to ( 735) loc_os02g47020 12002.m09738 protein phosphoribulokinase,…	0.31036	0.228674	0.522986	0.482547	1.74642	0.450328	1.2304	0.717567	0.560601	1.06425	0.593331	0.312749
1.3.13	PS.calvin cycle.rubisco interacting	GRMZM2g162505_t01	Transcript	very weakly similar to (85.9) RUAP_SOYBN RuBisCO-associated protein - Glycine max (Soybean)highly similar to ( 503) loc_os10g28050 12010.m05688 protein chitinase 2, putative, expressed seq=cds; coord=1:240766113..240767264:1; parent_gene=GRMZM2G162505	27.0415	18.7838	14.4929	15.741	32.9178	22.4959	55.2264	40.803	14.4093	8.09141	10.5117	27.0397
1.3.13	PS.calvin cycle.rubisco interacting	GRMZM2g057093_t01	Transcript	very weakly similar to (88.2) RUAP_SOYBN RuBisCO-associated protein - Glycine max (Soybean)moderately similar to ( 457) loc_os10g28050 12010.m05688 protein chitinase 2, putative, expressed seq=cds; coord=1:240756823..240757956:1; parent_gene=GRMZM2G057093	26.1245	14.4332	7.70909	12.8414	6.47595	17.6398	10.4395	15.5855	3.9943	4.22533	2.17843	5.99698
1.3.13	PS.calvin cycle.rubisco interacting	GRMZM2g039345_t01	Transcript	moderately similar to ( 294) AT1G73110 | Symbols: | ribulose bisphosphate carboxylase/oxygenase activase, putative / RuBisCO activase, putative | chr1:27494344-27496844 REVERSEmoderately similar to ( 202) RCA_MAIZE Ribulose bisphosphate carboxylase/oxygenase activase, chloroplast precursor (RuBisCO activase) (RA) - Zea mays (Maize)moderately similar to ( 344) loc_os04g56320 12004.m10522 protein r…	4.20699	3.95754	6.49786	4.73588	5.8747	4.43501	4.43207	4.82866	3.7752	6.29202	3.66866	4.05851
1.3.13	PS.calvin cycle.rubisco interacting	GRMZM5g807767_t03	Transcript	highly similar to ( 537) AT4G20130 | Symbols: PTAC14 | PTAC14 (PLASTID TRANSCRIPTIONALLY ACTIVE14) | chr4:10878914-10881697 FORWARDhighly similar to ( 698) loc_os05g50980 12005.m09165 protein SET domain containing protein, expressed seq=cds; coord=8:76493336..76498313:1; parent_gene=GRMZM5G807767	2.84597	2.18908	2.16205	2.55361	2.3545	1.61797	3.27576	3.31097	3.12596	4.11036	1.77656	2.41533
1.3.13	PS.calvin cycle.rubisco interacting	GRMZM2g418752_t01	Transcript	highly similar to ( 534) AT1G14030 | Symbols: | ribulose-1,5 bisphosphate carboxylase oxygenase large subunit N-methyltransferase, putative | chr1:4805493-4807440 REVERSEhighly similar to ( 531) RBCMT_TOBAC Ribulose-1,5 bisphosphate carboxylase/oxygenase large subunit N-methyltransferase, chloroplast precursor (EC 2.1.1.127) ([Ribulose-bisphosphate carboxylase]-lysine N-methyltransferase) (RuBisC…	0.194779	0.380146	0.217247	0.18564	0.899321	0.573926	0.323721	0.448358	0.26738	0.36562	1.03146	0.80085
1.3.13	PS.calvin cycle.rubisco interacting	GRMZM2g358153_t01	Transcript	very weakly similar to (80.5) RUAP_SOYBN RuBisCO-associated protein - Glycine max (Soybean)moderately similar to ( 450) loc_os10g28120 12010.m05694 protein chitinase 1 precursor, putative, expressed seq=cds; coord=4:12082697..12084089:1; parent_gene=GRMZM2G358153	6.65367	3.86856	5.62435	32.7056	4.21463	9.43772	21.3866	9.18348	11.4691	17.4999	22.2703	18.0684
4.1.2	glycolysis.cytosolic branch.phosphoglucomutase (PGM)	GRMZM2g109383_t01	Transcript	highly similar to ( 971) AT1G23190 | Symbols: | phosphoglucomutase, cytoplasmic, putative / glucose phosphomutase, putative | chr1:8219946-8224186 FORWARDnearly identical (1135) PGMC1_MAIZE Phosphoglucomutase, cytoplasmic 1 (EC 5.4.2.2) (Glucose phosphomutase 1) (PGM 1) - Zea mays (Maize)nearly identical (1088) loc_os03g50480 12003.m35578 protein phosphoglucomutase, cytoplasmic 2, putative, expre…	86.931	86.1044	48.1912	68.6778	120.068	98.0269	52.8083	52.2605	65.2532	45.9417	43.045	40.694
4.1.2	glycolysis.cytosolic branch.phosphoglucomutase (PGM)	GRMZM2g023289_t01	Transcript	highly similar to ( 993) AT1G23190 | Symbols: | phosphoglucomutase, cytoplasmic, putative / glucose phosphomutase, putative | chr1:8219946-8224186 FORWARDnearly identical (1160) PGMC2_MAIZE Phosphoglucomutase, cytoplasmic 2 (EC 5.4.2.2) (Glucose phosphomutase 2) (PGM 2) - Zea mays (Maize)nearly identical (1113) loc_os03g50480 12003.m35578 protein phosphoglucomutase, cytoplasmic 2, putative, expre…	18.0788	21.4263	18.7574	23.0843	50.9929	29.4487	12.255	8.50163	25.6599	15.5545	19.0579	20.2762
4.1.3	glycolysis.cytosolic branch.glucose-6-phosphate isomerase	GRMZM2g065083_t01	Transcript	weakly similar to ( 183) AT5G42740 | Symbols: | glucose-6-phosphate isomerase, cytosolic (PGIC) | chr5:17136080-17140622 FORWARDmoderately similar to ( 255) G6PI_MAIZE Glucose-6-phosphate isomerase, cytosolic (EC 5.3.1.9) (GPI) (Phosphoglucose isomerase) (PGI) (Phosphohexose isomerase) (PHI) - Zea mays (Maize)moderately similar to ( 229) loc_os06g14510 12006.m091669 protein glucose-6-phosphate is…	117.469	95.1796	70.8761	89.2007	262.237	116.06	86.1464	95.8926	78.7688	52.2896	87.5018	95.6036
4.1.5	glycolysis.cytosolic branch.pyrophosphate-fructose-6-P phosphotransferase	GRMZM2g123371_t01	Transcript	nearly identical (1004) AT1G76550 | Symbols: | pyrophosphate--fructose-6-phosphate 1-phosphotransferase alpha subunit, putative / pyrophosphate-dependent 6-phosphofructose-1-kinase, putative | chr1:28722900-28726929 REVERSEnearly identical (1025) PFPA_RICCO Pyrophosphate--fructose 6-phosphate 1-phosphotransferase alpha subunit (EC 2.7.1.90) (PFP) (6-phosphofructokinase, pyrophosphate dependent) (…	13.3775	20.7356	10.9856	18.375	40.5252	20.5867	8.80274	8.83006	11.9971	9.09725	5.88024	9.42858
4.1.5	glycolysis.cytosolic branch.pyrophosphate-fructose-6-P phosphotransferase	GRMZM2g042502_t01	Transcript	nearly identical (1012) AT1G76550 | Symbols: | pyrophosphate--fructose-6-phosphate 1-phosphotransferase alpha subunit, putative / pyrophosphate-dependent 6-phosphofructose-1-kinase, putative | chr1:28722900-28726929 REVERSEnearly identical (1024) PFPA_RICCO Pyrophosphate--fructose 6-phosphate 1-phosphotransferase alpha subunit (EC 2.7.1.90) (PFP) (6-phosphofructokinase, pyrophosphate dependent) (…	16.4721	32.6799	7.93981	40.2678	111.206	36.5575	10.0646	10.6856	25.3174	18.0102	7.86726	20.7572
4.1.5	glycolysis.cytosolic branch.pyrophosphate-fructose-6-P phosphotransferase	GRMZM2g059151_t01	Transcript	highly similar to ( 892) AT1G12000 | Symbols: | pyrophosphate--fructose-6-phosphate 1-phosphotransferase beta subunit, putative / pyrophosphate-dependent 6-phosphofructose-1-kinase, putative | chr1:4050159-4053727 REVERSEhighly similar to ( 903) PFPB_RICCO Pyrophosphate--fructose 6-phosphate 1-phosphotransferase subunit beta (EC 2.7.1.90) (PFP) (6-phosphofructokinase, pyrophosphate dependent) (Py…	36.3376	42.6813	32.4372	44.6205	83.1182	51.4365	29.5052	23.457	31.3503	24.8313	25.6328	24.0434
4.1.5	glycolysis.cytosolic branch.pyrophosphate-fructose-6-P phosphotransferase	GRMZM2g409131_t01	Transcript	highly similar to ( 667) AT1G76550 | Symbols: | pyrophosphate--fructose-6-phosphate 1-phosphotransferase alpha subunit, putative / pyrophosphate-dependent 6-phosphofructose-1-kinase, putative | chr1:28722900-28726929 REVERSEhighly similar to ( 699) PFPA_RICCO Pyrophosphate--fructose 6-phosphate 1-phosphotransferase alpha subunit (EC 2.7.1.90) (PFP) (6-phosphofructokinase, pyrophosphate dependent)…	5.91508	6.46539	10.4981	4.06786	6.50172	6.12481	12.2667	8.29024	6.59213	14.5292	17.1118	4.43904
4.1.5	glycolysis.cytosolic branch.pyrophosphate-fructose-6-P phosphotransferase	GRMZM2g450163_t01	Transcript	highly similar to ( 815) AT1G76550 | Symbols: | pyrophosphate--fructose-6-phosphate 1-phosphotransferase alpha subunit, putative / pyrophosphate-dependent 6-phosphofructose-1-kinase, putative | chr1:28722900-28726929 REVERSEhighly similar to ( 858) PFPA_RICCO Pyrophosphate--fructose 6-phosphate 1-phosphotransferase alpha subunit (EC 2.7.1.90) (PFP) (6-phosphofructokinase, pyrophosphate dependent)…	65.1011	58.5865	68.4682	46.3681	102.856	61.5349	78.9678	63.6605	51.168	52.3955	77.3793	68.5181
4.1.6	glycolysis.cytosolic branch.fructose-2,6-bisphosphatase (Fru2,6BisPase)	GRMZM5g824405_t01	Transcript	highly similar to ( 919) AT1G07110 | Symbols: F2KP, ATF2KP, FKFBP | F2KP (FRUCTOSE-2,6-BISPHOSPHATASE); fructose-2,6-bisphosphate 2-phosphatase | chr1:2178363-2183980 REVERSEhighly similar to ( 913) loc_os05g07130 12005.m05239 protein fructose-6-phosphate-2-kinase/fructose-2, 6-bisphosphatase, putative, expressed seq=cds; coord=1:45637088..45664775:1; parent_gene=GRMZM5G824405	8.66112	9.63636	9.43206	8.40387	10.6011	9.16152	12.2239	8.37971	12.4313	12.016	11.5031	10.0677
4.1.7	glycolysis.cytosolic branch.triosephosphate isomerase (TPI)	GRMZM5g852968_t03	Transcript	moderately similar to ( 433) AT2G21170 | Symbols: TIM | TIM (TRIOSEPHOSPHATE ISOMERASE); catalytic/ triose-phosphate isomerase | chr2:9071047-9073106 REVERSEmoderately similar to ( 476) TPIC_SECCE Triosephosphate isomerase, chloroplast precursor (EC 5.3.1.1) (TIM) (Triose-phosphate isomerase) - Secale cereale (Rye)highly similar to ( 517) loc_os09g36450 12009.m060049 protein triosephosphate isome…	28.1186	26.2147	11.3887	23.6615	46.8864	26.283	37.0015	34.9905	26.118	17.1951	34.5401	32.5075
4.1.7	glycolysis.cytosolic branch.triosephosphate isomerase (TPI)	GRMZM2g018177_t01	Transcript	moderately similar to ( 378) AT3G55440 | Symbols: ATCTIMC, TPI | TPI (TRIOSEPHOSPHATE ISOMERASE); triose-phosphate isomerase | chr3:20553794-20556078 FORWARDmoderately similar to ( 442) TPIS_MAIZE Triosephosphate isomerase, cytosolic (EC 5.3.1.1) (TIM) (Triose-phosphate isomerase) - Zea mays (Maize)moderately similar to ( 413) loc_os01g05490 12001.m42862 protein triosephosphate isomerase, cytosol…	111.928	81.078	82.1851	95.9108	165.843	87.0037	68.8849	68.6417	72.9598	64.1972	103.072	46.5284
4.1.7	glycolysis.cytosolic branch.triosephosphate isomerase (TPI)	GRMZM2g146206_t04	Transcript	moderately similar to ( 379) AT3G55440 | Symbols: ATCTIMC, TPI | TPI (TRIOSEPHOSPHATE ISOMERASE); triose-phosphate isomerase | chr3:20553794-20556078 FORWARDmoderately similar to ( 383) TPIS_ORYSA Triosephosphate isomerase, cytosolic (EC 5.3.1.1) (TIM) (Triose-phosphate isomerase) - Oryza sativa (Rice)moderately similar to ( 436) loc_os01g62420 12001.m43510 protein triosephosphate isomerase, cyto…	49.4666	40.8028	21.1485	58.804	167.711	43.972	14.0788	13.5564	20.9212	10.7711	8.64985	15.4059
4.1.7	glycolysis.cytosolic branch.triosephosphate isomerase (TPI)	GRMZM2g002807_t01	Transcript	moderately similar to ( 439) AT2G21170 | Symbols: TIM | TIM (TRIOSEPHOSPHATE ISOMERASE); catalytic/ triose-phosphate isomerase | chr2:9071047-9073106 REVERSEmoderately similar to ( 478) TPIC_SECCE Triosephosphate isomerase, chloroplast precursor (EC 5.3.1.1) (TIM) (Triose-phosphate isomerase) - Secale cereale (Rye)highly similar to ( 523) loc_os09g36450 12009.m060049 protein triosephosphate isome…	21.278	23.6407	17.3665	26.2272	59.8363	26.5048	19.9424	26.9483	25.1083	21.4017	36.4947	26.1364
4.1.7	glycolysis.cytosolic branch.triosephosphate isomerase (TPI)	GRMZM2g030784_t01	Transcript	moderately similar to ( 386) AT3G55440 | Symbols: ATCTIMC, TPI | TPI (TRIOSEPHOSPHATE ISOMERASE); triose-phosphate isomerase | chr3:20553794-20556078 FORWARDmoderately similar to ( 465) TPIS_MAIZE Triosephosphate isomerase, cytosolic (EC 5.3.1.1) (TIM) (Triose-phosphate isomerase) - Zea mays (Maize)moderately similar to ( 425) loc_os01g05490 12001.m42862 protein triosephosphate isomerase, cytosol…	140.432	117.674	119.353	130.844	235.267	143.48	170.781	149.53	155.158	132.076	171.583	136.088
4.1.8	glycolysis.cytosolic branch.glyceraldehyde 3-phosphate dehydrogenase (GAP-DH)	GRMZM2g051004_t01	Transcript	highly similar to ( 590) AT1G16300 | Symbols: GAPCP-2 | GAPCP-2; NAD or NADH binding / binding / catalytic/ glyceraldehyde-3-phosphate dehydrogenase (phosphorylating)/ glyceraldehyde-3-phosphate dehydrogenase | chr1:5574433-5577406 FORWARDmoderately similar to ( 481) G3PC_PINSY Glyceraldehyde-3-phosphate dehydrogenase, cytosolic (EC 1.2.1.12) - Pinus sylvestris (Scots pine)highly similar to ( 678…	12.7164	18.1156	10.8753	16.2117	37.6536	15.7729	15.8973	13.5893	17.8816	16.1649	24.9462	17.7665
4.1.8	glycolysis.cytosolic branch.glyceraldehyde 3-phosphate dehydrogenase (GAP-DH)	GRMZM2g176307_t02	Transcript	highly similar to ( 561) AT1G13440 | Symbols: GAPC-2, GAPC2 | GAPC2 (GLYCERALDEHYDE-3-PHOSPHATE DEHYDROGENASE C2); NAD or NADH binding / binding / catalytic/ glyceraldehyde-3-phosphate dehydrogenase (phosphorylating)/ glyceraldehyde-3-phosphate dehydrogenase | chr1:4608465-4610494 REVERSEhighly similar to ( 639) G3PE_MAIZE Glyceraldehyde-3-phosphate dehydrogenase, cytosolic 3 (EC 1.2.1.12) - Zea …	136.743	107.978	17.4094	152.183	1287.32	127.688	35.3742	18.1008	46.4816	22.0838	17.3242	50.396
4.1.8	glycolysis.cytosolic branch.glyceraldehyde 3-phosphate dehydrogenase (GAP-DH)	GRMZM2g180625_t02	Transcript	highly similar to ( 553) AT3G04120 | Symbols: GAPC, GAPC-1, GAPC1 | GAPC1 (GLYCERALDEHYDE-3-PHOSPHATE DEHYDROGENASE C SUBUNIT 1); glyceraldehyde-3-phosphate dehydrogenase (phosphorylating)/ glyceraldehyde-3-phosphate dehydrogenase | chr3:1081077-1083131 FORWARDhighly similar to ( 637) G3PD_MAIZE Glyceraldehyde-3-phosphate dehydrogenase, cytosolic 2 (EC 1.2.1.12) - Zea mays (Maize)highly similar t…	718.37	534.172	489.608	664.782	1112.17	561.304	39.4194	45.0361	45.7297	49.0401	45.1611	25.4657
4.1.8	glycolysis.cytosolic branch.glyceraldehyde 3-phosphate dehydrogenase (GAP-DH)	GRMZM2g104632_t01	Transcript	highly similar to ( 597) AT1G79530 | Symbols: GAPCP-1 | GAPCP-1 (GLYCERALDEHYDE-3-PHOSPHATE DEHYDROGENASE OF PLASTID 1); NAD or NADH binding / binding / catalytic/ glyceraldehyde-3-phosphate dehydrogenase (phosphorylating)/ glyceraldehyde-3-phosphate dehydrogenase | chr1:29916232-29919088 REVERSEmoderately similar to ( 483) G3PC_GINBI Glyceraldehyde-3-phosphate dehydrogenase, cytosolic (EC 1.2.1.…	40.3643	46.0065	32.8613	47.5558	160.274	46.2853	43.169	35.6967	46.0144	46.1139	89.4718	45.5621
4.1.8	glycolysis.cytosolic branch.glyceraldehyde 3-phosphate dehydrogenase (GAP-DH)	GRMZM2g046804_t01	Transcript	highly similar to ( 550) AT3G04120 | Symbols: GAPC, GAPC-1, GAPC1 | GAPC1 (GLYCERALDEHYDE-3-PHOSPHATE DEHYDROGENASE C SUBUNIT 1); glyceraldehyde-3-phosphate dehydrogenase (phosphorylating)/ glyceraldehyde-3-phosphate dehydrogenase | chr3:1081077-1083131 FORWARDhighly similar to ( 638) G3PC_MAIZE Glyceraldehyde-3-phosphate dehydrogenase, cytosolic 1 (EC 1.2.1.12) - Zea mays (Maize)highly similar t…	260.304	250.514	280.762	261.653	400.887	313.599	406.191	373.632	407.045	403.262	652.579	434.56
4.1.8	glycolysis.cytosolic branch.glyceraldehyde 3-phosphate dehydrogenase (GAP-DH)	GRMZM2g071630_t01	Transcript	highly similar to ( 561) AT1G13440 | Symbols: GAPC-2, GAPC2 | GAPC2 (GLYCERALDEHYDE-3-PHOSPHATE DEHYDROGENASE C2); NAD or NADH binding / binding / catalytic/ glyceraldehyde-3-phosphate dehydrogenase (phosphorylating)/ glyceraldehyde-3-phosphate dehydrogenase | chr1:4608465-4610494 REVERSEhighly similar to ( 641) G3PE_MAIZE Glyceraldehyde-3-phosphate dehydrogenase, cytosolic 3 (EC 1.2.1.12) - Zea …	99.8656	106.01	36.1874	150.604	791.675	196.804	47.7661	47.1487	103.834	52.9817	68.9745	75.6752
4.1.10	glycolysis.cytosolic branch.aldolase	GRMZM2g057823_t01	Transcript	highly similar to ( 576) AT2G36460 | Symbols: | fructose-bisphosphate aldolase, putative | chr2:15296929-15297732 REVERSEhighly similar to ( 708) ALF_MAIZE Fructose-bisphosphate aldolase, cytoplasmic isozyme (EC 4.1.2.13) - Zea mays (Maize)highly similar to ( 669) loc_os05g33380 12005.m07570 protein fructose-bisphosphate aldolase cytoplasmic isozyme, putative, expressed seq=cds; coord=3:165722970…	752.247	541.415	558.389	865.06	1852.25	649.754	550.18	620.055	683.726	369.888	816.366	688.727
4.1.10	glycolysis.cytosolic branch.aldolase	GRMZM2g066024_t01	Transcript	highly similar to ( 574) AT2G36460 | Symbols: | fructose-bisphosphate aldolase, putative | chr2:15296929-15297732 REVERSEhighly similar to ( 700) ALF_MAIZE Fructose-bisphosphate aldolase, cytoplasmic isozyme (EC 4.1.2.13) - Zea mays (Maize)highly similar to ( 667) loc_os05g33380 12005.m07570 protein fructose-bisphosphate aldolase cytoplasmic isozyme, putative, expressed seq=cds; coord=8:163307256…	9.60394	8.5948	6.49062	13.4293	25.1989	16.6725	10.196	5.70402	7.68443	10.2591	12.9066	7.25059
4.1.12	glycolysis.cytosolic branch.phosphoglycerate mutase	GRMZM5g833389_t02	Transcript	highly similar to ( 959) AT3G08590 | Symbols: | 2,3-biphosphoglycerate-independent phosphoglycerate mutase, putative / phosphoglyceromutase, putative | chr3:2608683-2611237 REVERSEnearly identical (1122) PMGI_MAIZE 2,3-bisphosphoglycerate-independent phosphoglycerate mutase (EC 5.4.2.1) (Phosphoglyceromutase) (BPG-independent PGAM) (PGAM-I) - Zea mays (Maize)nearly identical (1043) loc_os01g60190…	92.9243	59.7363	50.8713	90.3862	227.036	63.5516	36.9625	31.8534	44.1204	36.5144	111.017	59.5975
4.1.12	glycolysis.cytosolic branch.phosphoglycerate mutase	GRMZM2g050077_t03	Transcript	moderately similar to ( 243) AT3G08590 | Symbols: | 2,3-biphosphoglycerate-independent phosphoglycerate mutase, putative / phosphoglyceromutase, putative | chr3:2608683-2611237 REVERSEmoderately similar to ( 251) PMGI_RICCO 2,3-bisphosphoglycerate-independent phosphoglycerate mutase (EC 5.4.2.1) (Phosphoglyceromutase) (BPG-independent PGAM) (PGAM-I) - Ricinus communis (Castor bean)moderately simi…	1.22712	0.562165	2.03138	0.54937	0.818109	1.91452	1.7887	2.41305	4.09697	1.35196	0.401827	1.35438
4.1.12	glycolysis.cytosolic branch.phosphoglycerate mutase	GRMZM2g128651_t01	Transcript	moderately similar to ( 365) AT5G64460 | Symbols: | FUNCTIONS IN: molecular_function unknown; INVOLVED IN: biological_process unknown; LOCATED IN: cellular_component unknown; EXPRESSED IN: 22 plant structures; EXPRESSED DURING: 13 growth stages; CONTAINS InterPro DOMAIN/s: Phosphoglycerate mutase (InterPro:IPR013078); BEST Arabidopsis thaliana protein match is: unknown protein (TAIR:AT1G58280.3);…	1.48817	1.87884	0.963902	1.8656	8.46311	3.73353	13.7533	15.4865	18.3621	7.20177	12.8012	36.279
4.1.12	glycolysis.cytosolic branch.phosphoglycerate mutase	GRMZM2g141634_t02	Transcript	moderately similar to ( 245) AT3G50520 | Symbols: | phosphoglycerate/bisphosphoglycerate mutase family protein | chr3:18748058-18749418 FORWARDmoderately similar to ( 379) loc_os08g37140 12008.m07700 protein phosphoglycerate mutase gpmB, putative, expressed seq=cds; coord=1:200012841..200017074:-1; parent_gene=GRMZM2G141634	14.6879	13.5983	9.8862	14.1768	30.4566	16.4876	12.1081	10.989	14.4191	10.9927	16.7941	15.0845
4.1.12	glycolysis.cytosolic branch.phosphoglycerate mutase	GRMZM2g154509_t01	Transcript	moderately similar to ( 398) AT5G64460 | Symbols: | FUNCTIONS IN: molecular_function unknown; INVOLVED IN: biological_process unknown; LOCATED IN: cellular_component unknown; EXPRESSED IN: 22 plant structures; EXPRESSED DURING: 13 growth stages; CONTAINS InterPro DOMAIN/s: Phosphoglycerate mutase (InterPro:IPR013078); BEST Arabidopsis thaliana protein match is: unknown protein (TAIR:AT1G58280.3);…	8.4039	8.57153	7.79905	8.66639	19.3957	11.9512	12.535	12.6752	13.4215	12.4891	15.4208	10.8552
4.1.12	glycolysis.cytosolic branch.phosphoglycerate mutase	GRMZM2g054250_t01	Transcript	highly similar to ( 716) AT3G30841 | Symbols: | 2,3-biphosphoglycerate-independent phosphoglycerate mutase-related / phosphoglyceromutase-related | chr3:12591595-12593401 FORWARDhighly similar to ( 782) loc_os12g35040 12012.m07297 protein 2,3-bisphosphoglycerate-independent phosphoglycerate mutase, putative, expressed seq=cds; coord=10:25554428..25557522:-1; parent_gene=GRMZM2G054250	2.01666	2.09709	1.71278	1.72299	2.54022	2.71553	1.43559	1.22422	1.34298	1.46399	2.32188	2.7764
4.1.12	glycolysis.cytosolic branch.phosphoglycerate mutase	GRMZM2g160184_t01	Transcript	moderately similar to ( 400) AT5G64460 | Symbols: | FUNCTIONS IN: molecular_function unknown; INVOLVED IN: biological_process unknown; LOCATED IN: cellular_component unknown; EXPRESSED IN: 22 plant structures; EXPRESSED DURING: 13 growth stages; CONTAINS InterPro DOMAIN/s: Phosphoglycerate mutase (InterPro:IPR013078); BEST Arabidopsis thaliana protein match is: unknown protein (TAIR:AT1G58280.3);…	20.1039	18.9435	19.815	18.1276	24.4489	21.7781	28.2083	26.0507	30.4084	26.2935	28.7974	28.9058
4.1.12	glycolysis.cytosolic branch.phosphoglycerate mutase	GRMZM5g891834_t02	Transcript	highly similar to ( 726) AT3G30841 | Symbols: | 2,3-biphosphoglycerate-independent phosphoglycerate mutase-related / phosphoglyceromutase-related | chr3:12591595-12593401 FORWARDhighly similar to ( 780) loc_os12g35040 12012.m07297 protein 2,3-bisphosphoglycerate-independent phosphoglycerate mutase, putative, expressed seq=cds; coord=3:133174831..133177335:1; parent_gene=GRMZM5G891834	11.0406	12.1287	14.9163	12.3358	19.6303	14.315	16.4817	14.9812	22.094	18.5619	17.1812	15.8688
4.1.12	glycolysis.cytosolic branch.phosphoglycerate mutase	GRMZM2g003385_t02	Transcript	highly similar to ( 955) AT3G08590 | Symbols: | 2,3-biphosphoglycerate-independent phosphoglycerate mutase, putative / phosphoglyceromutase, putative | chr3:2608683-2611237 REVERSEnearly identical (1085) PMGI_MAIZE 2,3-bisphosphoglycerate-independent phosphoglycerate mutase (EC 5.4.2.1) (Phosphoglyceromutase) (BPG-independent PGAM) (PGAM-I) - Zea mays (Maize)nearly identical (1033) loc_os01g60190…	92.1354	95.7475	83.0827	108.518	198.856	98.1231	69.7175	67.6452	77.7236	73.7498	94.5364	64.4779
4.1.13	glycolysis.cytosolic branch.enolase	GRMZM2g131539_t03	Transcript	moderately similar to ( 234) AT2G29560 | Symbols: | enolase, putative | chr2:12646635-12649694 FORWARDweakly similar to ( 116) ENO_CHLRE Enolase (EC 4.2.1.11) (2-phosphoglycerate dehydratase) (2-phospho-D-glycerate hydro-lyase) (Fragment) - Chlamydomonas reinhardtiimoderately similar to ( 313) loc_os03g15950 12003.m07032 protein enolase, putative, expressed seq=cds; coord=9:140431817..140433228:1…	2.21522	3.03514	0.507931	1.17957	10.0728	5.12459	2.47791	1.14159	9.77535	4.3378	1.40129	3.9527
4.1.13	glycolysis.cytosolic branch.enolase	GRMZM2g481529_t01	Transcript	moderately similar to ( 271) AT2G29560 | Symbols: | enolase, putative | chr2:12646635-12649694 FORWARDweakly similar to ( 171) ENO_MESCR Enolase (EC 4.2.1.11) (2-phosphoglycerate dehydratase) (2-phospho-D-glycerate hydro-lyase) - Mesembryanthemum crystallinum (Common ice plant)moderately similar to ( 353) loc_os03g15950 12003.m07032 protein enolase, putative, expressed seq=cds; coord=1:38632794..…	3.14171	2.03985	2.75975	2.59208	0.85923	2.12263	0.226599	0.409507	0.226919	0.151375	0.301674	0.272295
4.1.13	glycolysis.cytosolic branch.enolase	GRMZM2g034848_t01	Transcript	highly similar to ( 752) AT1G74030 | Symbols: | enolase, putative | chr1:27839465-27841901 REVERSEhighly similar to ( 580) ENO_RICCO Enolase (EC 4.2.1.11) (2-phosphoglycerate dehydratase) (2-phospho-D-glycerate hydro-lyase) - Ricinus communis (Castor bean)highly similar to ( 793) loc_os09g20820 12009.m05289 protein enolase, putative, expressed seq=cds; coord=2:177496379..177510526:-1; parent_gene…	6.08499	5.3939	6.2291	5.78227	13.07	7.70422	3.96442	4.23036	5.47223	4.64066	5.65282	5.45899
4.1.13	glycolysis.cytosolic branch.enolase	GRMZM2g064302_t01	Transcript	highly similar to ( 765) AT2G36530 | Symbols: LOS2 | LOS2; copper ion binding / phosphopyruvate hydratase | chr2:15321081-15323786 REVERSEhighly similar to ( 882) ENO1_MAIZE Enolase 1 (EC 4.2.1.11) (2-phosphoglycerate dehydratase 1) (2-phospho-D-glycerate hydro-lyase 1) - Zea mays (Maize)highly similar to ( 846) loc_os06g04510 12006.m05181 protein enolase 1, putative, expressed seq=cds; coord=9:2…	251.699	227.837	159.958	341.53	856.228	251.358	190.696	205.728	205.548	187.168	293.027	188.185
4.1.13	glycolysis.cytosolic branch.enolase	GRMZM2g048371_t03	Transcript	highly similar to ( 785) AT2G36530 | Symbols: LOS2 | LOS2; copper ion binding / phosphopyruvate hydratase | chr2:15321081-15323786 REVERSEhighly similar to ( 879) ENO2_MAIZE Enolase 2 (EC 4.2.1.11) (2-phosphoglycerate dehydratase 2) (2-phospho-D-glycerate hydro-lyase 2) - Zea mays (Maize)highly similar to ( 850) loc_os10g08550 12010.m065231 protein enolase, putative, expressed seq=cds; coord=1:12…	141.118	168.57	139.394	197.334	301.045	176.114	170.594	138.095	206.419	198.329	161.442	150.217
4.1.13	glycolysis.cytosolic branch.enolase	GRMZM2g009030_t01	Transcript	highly similar to ( 764) AT1G74030 | Symbols: | enolase, putative | chr1:27839465-27841901 REVERSEhighly similar to ( 589) ENO_RICCO Enolase (EC 4.2.1.11) (2-phosphoglycerate dehydratase) (2-phospho-D-glycerate hydro-lyase) - Ricinus communis (Castor bean)highly similar to ( 809) loc_os09g20820 12009.m05289 protein enolase, putative, expressed seq=cds; coord=7:102007793..102015415:-1; parent_gene…	23.4531	23.693	12.2696	28.3386	52.3551	26.845	17.1916	18.0081	19.9381	15.7556	33.7118	22.9083
4.1.14	glycolysis.cytosolic branch.pyruvate kinase (PK)	GRMZM2g003883_t01	Transcript	highly similar to ( 798) AT5G56350 | Symbols: | pyruvate kinase, putative | chr5:22820254-22822529 REVERSEhighly similar to ( 815) KPYC_TOBAC Pyruvate kinase, cytosolic isozyme (EC 2.7.1.40) (PK) - Nicotiana tabacum (Common tobacco)highly similar to ( 909) loc_os01g16960 12001.m08292 protein pyruvate kinase, cytosolic isozyme, putative, expressed seq=cds; coord=3:44223365..44228905:-1; parent_gen…	104.245	91.568	78.9423	95.7956	149.477	66.7207	65.4061	54.0796	67.231	61.6489	68.0825	38.8707
4.1.14	glycolysis.cytosolic branch.pyruvate kinase (PK)	GRMZM2g150098_t01	Transcript	highly similar to ( 863) AT5G08570 | Symbols: | pyruvate kinase, putative | chr5:2778433-2780300 FORWARDhighly similar to ( 876) KPYC_SOYBN Pyruvate kinase, cytosolic isozyme (EC 2.7.1.40) (PK) - Glycine max (Soybean)highly similar to ( 958) loc_os04g58110 12004.m10693 protein pyruvate kinase, cytosolic isozyme, putative, expressed seq=cds; coord=2:1624189..1628276:1; parent_gene=GRMZM2G150098	21.5303	18.5332	16.2554	26.3526	46.0513	25.7006	16.6233	16.9144	20.4646	19.7552	19.4338	13.124
4.1.14	glycolysis.cytosolic branch.pyruvate kinase (PK)	GRMZM2g008714_t01	Transcript	highly similar to ( 870) AT5G08570 | Symbols: | pyruvate kinase, putative | chr5:2778433-2780300 FORWARDhighly similar to ( 875) KPYC_SOYBN Pyruvate kinase, cytosolic isozyme (EC 2.7.1.40) (PK) - Glycine max (Soybean)highly similar to ( 961) loc_os04g58110 12004.m10693 protein pyruvate kinase, cytosolic isozyme, putative, expressed seq=cds; coord=10:148228962..148233420:1; parent_gene=GRMZM2G0087…	15.2776	15.8335	11.0046	18.9544	46.7905	23.4249	18.8671	13.1914	24.564	15.3448	19.8409	13.9144
4.1.14	glycolysis.cytosolic branch.pyruvate kinase (PK)	GRMZM2g119175_t02	Transcript	highly similar to ( 904) AT3G52990 | Symbols: | pyruvate kinase, putative | chr3:19649336-19652237 FORWARDmoderately similar to ( 376) KPYC_TOBAC Pyruvate kinase, cytosolic isozyme (EC 2.7.1.40) (PK) - Nicotiana tabacum (Common tobacco)highly similar to ( 979) loc_os11g05110 12011.m079911 protein pyruvate kinase, cytosolic isozyme, putative, expressed seq=cds; coord=4:187885093..187890409:-1; par…	34.5241	42.9607	12.1295	57.9691	118.638	51.4486	2.63431	3.1322	4.94982	3.11777	3.49548	8.79027
4.1.14	glycolysis.cytosolic branch.pyruvate kinase (PK)	GRMZM2g004534_t01	Transcript	highly similar to ( 913) AT3G52990 | Symbols: | pyruvate kinase, putative | chr3:19649336-19652237 FORWARDmoderately similar to ( 376) KPYC_TOBAC Pyruvate kinase, cytosolic isozyme (EC 2.7.1.40) (PK) - Nicotiana tabacum (Common tobacco)highly similar to ( 988) loc_os11g05110 12011.m079911 protein pyruvate kinase, cytosolic isozyme, putative, expressed seq=cds; coord=10:4694280..4699187:-1; parent…	68.9514	61.8688	53.004	62.7941	76.8097	53.9985	115.338	115.608	131.184	108.758	100.222	61.0972
4.1.14	glycolysis.cytosolic branch.pyruvate kinase (PK)	GRMZM2g124593_t01	Transcript	highly similar to ( 632) AT2G36580 | Symbols: | pyruvate kinase, putative | chr2:15339253-15342781 FORWARDmoderately similar to ( 322) KPYC_SOLTU Pyruvate kinase, cytosolic isozyme (EC 2.7.1.40) (PK) - Solanum tuberosum (Potato)highly similar to ( 863) loc_os11g10980 12011.m05291 protein pyruvate kinase, cytosolic isozyme, putative, expressed seq=cds; coord=4:12974975..12984124:-1; parent_gene=GR…	16.6595	14.2418	15.0095	15.8894	9.7932	7.84058	10.865	9.11806	11.3329	10.4804	6.85457	4.26897
4.1.16	glycolysis.cytosolic branch.phospho-enol-pyruvate carboxylase kinase (PPCK)	GRMZM2g034065_t02	Transcript	moderately similar to ( 444) AT1G12680 | Symbols: PEPKR2 | PEPKR2 (Phosphoenolpyruvate carboxylase-related kinase 2); ATP binding / kinase/ protein kinase/ protein serine/threonine kinase | chr1:4320123-4322269 REVERSEmoderately similar to ( 219) CDPK_SOYBN Calcium-dependent protein kinase SK5 (EC 2.7.11.1) (CDPK) - Glycine max (Soybean)highly similar to ( 685) loc_os09g29170 12009.m21997 protein…	15.4768	18.242	17.3769	13.3967	13.1877	14.9026	20.6452	17.7734	17.9376	17.4604	11.935	18.4931
4.2.14	glycolysis.plastid branch.pyruvate kinase (PK)	GRMZM2g078200_t01	Transcript	highly similar to ( 842) AT3G22960 | Symbols: PKP1, PKP-ALPHA | PKP-ALPHA; pyruvate kinase | chr3:8139369-8141771 FORWARDhighly similar to ( 853) KPYA_RICCO Pyruvate kinase isozyme A, chloroplast precursor (EC 2.7.1.40) - Ricinus communis (Castor bean)highly similar to ( 875) loc_os07g08340 12007.m28952 protein pyruvate kinase isozyme A, chloroplast precursor, putative, expressed seq=cds; coord=1…	13.3929	13.9394	14.2566	13.4347	12.4652	18.1085	16.9857	15.3278	15.4507	16.6373	17.7359	16.2126
4.2.14	glycolysis.plastid branch.pyruvate kinase (PK)	GRMZM2g177947_t01	Transcript	highly similar to ( 585) AT3G22960 | Symbols: PKP1, PKP-ALPHA | PKP-ALPHA; pyruvate kinase | chr3:8139369-8141771 FORWARDhighly similar to ( 589) KPYA_RICCO Pyruvate kinase isozyme A, chloroplast precursor (EC 2.7.1.40) - Ricinus communis (Castor bean)highly similar to ( 934) loc_os03g46910 12003.m09706 protein pyruvate kinase isozyme A, chloroplast precursor, putative, expressed seq=cds; coord=1…	6.29828	6.99322	3.68459	8.22662	9.57576	4.75732	8.45417	7.93077	8.60091	4.81852	4.53358	6.33447
4.2.14	glycolysis.plastid branch.pyruvate kinase (PK)	GRMZM2g066290_t01	Transcript	highly similar to ( 867) AT3G22960 | Symbols: PKP1, PKP-ALPHA | PKP-ALPHA; pyruvate kinase | chr3:8139369-8141771 FORWARDhighly similar to ( 885) KPYA_RICCO Pyruvate kinase isozyme A, chloroplast precursor (EC 2.7.1.40) - Ricinus communis (Castor bean)highly similar to ( 928) loc_os07g08340 12007.m28952 protein pyruvate kinase isozyme A, chloroplast precursor, putative, expressed seq=cds; coord=7…	20.9478	19.0009	9.90816	19.3367	35.5223	14.159	3.66827	6.2995	7.83799	10.5555	6.20416	8.45683
4.2.14	glycolysis.plastid branch.pyruvate kinase (PK)	GRMZM2g152686_t01	Transcript	highly similar to ( 860) AT5G52920 | Symbols: PKP1, PKP-BETA1, PKP2 | PKP-BETA1 (PLASTIDIC PYRUVATE KINASE BETA SUBUNIT 1); pyruvate kinase | chr5:21463680-21466612 FORWARDhighly similar to ( 743) KPYG_TOBAC Pyruvate kinase isozyme G, chloroplast precursor (EC 2.7.1.40) - Nicotiana tabacum (Common tobacco)nearly identical (1006) loc_os01g47080 12001.m10904 protein pyruvate kinase isozyme G, chlor…	16.229	14.7529	19.3265	16.2445	26.9456	22.0258	28.9469	21.0414	24.9833	28.0863	26.9528	21.9941
4.2.14	glycolysis.plastid branch.pyruvate kinase (PK)	GRMZM2g033526_t01	Transcript	highly similar to ( 723) AT1G32440 | Symbols: PKp3 | PKp3 (plastidial pyruvate kinase 3); pyruvate kinase | chr1:11712205-11714963 FORWARDhighly similar to ( 769) KPYG_TOBAC Pyruvate kinase isozyme G, chloroplast precursor (EC 2.7.1.40) - Nicotiana tabacum (Common tobacco)highly similar to ( 912) loc_os10g42100 12010.m06967 protein pyruvate kinase isozyme G, chloroplast precursor, putative, expre…	16.2213	17.9718	15.4894	19.1034	36.965	16.9016	24.5822	24.4278	29.8525	31.4465	23.1319	24.1326
4.2.14	glycolysis.plastid branch.pyruvate kinase (PK)	GRMZM2g144730_t01	Transcript	highly similar to ( 718) AT5G52920 | Symbols: PKP1, PKP-BETA1, PKP2 | PKP-BETA1 (PLASTIDIC PYRUVATE KINASE BETA SUBUNIT 1); pyruvate kinase | chr5:21463680-21466612 FORWARDhighly similar to ( 756) KPYG_TOBAC Pyruvate kinase isozyme G, chloroplast precursor (EC 2.7.1.40) - Nicotiana tabacum (Common tobacco)highly similar to ( 897) loc_os10g42100 12010.m06967 protein pyruvate kinase isozyme G, chlo…	11.3673	14.1481	13.127	19.0605	23.9381	10.8391	12.2042	12.2533	14.198	16.0669	8.51155	7.38982
4.3.1	glycolysis.unclear/dually targeted.UGPase	GRMZM2g098370_t02	Transcript	highly similar to ( 776) AT5G17310 | Symbols: | UTP--glucose-1-phosphate uridylyltransferase, putative / UDP-glucose pyrophosphorylase, putative / UGPase, putative | chr5:5696955-5700845 REVERSEhighly similar to ( 776) UGPA_HORVU UTP--glucose-1-phosphate uridylyltransferase (EC 2.7.7.9) (UDP-glucose pyrophosphorylase) (UDPGP) (UGPase) - Hordeum vulgare (Barley)highly similar to ( 858) loc_os02g02…	7.53206	11.1165	3.06241	19.8925	31.1322	11.026	0.541198	2.88527	13.2991	3.20276	0.463295	1.57762
4.3.1	glycolysis.unclear/dually targeted.UGPase	GRMZM2g032003_t02	Transcript	highly similar to ( 744) AT5G17310 | Symbols: | UTP--glucose-1-phosphate uridylyltransferase, putative / UDP-glucose pyrophosphorylase, putative / UGPase, putative | chr5:5696955-5700845 REVERSEhighly similar to ( 812) UGPA_HORVU UTP--glucose-1-phosphate uridylyltransferase (EC 2.7.7.9) (UDP-glucose pyrophosphorylase) (UDPGP) (UGPase) - Hordeum vulgare (Barley)highly similar to ( 821) loc_os09g38…	71.1478	74.5131	47.5372	72.6711	132.276	85.6269	11.6703	15.192	15.9364	5.70946	6.2778	8.96645
4.3.2	glycolysis.unclear/dually targeted.phosphoglucomutase (PGM)	GRMZM2g069676_t02	Transcript	highly similar to ( 732) AT5G17530 | Symbols: | phosphoglucosamine mutase family protein | chr5:5778168-5781863 FORWARDhighly similar to ( 870) loc_os07g26610 12007.m06939 protein phosphoglucomutase/phosphomannomutase family protein, putative, expressed seq=cds; coord=7:41731651..41795285:-1; parent_gene=GRMZM2G069676	7.15952	7.15165	8.10924	6.01762	10.2213	10.3503	13.7628	10.1159	8.44975	8.94929	16.6662	13.7909
4.3.3	glycolysis.unclear/dually targeted.glucose-6-phosphate isomerase	GRMZM2g076075_t02	Transcript	highly similar to ( 763) AT4G24620 | Symbols: PGI1, PGI | PGI1 (PHOSPHOGLUCOSE ISOMERASE 1); glucose-6-phosphate isomerase | chr4:12709097-12712610 REVERSEweakly similar to ( 127) G6PI_MAIZE Glucose-6-phosphate isomerase, cytosolic (EC 5.3.1.9) (GPI) (Phosphoglucose isomerase) (PGI) (Phosphohexose isomerase) (PHI) - Zea mays (Maize)highly similar to ( 867) loc_os09g29070 12009.m22122 protein gluc…	60.2006	43.245	42.262	48.4853	239.732	46.9738	51.0201	37.735	45.9755	46.711	92.6825	39.56
4.3.3	glycolysis.unclear/dually targeted.glucose-6-phosphate isomerase	GRMZM2g140614_t01	Transcript	highly similar to ( 887) AT4G24620 | Symbols: PGI1, PGI | PGI1 (PHOSPHOGLUCOSE ISOMERASE 1); glucose-6-phosphate isomerase | chr4:12709097-12712610 REVERSEweakly similar to ( 124) G6PI_SPIOL Glucose-6-phosphate isomerase, cytosolic (EC 5.3.1.9) (GPI) (Phosphoglucose isomerase) (PGI) (Phosphohexose isomerase) (PHI) - Spinacia oleracea (Spinach)nearly identical (1023) loc_os09g29070 12009.m22122 pr…	32.452	30.2132	26.8269	31.265	39.6259	30.6101	27.6048	25.2063	28.4851	22.2509	18.7145	17.7242
4.3.4	glycolysis.unclear/dually targeted.phosphofructokinase (PFK)	GRMZM2g080375_t01	Transcript	highly similar to ( 728) AT4G26270 | Symbols: PFK3 | PFK3 (PHOSPHOFRUCTOKINASE 3); 6-phosphofructokinase | chr4:13301094-13304030 REVERSEvery weakly similar to (80.5) PFPB_RICCO Pyrophosphate--fructose 6-phosphate 1-phosphotransferase subunit beta (EC 2.7.1.90) (PFP) (6-phosphofructokinase, pyrophosphate dependent) (Pyrophosphate-dependent 6-phosphofructose-1-kinase) (PPi-PFK) - Ricinus communis …	76.9444	55.8741	112.64	68.0811	37.3099	28.082	85.1779	75.2996	94.005	81.9955	71.1995	44.9259
4.3.4	glycolysis.unclear/dually targeted.phosphofructokinase (PFK)	GRMZM2g443985_t01	Transcript	highly similar to ( 758) AT5G56630 | Symbols: PFK7 | PFK7 (PHOSPHOFRUCTOKINASE 7); 6-phosphofructokinase | chr5:22924311-22926728 FORWARDhighly similar to ( 899) loc_os06g05860 12006.m05312 protein 6-phosphofructokinase, putative, expressed seq=cds; coord=9:19154953..19160236:1; parent_gene=GRMZM2G443985	40.127	36.7351	45.6897	30.4144	24.3803	28.7685	27.3273	19.0757	18.5849	23.2219	20.8492	17.6726
4.3.4	glycolysis.unclear/dually targeted.phosphofructokinase (PFK)	GRMZM2g132069_t01	Transcript	highly similar to ( 734) AT4G26270 | Symbols: PFK3 | PFK3 (PHOSPHOFRUCTOKINASE 3); 6-phosphofructokinase | chr4:13301094-13304030 REVERSEhighly similar to ( 939) loc_os01g09570 12001.m07582 protein 6-phosphofructokinase 2, putative, expressed seq=cds; coord=3:6801004..6804943:-1; parent_gene=GRMZM2G132069	97.717	70.6634	95.881	73.1236	46.298	37.9823	75.1148	80.5124	82.395	74.6492	67.8705	27.9899
4.3.4	glycolysis.unclear/dually targeted.phosphofructokinase (PFK)	GRMZM2g004932_t01	Transcript	highly similar to ( 708) AT4G26270 | Symbols: PFK3 | PFK3 (PHOSPHOFRUCTOKINASE 3); 6-phosphofructokinase | chr4:13301094-13304030 REVERSEvery weakly similar to (80.1) PFPB_RICCO Pyrophosphate--fructose 6-phosphate 1-phosphotransferase subunit beta (EC 2.7.1.90) (PFP) (6-phosphofructokinase, pyrophosphate dependent) (Pyrophosphate-dependent 6-phosphofructose-1-kinase) (PPi-PFK) - Ricinus communis …	26.6103	23.8494	23.5647	25.8151	49.0941	33.0134	24.729	22.0467	27.9387	22.7638	35.854	29.7809
4.3.4	glycolysis.unclear/dually targeted.phosphofructokinase (PFK)	GRMZM2g127717_t01	Transcript	highly similar to ( 724) AT2G22480 | Symbols: PFK5 | PFK5 (PHOSPHOFRUCTOKINASE 5); 6-phosphofructokinase | chr2:9545670-9548414 FORWARDhighly similar to ( 948) loc_os09g24910 12009.m05645 protein 6-phosphofructokinase 2, putative, expressed seq=cds; coord=2:181110668..181120123:1; parent_gene=GRMZM2G127717	5.13501	5.33433	3.18653	4.73065	5.04049	4.07335	4.63657	5.60685	4.80413	4.35281	4.32618	3.87638
4.3.4	glycolysis.unclear/dually targeted.phosphofructokinase (PFK)	GRMZM2g139360_t04	Transcript	highly similar to ( 697) AT2G22480 | Symbols: PFK5 | PFK5 (PHOSPHOFRUCTOKINASE 5); 6-phosphofructokinase | chr2:9545670-9548414 FORWARDhighly similar to ( 928) loc_os08g34050 12008.m07394 protein 6-phosphofructokinase 2, putative seq=cds; coord=1:212485414..212489519:1; parent_gene=GRMZM2G139360	1.66152	2.16964	1.61874	1.56239	3.57828	2.60954	3.44639	1.97365	3.10344	2.24765	1.18671	3.106
4.3.4	glycolysis.unclear/dually targeted.phosphofructokinase (PFK)	GRMZM5g879882_t03	Transcript	highly similar to ( 709) AT4G26270 | Symbols: PFK3 | PFK3 (PHOSPHOFRUCTOKINASE 3); 6-phosphofructokinase | chr4:13301094-13304030 REVERSEhighly similar to ( 965) loc_os01g53680 12001.m11534 protein 6-phosphofructokinase, putative, expressed seq=cds; coord=3:199826593..199834840:1; parent_gene=GRMZM5G879882	30.5121	32.8089	26.5197	34.4547	56.9354	44.6177	21.0232	22.1884	26.345	21.1683	21.6957	21.7168
4.3.5	glycolysis.unclear/dually targeted.pyrophosphate-fructose-6-P phosphotransferase	GRMZM2g009591_t02	Transcript	highly similar to ( 702) AT2G22480 | Symbols: PFK5 | PFK5 (PHOSPHOFRUCTOKINASE 5); 6-phosphofructokinase | chr2:9545670-9548414 FORWARDhighly similar to ( 951) loc_os10g26570 12010.m05597 protein pyrophosphate--fructose 6-phosphate 1-phosphotransferase, putative, expressed seq=cds; coord=1:242912273..242916942:1; parent_gene=GRMZM2G009591	14.3906	8.89278	15.1188	11.1505	6.14662	9.73883	8.26109	10.066	5.9444	8.40313	12.9919	9.44611
4.3.6	glycolysis.unclear/dually targeted.fructose-2,6-bisphosphatase (Fru2,6BisPase)	GRMZM2g021846_t01	Transcript	highly similar to ( 988) AT1G07110 | Symbols: F2KP, ATF2KP, FKFBP | F2KP (FRUCTOSE-2,6-BISPHOSPHATASE); fructose-2,6-bisphosphate 2-phosphatase | chr1:2178363-2183980 REVERSEnearly identical (1240) loc_os05g07130 12005.m05239 protein fructose-6-phosphate-2-kinase/fructose-2, 6-bisphosphatase, putative, expressed seq=cds; coord=6:124531556..124550917:1; parent_gene=GRMZM2G021846	3.88668	4.42901	4.51544	3.57517	2.41987	2.17363	4.1226	3.03627	2.91117	3.35315	1.57162	2.42752
4.3.12	glycolysis.unclear/dually targeted.phosphoglycerate mutase	GRMZM2g021605_t01	Transcript	moderately similar to ( 449) AT1G22170 | Symbols: | phosphoglycerate/bisphosphoglycerate mutase family protein | chr1:7826603-7828055 FORWARDhighly similar to ( 571) loc_os02g51590 12002.m33276 protein 2,3-bisphosphoglycerate-dependent phosphoglycerate mutase, putative, expressed seq=cds; coord=4:181228946..181231966:-1; parent_gene=GRMZM2G021605	20.2825	17.4757	22.1461	18.8868	23.8854	17.6451	19.795	11.8412	22.3907	14.4228	11.9566	7.06792
1.1.1.1	PS.lightreaction.photosystem II.LHC-II	GRMZM2g145500_t02	Transcript	moderately similar to ( 250) AT2G15290 | Symbols: ATTIC21, TIC21, CIA5, PIC1 | TIC21 (TRANSLOCON AT INNER MEMBRANE OF CHLOROPLASTS 21); copper uptake transmembrane transporter/ iron ion transmembrane transporter/ protein homodimerization | chr2:6642512-6644011 REVERSEmoderately similar to ( 291) loc_os02g09470 12002.m06244 protein expressed protein seq=cds; coord=5:98642457..98651641:1; parent_ge…	39.8636	42.534	31.9872	37.7851	44.4287	30.5928	62.2526	51.7545	52.8267	50.8935	45.1933	39.1432
1.1.1.1	PS.lightreaction.photosystem II.LHC-II	GRMZM2g155216_t03	Transcript	moderately similar to ( 431) AT2G34420 | Symbols: LHB1B2, LHCB1.5 | LHB1B2; chlorophyll binding | chr2:14522716-14523513 REVERSEmoderately similar to ( 483) CB29_MAIZE Chlorophyll a-b binding protein M9, chloroplast precursor (LHCII type I CAB-M9) (LHCP) - Zea mays (Maize)moderately similar to ( 462) loc_os09g17740 12009.m05032 protein chlorophyll a-b binding protein 1, chloroplast precursor, put…	0.538833	0.0955572	0.870701	1.02673	8.47468	0.398821	4.78624	3.96109	3.32126	4.77333	3.05964	2.05044
1.1.1.1	PS.lightreaction.photosystem II.LHC-II	GRMZM2g153184_t01	Transcript	moderately similar to ( 380) AT3G47470 | Symbols: LHCA4, CAB4 | LHCA4 (LIGHT-HARVESTING CHLOROPHYLL-PROTEIN COMPLEX I SUBUNIT A4); chlorophyll binding | chr3:17493622-17494773 REVERSEmoderately similar to ( 225) CB12_PETHY Chlorophyll a-b binding protein, chloroplast precursor (LHCI type II CAB) - Petunia hybrida (Petunia)moderately similar to ( 416) loc_os08g33820 12008.m080044 protein chlorophy…	0.366193	0.366013	0.48531	0.617142	1.42313	0.25759	0.887807	0.873814	1.72256	0.865558	0.409111	0.338821
1.1.1.1	PS.lightreaction.photosystem II.LHC-II	GRMZM2g160268_t02	Transcript	moderately similar to ( 382) AT3G47470 | Symbols: LHCA4, CAB4 | LHCA4 (LIGHT-HARVESTING CHLOROPHYLL-PROTEIN COMPLEX I SUBUNIT A4); chlorophyll binding | chr3:17493622-17494773 REVERSEmoderately similar to ( 225) CB12_PETHY Chlorophyll a-b binding protein, chloroplast precursor (LHCI type II CAB) - Petunia hybrida (Petunia)moderately similar to ( 439) loc_os08g33820 12008.m080044 protein chlorophy…	1.22412	0.684441	1.69932	1.01006	3.97998	0.820935	2.12531	1.51799	1.68199	2.48317	1.55382	1.12235
1.1.1.1	PS.lightreaction.photosystem II.LHC-II	GRMZM2g402936_t01	Transcript	moderately similar to ( 261) AT2G34420 | Symbols: LHB1B2, LHCB1.5 | LHB1B2; chlorophyll binding | chr2:14522716-14523513 REVERSEmoderately similar to ( 278) CB29_MAIZE Chlorophyll a-b binding protein M9, chloroplast precursor (LHCII type I CAB-M9) (LHCP) - Zea mays (Maize)moderately similar to ( 276) loc_os09g17740 12009.m05032 protein chlorophyll a-b binding protein 1, chloroplast precursor, put…	3.58368	2.20283	3.14296	3.26097	12.727	2.00981	9.43026	5.53991	6.30819	6.9488	2.56732	2.11563
1.1.1.1	PS.lightreaction.photosystem II.LHC-II	GRMZM2g008859_t01	Transcript	moderately similar to ( 235) AT2G15290 | Symbols: ATTIC21, TIC21, CIA5, PIC1 | TIC21 (TRANSLOCON AT INNER MEMBRANE OF CHLOROPLASTS 21); copper uptake transmembrane transporter/ iron ion transmembrane transporter/ protein homodimerization | chr2:6642512-6644011 REVERSEmoderately similar to ( 279) loc_os02g09470 12002.m06244 protein expressed protein seq=cds; coord=4:234569335..234572624:-1; parent…	10.4369	12.0992	5.39099	8.86142	11.3398	8.3998	13.8998	14.7227	10.0955	9.70905	9.07622	9.3396
1.1.1.1	PS.lightreaction.photosystem II.LHC-II	GRMZM2g131489_t01	Transcript	moderately similar to ( 426) AT1G76570 | Symbols: | chlorophyll A-B binding family protein | chr1:28729132-28730754 FORWARDmoderately similar to ( 221) CB25_NICPL Chlorophyll a-b binding protein E, chloroplast precursor (LHCII type I CAB-E) (LHCP) - Nicotiana plumbaginifolia (Leadwort-leaved tobacco)moderately similar to ( 491) loc_os09g12540 12009.m04517 protein chlorophyll a-b binding protein, …	1.4409	1.13862	1.58238	1.158	0.495884	0.751398	0.861695	1.71435	2.01948	1.24621	0.892045	0.573725
1.1.1.2	PS.lightreaction.photosystem II.PSII polypeptide subunits	GRMZM2g056424_t01	Transcript	weakly similar to ( 171) AT1G03600 | Symbols: | photosystem II family protein | chr1:898916-899440 FORWARDweakly similar to ( 197) loc_os03g21560 12003.m07560 protein photosystem II 11 kD protein, putative, expressed seq=cds; coord=1:55454558..55455428:1; parent_gene=GRMZM2G056424	0.266266	0.185837	0.12	0.282836	0.67751	0.0826612	1.06266	0.767466	0.408765	0.779392	0.527608	0.152412
1.1.1.2	PS.lightreaction.photosystem II.PSII polypeptide subunits	GRMZM2g113349_t01	Transcript	highly similar to ( 504) AT3G50820 | Symbols: PSBO2, PSBO-2, OEC33 | PSBO2 (PHOTOSYSTEM II SUBUNIT O-2); oxygen evolving/ poly(U) binding | chr3:18891008-18892311 REVERSEhighly similar to ( 527) PSBO_SOLTU Oxygen-evolving enhancer protein 1, chloroplast precursor (OEE1) (33 kDa subunit of oxygen evolving system of photosystem II) (OEC 33 kDa subunit) (33 kDa thylakoid membrane protein) - Solanum …	1.2076	1.05479	0.485056	1.07001	1.66508	0.536646	1.85681	3.02244	8.96476	2.72631	1.97344	3.59317
1.1.1.2	PS.lightreaction.photosystem II.PSII polypeptide subunits	GRMZM2g101617_t01	Transcript	moderately similar to ( 330) AT3G56650 | Symbols: | thylakoid lumenal 20 kDa protein | chr3:20984807-20985913 FORWARDmoderately similar to ( 377) loc_os01g59090 12001.m12048 protein expressed protein seq=cds; coord=3:187532722..187534294:-1; parent_gene=GRMZM2G101617	0.0481514	0.0448287	0.050056	0.0331709	0.167847	0.0370031	0.0831345	0.0676161	0.117038	0.0459371	0.02607	0.0253041
1.1.1.2	PS.lightreaction.photosystem II.PSII polypeptide subunits	GRMZM2g072174_t01	Transcript	weakly similar to ( 182) AT2G28605 | Symbols: | Encodes a PsbP domain-OEC23 like protein localized in thylakoid (peripheral-lumenal side). | chr2:12254911-12255689 FORWARDweakly similar to ( 122) loc_os04g35530 12004.m08642 protein expressed protein seq=cds; coord=10:117573348..117574929:1; parent_gene=GRMZM2G072174	0.348658	1.13645	0.305075	1.23081	2.61782	0.995231	0.0926591	0.478695	0.280792	0.20732	0.345215	0.333862
1.1.1.2	PS.lightreaction.photosystem II.PSII polypeptide subunits	GRMZM2g446737_t01	Transcript	weakly similar to ( 154) loc_os04g44190 12004.m78971 protein expressed protein seq=cds; coord=10:131049866..131053321:1; parent_gene=GRMZM2G446737	8.87409	7.03738	10.5685	9.96623	4.35567	5.7456	1.66995	1.15118	1.02229	2.15616	1.81139	0.861985
1.1.1.2	PS.lightreaction.photosystem II.PSII polypeptide subunits	GRMZM2g077333_t01	Transcript	moderately similar to ( 273) AT1G44575 | Symbols: NPQ4, PSBS | NPQ4 (NONPHOTOCHEMICAL QUENCHING); chlorophyll binding / xanthophyll binding | chr1:16871768-16872548 FORWARDmoderately similar to ( 286) PSBS_SPIOL Photosystem II 22 kDa protein, chloroplast precursor (CP22) - Spinacia oleracea (Spinach)moderately similar to ( 305) loc_os01g64960 12001.m150788 protein photosystem II 22 kDa protein, c…	2.75563	0.975661	2.74842	2.98404	4.60166	1.29785	6.19737	2.66471	2.87074	3.24322	0.851601	0.453236
1.1.1.2	PS.lightreaction.photosystem II.PSII polypeptide subunits	GRMZM2g132506_t01	Transcript	weakly similar to ( 182) AT4G28660 | Symbols: PSB28 | PSB28 (PHOTOSYSTEM II REACTION CENTER PSB28 PROTEIN) | chr4:14150008-14150933 FORWARDmoderately similar to ( 241) loc_os01g71190 12001.m13162 protein photosystem II reaction center W protein, putative, expressed seq=cds; coord=3:153763347..153764378:-1; parent_gene=GRMZM2G132506	2.06552	1.69507	2.47246	1.454	1.01716	1.27857	0.618913	0.592307	1.26564	0.719766	0.0951527	0.758947
1.1.1.2	PS.lightreaction.photosystem II.PSII polypeptide subunits	GRMZM2g175562_t02	Transcript	highly similar to ( 517) AT3G50820 | Symbols: PSBO2, PSBO-2, OEC33 | PSBO2 (PHOTOSYSTEM II SUBUNIT O-2); oxygen evolving/ poly(U) binding | chr3:18891008-18892311 REVERSEhighly similar to ( 536) PSBO_TOBAC Oxygen-evolving enhancer protein 1, chloroplast precursor (OEE1) (33 kDa subunit of oxygen evolving system of photosystem II) (OEC 33 kDa subunit) (33 kDa thylakoid membrane protein) - Nicotian…	0.935163	1.46382	1.21875	1.57227	5.56641	0.47936	3.42499	3.02399	1.95107	2.7215	3.40066	1.87741
1.1.1.2	PS.lightreaction.photosystem II.PSII polypeptide subunits	GRMZM2g008892_t01	Transcript	very weakly similar to (99.0) AT2G01918 | Symbols: | calcium ion binding | chr2:424254-425678 REVERSEvery weakly similar to (83.2) PSBQ_SPIOL Oxygen-evolving enhancer protein 3, chloroplast precursor (OEE3) (16 kDa subunit of oxygen evolving system of photosystem II) (OEC 16 kDa subunit) - Spinacia oleracea (Spinach)weakly similar to ( 184) loc_os04g44200 12004.m09378 protein oxygen-evolving enha…	7.14541	7.56928	16.9754	6.05141	2.14555	5.3547	7.45254	4.80823	4.81248	7.76173	2.51636	3.21802
1.1.1.2	PS.lightreaction.photosystem II.PSII polypeptide subunits	GRMZM2g043500_t01	Transcript	very weakly similar to (86.7) AT5G51545 | Symbols: LPA2 | LPA2 (low psii accumulation2) | chr5:20936434-20937243 FORWARDweakly similar to ( 115) loc_os02g03250 12002.m05675 protein expressed protein seq=cds; coord=5:72698736..72700934:1; parent_gene=GRMZM2G043500	7.23967	4.65004	9.03766	6.02378	8.87084	6.23354	7.82978	9.39203	9.1085	9.03684	15.4344	10.6417
1.1.1.2	PS.lightreaction.photosystem II.PSII polypeptide subunits	GRMZM2g087590_t01	Transcript	moderately similar to ( 326) AT1G77090 | Symbols: | thylakoid lumenal 29.8 kDa protein | chr1:28960576-28961875 REVERSEmoderately similar to ( 372) loc_os12g08830 12012.m26739 protein tat pathway signal sequence family protein, expressed seq=cds; coord=3:138643946..138645400:-1; parent_gene=GRMZM2G087590	1.50506	1.15207	2.76381	1.79335	0.358085	0.622295	1.54009	1.50684	3.20668	1.26082	0.534112	0.975019
1.1.1.2	PS.lightreaction.photosystem II.PSII polypeptide subunits	GRMZM2g172723_t03	Transcript	moderately similar to ( 223) AT1G76450 | Symbols: | oxygen-evolving complex-related | chr1:28684618-28686109 FORWARDmoderately similar to ( 286) loc_os08g40160 12008.m07996 protein thylakoid lumen protein, chloroplast precursor, putative, expressed seq=cds; coord=1:189400505..189402785:1; parent_gene=GRMZM2G172723	1.70614	1.5193	0.511486	0.433103	1.80416	0.794901	5.69658	7.85578	3.2646	0.318759	0.464065	3.63231
1.1.1.2	PS.lightreaction.photosystem II.PSII polypeptide subunits	GRMZM2g436986_t01	Transcript	weakly similar to ( 161) AT3G01440 | Symbols: | oxygen evolving enhancer 3 (PsbQ) family protein | chr3:168478-169407 FORWARDmoderately similar to ( 254) loc_os07g01480 12007.m04628 protein oxygen evolving enhancer protein 3 containing protein, expressed seq=cds; coord=7:1139895..1142388:1; parent_gene=GRMZM2G436986	0.490293	0.390156	0.172035	0.425796	1.23706	1.2055	0.234919	0.506349	0.463777	0.558994	0.229921	0.389081
1.1.1.2	PS.lightreaction.photosystem II.PSII polypeptide subunits	GRMZM5g804323_t01	Transcript	moderately similar to ( 209) AT4G21280 | Symbols: PSBQ, PSBQA, PSBQ-1 | oxygen-evolving enhancer protein 3, chloroplast, putative (PSBQ1) (PSBQ) | chr4:11334446-11335587 FORWARDmoderately similar to ( 305) PSBQ1_MAIZE Oxygen-evolving enhancer protein 3-1, chloroplast precursor (OEE3) (16 kDa subunit of oxygen evolving system of photosystem II) (OEC 16 kDa subunit) - Zea mays (Maize)moderately sim…	1.90336	2.94606	1.55076	1.3002	2.29755	1.83726	1.99987	0.897226	1.38416	1.64118	1.36787	1.36478
1.1.1.2	PS.lightreaction.photosystem II.PSII polypeptide subunits	GRMZM2g176840_t01	Transcript	moderately similar to ( 253) AT3G55330 | Symbols: PPL1 | PPL1 (PsbP-like protein 1); calcium ion binding | chr3:20514031-20515275 REVERSEmoderately similar to ( 308) loc_os08g25900 12008.m06605 protein chloroplast oxygen-evolving complex/thylakoid lumenal 25.6kDa protein, putative, expressed seq=cds; coord=1:4764679..4766990:-1; parent_gene=GRMZM2G176840	1.01491	1.02917	0.813011	1.0575	1.20465	0.852187	0.34183	1.05729	1.60994	1.76358	1.36007	1.18878
1.1.1.2	PS.lightreaction.photosystem II.PSII polypeptide subunits	GRMZM2g174984_t01	Transcript	weakly similar to ( 140) AT1G79040 | Symbols: PSBR | PSBR (photosystem II subunit R) | chr1:29736085-29736781 FORWARDweakly similar to ( 154) PSBR_SOLTU Photosystem II 10 kDa polypeptide, chloroplast precursor (Light-inducible tissue-specific ST-LS1 protein) - Solanum tuberosum (Potato)weakly similar to ( 174) loc_os08g10020 12008.m26609 protein photosystem II 10 kDa polypeptide, chloroplast prec…	0.89182	0.769306	1.60848	0.850124	3.70549	1.35098	3.59616	3.1655	3.54491	3.13488	2.18137	2.23441
1.1.1.2	PS.lightreaction.photosystem II.PSII polypeptide subunits	GRMZM2g000256_t01	Transcript	moderately similar to ( 331) AT5G11450 | Symbols: | oxygen-evolving complex-related | chr5:3654475-3656357 FORWARDmoderately similar to ( 451) loc_os01g43070 12001.m42679 protein expressed protein seq=cds; coord=8:144233313..144236568:1; parent_gene=GRMZM2G000256	4.89643	4.89221	7.6025	4.96359	8.37327	7.32535	8.99536	8.03118	8.61453	9.05377	12.7771	11.4498
1.1.1.2	PS.lightreaction.photosystem II.PSII polypeptide subunits	GRMZM2g047954_t01	Transcript	moderately similar to ( 277) AT2G30790 | Symbols: PSBP-2 | PSBP-2 (photosystem II subunit P-2); calcium ion binding | chr2:13119047-13120090 REVERSEmoderately similar to ( 307) PSBP_SPIOL Oxygen-evolving enhancer protein 2, chloroplast precursor (OEE2) (23 kDa subunit of oxygen evolving system of photosystem II) (OEC 23 kDa subunit) (23 kDa thylakoid membrane protein) - Spinacia oleracea (Spinach…	0.265217	0.212007	0.164673	0.324903	1.71013	0.10655	1.11509	0.856223	0.777481	0.654272	0.939046	0.621374
1.1.1.2	PS.lightreaction.photosystem II.PSII polypeptide subunits	GRMZM2g005433_t02	Transcript	weakly similar to ( 180) AT4G28660 | Symbols: PSB28 | PSB28 (PHOTOSYSTEM II REACTION CENTER PSB28 PROTEIN) | chr4:14150008-14150933 FORWARDmoderately similar to ( 238) loc_os01g71190 12001.m13162 protein photosystem II reaction center W protein, putative, expressed seq=cds; coord=8:159387914..159389335:-1; parent_gene=GRMZM2G005433	0.106199	0.166862	0.237137	0.497225	0.623052	0.918519	0.0956774	0.289733	0.13043	0.246126	0.329868	0.347449
1.1.2	PS.lightreaction.photosystem I	GRMZM2g156581_t02	Transcript	moderately similar to ( 339) AT3G21740 | Symbols: APO4 | APO4 (ACCUMULATION OF PHOTOSYSTEM ONE 4) | chr3:7662542-7663638 REVERSEhighly similar to ( 516) loc_os04g53612 12004.m35056 protein expressed protein seq=cds; coord=2:12009817..12011967:-1; parent_gene=GRMZM2G156581	3.93613	3.2827	4.34999	3.34159	4.05328	2.76008	5.7917	5.40027	3.3191	5.30363	4.53746	4.19343
1.1.2.1	PS.lightreaction.photosystem I.LHC-I	GRMZM2g143469_t01	Transcript	weakly similar to ( 135) AT1G34000 | Symbols: OHP2 | OHP2 (ONE-HELIX PROTEIN 2) | chr1:12358151-12358902 REVERSEweakly similar to ( 188) loc_os01g40710 12001.m10341 protein OHP2, putative, expressed seq=cds; coord=8:140467509..140468800:1; parent_gene=GRMZM2G143469	0.371624	0.742074	0.349187	0.595306	7.11554	0.453455	1.22601	0.860424	1.23399	0.875886	0.963505	0.300015
1.1.2.1	PS.lightreaction.photosystem I.LHC-I	GRMZM2g092311_t01	Transcript	moderately similar to ( 384) AT3G54890 | Symbols: LHCA1 | LHCA1; chlorophyll binding | chr3:20339881-20340922 REVERSEweakly similar to ( 146) CB21_SINAL Chlorophyll a-b binding protein 1, chloroplast precursor (LHCII type I CAB-1) (LHCP) - Sinapis alba (White mustard) (Brassica hirta)moderately similar to ( 468) loc_os06g21590 12006.m32064 protein chlorophyll a-b binding protein 6A, chloroplast p…	1.87705	1.22882	3.5254	1.86302	6.68193	1.46128	5.46271	3.15994	3.09215	4.67647	3.04661	2.63879
1.1.2.1	PS.lightreaction.photosystem I.LHC-I	GRMZM2g019807_t01	Transcript	weakly similar to ( 137) AT1G34000 | Symbols: OHP2 | OHP2 (ONE-HELIX PROTEIN 2) | chr1:12358151-12358902 REVERSEweakly similar to ( 191) loc_os01g40710 12001.m10341 protein OHP2, putative, expressed seq=cds; coord=3:221634465..221635939:1; parent_gene=GRMZM2G019807	1.65902	1.04739	3.32844	0.991478	2.74114	3.49235	4.97121	2.87029	4.82547	2.59857	6.95941	3.61426
1.1.2.1	PS.lightreaction.photosystem I.LHC-I	GRMZM2g038519_t01	Transcript	moderately similar to ( 392) AT3G61470 | Symbols: LHCA2 | LHCA2; chlorophyll binding | chr3:22745736-22747032 FORWARDmoderately similar to ( 388) CB12_PETHY Chlorophyll a-b binding protein, chloroplast precursor (LHCI type II CAB) - Petunia hybrida (Petunia)moderately similar to ( 410) loc_os07g38960 12007.m29236 protein chlorophyll a-b binding protein, chloroplast precursor, putative, expressed …	1.07561	1.0482	1.58243	1.3522	3.59379	1.22561	2.20197	1.56535	1.95851	2.25939	1.09263	0.801937
1.1.2.1	PS.lightreaction.photosystem I.LHC-I	GRMZM2g117412_t03	Transcript	moderately similar to ( 386) AT1G19150 | Symbols: LHCA6, LHCA2*1 | LHCA6; chlorophyll binding | chr1:6612806-6613799 FORWARDmoderately similar to ( 312) CB12_PETHY Chlorophyll a-b binding protein, chloroplast precursor (LHCI type II CAB) - Petunia hybrida (Petunia)moderately similar to ( 463) loc_os09g26810 12009.m05833 protein chlorophyll a-b binding protein, chloroplast precursor, putative, exp…	0.252716	0.337367	0.448043	0.265629	0.905796	0.45889	0.490584	0.564795	1.54377	1.19279	0.719601	0.634544
1.1.2.1	PS.lightreaction.photosystem I.LHC-I	GRMZM2g010884_t01	Transcript	moderately similar to ( 423) AT1G61520 | Symbols: LHCA3 | LHCA3; chlorophyll binding | chr1:22700493-22701149 FORWARDweakly similar to ( 145) CB12_PETHY Chlorophyll a-b binding protein, chloroplast precursor (LHCI type II CAB) - Petunia hybrida (Petunia)moderately similar to ( 437) loc_os02g10390 12002.m33354 protein chlorophyll a-b binding protein 8, chloroplast precursor, putative, expressed se…	1.22701	0.971975	2.21107	1.52852	7.75104	1.04543	5.7232	3.40113	3.37182	4.473	2.64144	1.95136
1.1.2.2	PS.lightreaction.photosystem I.PSI polypeptide subunits	GRMZM2g377855_t01	Transcript	weakly similar to ( 180) AT1G55670 | Symbols: PSAG | PSAG (PHOTOSYSTEM I SUBUNIT G) | chr1:20802874-20803356 REVERSEweakly similar to ( 195) PSAG_HORVU Photosystem I reaction center subunit V, chloroplast precursor (PSI-G) (Photosystem I 9 kDa protein) - Hordeum vulgare (Barley)moderately similar to ( 201) loc_os09g30340 12009.m06185 protein photosystem I reaction center subunit V, chloroplast pr…	0.431119	0.324094	0.407193	0.571236	1.95614	0.618524	1.18579	0.647688	1.06764	1.18775	0.905405	0.714523
1.1.2.2	PS.lightreaction.photosystem I.PSI polypeptide subunits	GRMZM2g028302_t01	Transcript	weakly similar to ( 104) AT2G46820 | Symbols: PTAC8, TMP14, PSAP, PSI-P | PSI-P (PHOTOSYSTEM I P SUBUNIT); DNA binding | chr2:19243729-19244870 FORWARDweakly similar to ( 155) loc_os10g39150 12010.m06686 protein thylakoid membrane phosphoprotein 14 kda, chloroplast precursor, putative, expressed seq=cds; coord=1:83431960..83433879:-1; parent_gene=GRMZM2G028302	0.1784	0.221471	0.155533	0.241363	0.366721	0.186855	0.599249	0.393984	0.553901	0.206325	0.330463	0.222635
1.1.2.2	PS.lightreaction.photosystem I.PSI polypeptide subunits	GRMZM2g302639_t01	Transcript	weakly similar to ( 130) loc_os01g55570 12001.m43202 protein thylakoid membrane phosphoprotein 14 kda, chloroplast precursor, putative, expressed seq=cds; coord=8:173408069..173410516:-1; parent_gene=GRMZM2G302639	13.473	15.8245	11.4393	13.3168	4.69128	8.31804	5.86664	5.66768	5.73398	3.67013	1.56161	2.14319
1.1.2.2	PS.lightreaction.photosystem I.PSI polypeptide subunits	GRMZM5g818058_t02	Transcript	weakly similar to ( 137) AT2G46820 | Symbols: PTAC8, TMP14, PSAP, PSI-P | PSI-P (PHOTOSYSTEM I P SUBUNIT); DNA binding | chr2:19243729-19244870 FORWARDweakly similar to ( 163) loc_os07g28610 12007.m29162 protein thylakoid membrane phosphoprotein 14 kda, chloroplast precursor, putative, expressed seq=cds; coord=7:145179339..145181182:1; parent_gene=GRMZM5G818058	0.934701	1.09669	0.381899	1.29749	1.11625	0.680861	4.0426	2.03512	1.75298	2.12199	0.65387	0.626165
1.1.2.2	PS.lightreaction.photosystem I.PSI polypeptide subunits	GRMZM2g013342_t01	Transcript	moderately similar to ( 276) AT4G02770 | Symbols: PSAD-1 | PSAD-1 (photosystem I subunit D-1) | chr4:1229247-1229873 REVERSEmoderately similar to ( 286) PSAD_HORVU Photosystem I reaction center subunit II, chloroplast precursor (Photosystem I 20 kDa subunit) (PSI-D) - Hordeum vulgare (Barley)moderately similar to ( 290) loc_os08g44680 12008.m08440 protein photosystem I reaction center subunit II,…	2.14957	2.39441	4.64054	3.67967	8.73477	7.93582	11.1844	10.425	10.1327	11.8023	13.9147	23.4755
1.1.2.2	PS.lightreaction.photosystem I.PSI polypeptide subunits	GRMZM2g017290_t02	Transcript	moderately similar to ( 270) AT1G31330 | Symbols: PSAF | PSAF (photosystem I subunit F) | chr1:11215011-11215939 REVERSEmoderately similar to ( 311) PSAF_HORVU Photosystem I reaction center subunit III, chloroplast precursor (Light-harvesting complex I 17 kDa protein) (PSI-F) - Hordeum vulgare (Barley)moderately similar to ( 307) loc_os03g56670 12003.m34938 protein photosystem I reaction center s…	0.888763	1.147	1.14629	0.898546	5.27406	0.880263	2.96702	2.57004	2.55555	2.68778	1.73228	1.27578
1.1.2.2	PS.lightreaction.photosystem I.PSI polypeptide subunits	GRMZM2g080107_t01	Transcript	weakly similar to ( 161) AT5G64040 | Symbols: PSAN | PSAN; calmodulin binding | chr5:25628690-25629409 REVERSEweakly similar to ( 186) PSAN_MAIZE Photosystem I reaction center subunit N, chloroplast precursor (PSI-N) (Fragment) - Zea mays (Maize)weakly similar to ( 182) loc_os12g08770 12012.m04863 protein photosystem I reaction center subunit N, chloroplast precursor, putative, expressed seq=cds;…	0.853945	0.276295	0.876608	0.552494	4.93428	0.738287	3.3435	1.68337	1.54498	2.37264	2.19696	1.61406
1.1.2.2	PS.lightreaction.photosystem I.PSI polypeptide subunits	GRMZM2g016066_t01	Transcript	weakly similar to ( 131) AT2G20260 | Symbols: PSAE-2 | PSAE-2 (photosystem I subunit E-2); catalytic | chr2:8736780-8737644 FORWARDweakly similar to ( 170) PSAE_HORVU Photosystem I reaction center subunit IV, chloroplast precursor (PSI-E) (Photosystem I 10.8 kDa polypeptide) - Hordeum vulgare (Barley)weakly similar to ( 160) loc_os07g25430 12007.m29150 protein photosystem I reaction center subuni…	0.888346	0.503734	1.78655	0.683506	3.12761	0.968204	2.44106	1.87523	1.52556	2.8813	1.73591	1.68962
1.1.2.2	PS.lightreaction.photosystem I.PSI polypeptide subunits	GRMZM2g012397_t01	Transcript	weakly similar to ( 148) AT1G30380 | Symbols: PSAK | PSAK (photosystem I subunit K) | chr1:10722325-10723013 FORWARDweakly similar to ( 182) PSAK_HORVU Photosystem I reaction center subunit psaK, chloroplast precursor (Photosystem I subunit X) (PSI-K) (Light-harvesting complex I 7 kDa protein) - Hordeum vulgare (Barley)weakly similar to ( 185) loc_os07g05480 12007.m079603 protein photosystem I re…	3.80306	3.21359	3.80693	4.49069	8.1281	2.48645	7.06722	5.66554	11.0254	7.06878	3.39538	2.58541
1.1.2.2	PS.lightreaction.photosystem I.PSI polypeptide subunits	GRMZM2g024150_t01	Transcript	moderately similar to ( 278) AT4G02770 | Symbols: PSAD-1 | PSAD-1 (photosystem I subunit D-1) | chr4:1229247-1229873 REVERSEmoderately similar to ( 293) PSAD_HORVU Photosystem I reaction center subunit II, chloroplast precursor (Photosystem I 20 kDa subunit) (PSI-D) - Hordeum vulgare (Barley)moderately similar to ( 286) loc_os08g44680 12008.m08440 protein photosystem I reaction center subunit II,…	1.08427	0.897954	4.48084	1.0524	1.86184	4.04446	1.09145	1.13905	2.00415	2.07258	2.63797	1.27333
1.1.2.2	PS.lightreaction.photosystem I.PSI polypeptide subunits	GRMZM2g001653_t01	Transcript	weakly similar to ( 197) AT1G08380 | Symbols: PSAO | PSAO (photosystem I subunit O) | chr1:2641004-2641739 REVERSEmoderately similar to ( 256) loc_os04g33830 12004.m08478 protein 16kDa membrane protein, putative, expressed seq=cds; coord=2:56107545..56109039:-1; parent_gene=GRMZM2G001653	0.580749	0.523515	0.537329	0.625502	3.94718	0.677781	3.82335	2.08862	2.55128	1.82794	1.03058	0.833972
1.1.2.2	PS.lightreaction.photosystem I.PSI polypeptide subunits	GRMZM2g094224_t01	Transcript	moderately similar to ( 249) AT4G12800 | Symbols: PSAL | PSAL (photosystem I subunit L) | chr4:7521469-7522493 FORWARDmoderately similar to ( 312) PSAL_HORVU Photosystem I reaction center subunit XI, chloroplast precursor (PSI-L) (PSI subunit V) - Hordeum vulgare (Barley)moderately similar to ( 330) loc_os12g23200 12012.m26900 protein photosystem I reaction center subunit XI, chloroplast precurso…	0.864253	0.324236	0.850388	1.40135	3.05903	1.0989	2.89473	2.29325	2.01175	2.08927	1.62279	1.15559
1.1.2.2	PS.lightreaction.photosystem I.PSI polypeptide subunits	GRMZM2g451224_t01	Transcript	weakly similar to ( 127) AT3G16140 | Symbols: PSAH-1 | PSAH-1 (photosystem I subunit H-1) | chr3:5468670-5469415 REVERSEweakly similar to ( 166) PSAH_MAIZE Photosystem I reaction center subunit VI, chloroplast precursor (PSI-H) (Light-harvesting complex I 11 kDa protein) - Zea mays (Maize)weakly similar to ( 145) loc_os05g48630 12005.m08934 protein expressed protein seq=cds; coord=6:163973641..16…	0.0784693	0.173548	0.116662	0.232431	1.07624	0.119554	0.904808	0.568631	0.760393	0.83368	1.23553	0.790554
1.1.2.2	PS.lightreaction.photosystem I.PSI polypeptide subunits	GRMZM2g085646_t02	Transcript	moderately similar to ( 270) AT1G31330 | Symbols: PSAF | PSAF (photosystem I subunit F) | chr1:11215011-11215939 REVERSEmoderately similar to ( 305) PSAF_HORVU Photosystem I reaction center subunit III, chloroplast precursor (Light-harvesting complex I 17 kDa protein) (PSI-F) - Hordeum vulgare (Barley)moderately similar to ( 307) loc_os03g56670 12003.m34938 protein photosystem I reaction center s…	0.479026	0.457479	0.820967	0.901779	1.89703	0.43224	1.59823	3.20314	3.53566	2.81847	1.46994	1.47104
1.1.2.2	PS.lightreaction.photosystem I.PSI polypeptide subunits	GRMZM2g016622_t02	Transcript	weakly similar to ( 132) AT2G20260 | Symbols: PSAE-2 | PSAE-2 (photosystem I subunit E-2); catalytic | chr2:8736780-8737644 FORWARDweakly similar to ( 177) PSAE_HORVU Photosystem I reaction center subunit IV, chloroplast precursor (PSI-E) (Photosystem I 10.8 kDa polypeptide) - Hordeum vulgare (Barley)weakly similar to ( 163) loc_os07g25430 12007.m29150 protein photosystem I reaction center subuni…	0.322116	0.120075	0.497458	0.336384	1.01425	0.347228	1.21262	1.00066	1.14954	1.19341	0.740251	0.942741
1.1.3	PS.lightreaction.cytochrome b6/f	GRMZM2g167766_t01	Transcript	weakly similar to ( 170) AT5G36120 | Symbols: CCB3 | CCB3 (COFACTOR ASSEMBLY, COMPLEX C (B6F),) | chr5:14198679-14199203 REVERSEmoderately similar to ( 201) loc_os01g73540 12001.m13381 protein YGGT family protein, expressed seq=cds; coord=8:156882020..156883032:1; parent_gene=GRMZM2G167766	1.11854	1.09203	1.72315	0.638078	1.02871	1.49687	2.06559	1.60333	1.66653	1.67451	1.09065	2.44439
1.1.3	PS.lightreaction.cytochrome b6/f	GRMZM5g884707_t01	Transcript	highly similar to ( 658) ATMG00220 | Symbols: COB | Mitochondrial apocytochrome b (cob) gene encodes a subunit of the ubiquinol-cytochrome c oxidoreductase and is part of a 5 kb transcript. The transcript also contains a pseudogene for ribosomal protein S14 called RPS15 and a tRNA(Ser) gene. Both the Cob and RPS15 genes are edited in the transcript. | chrM:60235-61416 FORWARDhighly similar to ( 6…	0.639267	0.563511	0.139822	0.60888	0.120674	0.0336085	0.625896	1.44135	0.917523	0.760625	0.727337	0.917484
1.1.3.1	PS.lightreaction.cytochrome b6/f.iron sulfur subunit	GRMZM2g038365_t01	Transcript	moderately similar to ( 306) AT4G03280 | Symbols: PETC, PGR1 | PETC (PHOTOSYNTHETIC ELECTRON TRANSFER C); electron transporter, transferring electrons from cytochrome b6/f complex of photosystem II | chr4:1440462-1441717 FORWARDmoderately similar to ( 389) UCRIA_ORYSA Cytochrome b6-f complex iron-sulfur subunit, chloroplast precursor (EC 1.10.99.1) (Rieske iron-sulfur protein) (Plastohydroquinone…	0.240241	0.138775	0.192562	0.274578	1.97048	0.11942	0.799197	0.155457	0.489513	0.701489	1.1228	0.79875
1.1.3.1	PS.lightreaction.cytochrome b6/f.iron sulfur subunit	GRMZM2g162748_t01	Transcript	moderately similar to ( 315) AT4G03280 | Symbols: PETC, PGR1 | PETC (PHOTOSYNTHETIC ELECTRON TRANSFER C); electron transporter, transferring electrons from cytochrome b6/f complex of photosystem II | chr4:1440462-1441717 FORWARDmoderately similar to ( 397) UCRIA_ORYSA Cytochrome b6-f complex iron-sulfur subunit, chloroplast precursor (EC 1.10.99.1) (Rieske iron-sulfur protein) (Plastohydroquinone…	1.3697	1.28078	1.67514	1.68661	3.46271	1.12734	2.09722	1.89265	2.19492	1.93874	1.60612	1.5718
1.1.4	PS.lightreaction.ATP synthase	GRMZM5g825759_t01	Transcript	weakly similar to ( 150) AT4G32260 | Symbols: | ATP synthase family | chr4:15573859-15574586 REVERSEweakly similar to ( 152) ATPX_SPIOL ATP synthase B' chain, chloroplast precursor (EC 3.6.3.14) (Subunit II) - Spinacia oleracea (Spinach)moderately similar to ( 204) loc_os03g17070 12003.m07139 protein ATP synthase B chain, chloroplast precursor, putative, expressed seq=cds; coord=9:139195465..1391…	5.07896	3.02979	5.46376	3.78345	8.43055	2.99991	7.0093	8.29627	9.46587	8.10654	7.62226	6.7325
1.1.4	PS.lightreaction.ATP synthase	GRMZM2g401040_t01	Transcript	moderately similar to ( 214) loc_os03g52660 12003.m10240 protein ATP synthase F1, delta subunit family protein, expressed seq=cds; coord=5:8334393..8335549:1; parent_gene=GRMZM2G401040	0.223959	0.131839	0.962807	2.1647	1.38458	0.552234	0.343745	0.539811	3.37279	2.12672	0.829242	0.763489
1.1.4	PS.lightreaction.ATP synthase	GRMZM2g179146_t01	Transcript	moderately similar to ( 362) AT2G31040 | Symbols: | ATP synthase protein I -related | chr2:13209094-13211012 REVERSEhighly similar to ( 615) loc_os01g48300 12001.m43139 protein expressed protein seq=cds; coord=8:150038071..150046354:-1; parent_gene=GRMZM2G179146	1.64223	1.4056	1.58821	1.78778	2.8025	2.61128	4.02064	2.99365	3.63054	4.33084	4.02704	4.14801
1.1.4.4	PS.lightreaction.ATP synthase.gamma chain	GRMZM2g048907_t01	Transcript	moderately similar to ( 469) AT4G04640 | Symbols: ATPC1 | ATPC1; enzyme regulator | chr4:2350761-2351882 REVERSEhighly similar to ( 589) ATPG_MAIZE ATP synthase subunit gamma, chloroplast precursor (EC 3.6.3.14) [Contains: Inceptin] - Zea mays (Maize)highly similar to ( 561) loc_os07g32880 12007.m07550 protein ATP synthase gamma chain, chloroplast precursor, putative, expressed seq=cds; coord=7:1…	1.17651	1.87557	1.12591	2.18724	2.59348	2.46018	1.69534	1.03724	1.55226	1.4948	0.765665	1.10555
1.1.4.7	PS.lightreaction.ATP synthase.delta chain	GRMZM2g025171_t02	Transcript	weakly similar to ( 177) AT4G09650 | Symbols: ATPD | ATPD (ATP SYNTHASE DELTA-SUBUNIT GENE); hydrogen ion transporting ATP synthase, rotational mechanism / proton-transporting ATPase, rotational mechanism | chr4:6100799-6101503 FORWARDmoderately similar to ( 273) ATPD_SORBI ATP synthase delta chain, chloroplast precursor (EC 3.6.3.14) - Sorghum bicolor (Sorghum) (Sorghum vulgare)moderately simila…	1.76231	1.7279	3.67724	1.71185	1.6882	3.12265	1.14789	2.09187	1.097	1.9792	2.06074	1.77673
1.1.4.7	PS.lightreaction.ATP synthase.delta chain	GRMZM5g862663_t01	Transcript	weakly similar to ( 107) AT4G09650 | Symbols: ATPD | ATPD (ATP SYNTHASE DELTA-SUBUNIT GENE); hydrogen ion transporting ATP synthase, rotational mechanism / proton-transporting ATPase, rotational mechanism | chr4:6100799-6101503 FORWARDweakly similar to ( 173) ATPD_SORBI ATP synthase delta chain, chloroplast precursor (EC 3.6.3.14) - Sorghum bicolor (Sorghum) (Sorghum vulgare)weakly similar to ( 1…	6.41116	4.04988	4.38026	5.94204	6.052	8.76126	4.91984	7.00359	4.82568	4.87696	10.5581	11.3293
1.1.5	PS.lightreaction.other electron carrier (ox/red)	GRMZM5g897592_t02	Transcript	weakly similar to ( 171) AT5G45040 | Symbols: | cytochrome c6 (ATC6) | chr5:18175566-18176851 REVERSEmoderately similar to ( 210) loc_os07g38000 12007.m08049 protein cytochrome c6, putative, expressed seq=cds; coord=7:158366161..158367863:-1; parent_gene=GRMZM5G897592	2.95728	2.21127	2.5929	1.63329	1.35178	1.73344	5.92435	4.08261	3.17845	2.53187	0.671086	2.10041
1.1.5.1	PS.lightreaction.other electron carrier (ox/red).plastocyanin	GRMZM2g071450_t03	Transcript	weakly similar to ( 150) AT1G76100 | Symbols: PETE1 | PETE1 (PLASTOCYANIN 1); copper ion binding / electron carrier | chr1:28554217-28554732 REVERSEweakly similar to ( 180) PLAS_ORYSA Plastocyanin, chloroplast precursor - Oryza sativa (Rice)weakly similar to ( 180) loc_os06g01210 12006.m04861 protein plastocyanin, chloroplast precursor, putative, expressed seq=cds; coord=6:54213230..54214178:1; p…	1.52768	1.24464	2.33444	2.42753	6.28484	2.2045	4.34355	3.24665	2.32864	3.70084	2.85945	2.48004
1.1.5.2	PS.lightreaction.other electron carrier (ox/red).ferredoxin	GRMZM2g122337_t01	Transcript	weakly similar to ( 103) AT1G60950 | Symbols: FED A, ATFD2 | FED A; 2 iron, 2 sulfur cluster binding / electron carrier/ iron-sulfur cluster binding | chr1:22444565-22445011 FORWARDweakly similar to ( 182) FER1_MAIZE Ferredoxin-1, chloroplast precursor (Ferredoxin I) (Fd I) - Zea mays (Maize)weakly similar to ( 130) loc_os08g01380 12008.m080056 protein ferredoxin-1, chloroplast precursor, putativ…	1.02568	0.461338	1.25061	1.0517	3.3462	1.26529	2.77482	2.6003	2.01409	2.76088	3.38885	1.46121
1.1.5.2	PS.lightreaction.other electron carrier (ox/red).ferredoxin	GRMZM2g053458_t01	Transcript	weakly similar to ( 164) AT2G27510 | Symbols: ATFD3 | ATFD3 (ferredoxin 3); 2 iron, 2 sulfur cluster binding / electron carrier/ iron-sulfur cluster binding | chr2:11758281-11758748 REVERSEmoderately similar to ( 306) FER3_MAIZE Ferredoxin-3, chloroplast precursor (Ferredoxin III) (Fd III) - Zea mays (Maize)moderately similar to ( 253) loc_os03g61960 12003.m11075 protein ferredoxin-3, chloroplast…	171.994	141.039	164.728	201.497	252.657	204.901	251.245	236.676	291.684	207.186	290.116	211.323
1.1.5.2	PS.lightreaction.other electron carrier (ox/red).ferredoxin	GRMZM5g800925_t04	Transcript	weakly similar to ( 192) AT5G07950 | Symbols: | unknown protein | chr5:2540530-2542047 REVERSEmoderately similar to ( 296) loc_os03g11450 12003.m06596 protein expressed protein seq=cds; coord=9:147202569..147208034:-1; parent_gene=GRMZM5G800925	3.18811	1.86028	1.61873	2.10711	1.60665	3.61859	8.17034	1.86855	3.72132	3.89337	5.75636	5.47942
1.1.5.2	PS.lightreaction.other electron carrier (ox/red).ferredoxin	GRMZM5g896916_t01	Transcript	weakly similar to ( 187) AT5G07950 | Symbols: | unknown protein | chr5:2540530-2542047 REVERSEmoderately similar to ( 288) loc_os03g11450 12003.m06596 protein expressed protein seq=cds; coord=9:147140989..147151193:-1; parent_gene=GRMZM5G896916	6.45064	4.80999	5.18351	6.02759	3.1685	4.00521	12.6868	15.107	11.0359	13.859	10.4389	9.45723
1.1.5.2	PS.lightreaction.other electron carrier (ox/red).ferredoxin	GRMZM2g048313_t01	Transcript	weakly similar to ( 110) AT1G60950 | Symbols: FED A, ATFD2 | FED A; 2 iron, 2 sulfur cluster binding / electron carrier/ iron-sulfur cluster binding | chr1:22444565-22445011 FORWARDweakly similar to ( 143) FER5_MAIZE Ferredoxin-5, chloroplast precursor (Ferredoxin V) (Fd V) - Zea mays (Maize)weakly similar to ( 135) loc_os08g01380 12008.m080056 protein ferredoxin-1, chloroplast precursor, putativ…	0.96627	0.639842	1.75901	0.675335	3.40243	1.84079	3.31647	2.46484	1.88453	2.4387	2.28347	1.93926
1.1.5.2	PS.lightreaction.other electron carrier (ox/red).ferredoxin	GRMZM2g095826_t01	Transcript	weakly similar to ( 150) AT2G27510 | Symbols: ATFD3 | ATFD3 (ferredoxin 3); 2 iron, 2 sulfur cluster binding / electron carrier/ iron-sulfur cluster binding | chr2:11758281-11758748 REVERSEweakly similar to ( 167) FER3_MAIZE Ferredoxin-3, chloroplast precursor (Ferredoxin III) (Fd III) - Zea mays (Maize)weakly similar to ( 183) loc_os04g33630 12004.m08458 protein ferredoxin-3, chloroplast precurs…	0.336954	0.533568	0.38202	1.3383	2.51686	0.836754	2.22914	1.0979	3.14507	2.01687	1.7615	1.99273
1.1.5.2	PS.lightreaction.other electron carrier (ox/red).ferredoxin	GRMZM2g481261_t01	Transcript	moderately similar to ( 223) AT4G32590 | Symbols: | ferredoxin-related | chr4:15721417-15722781 FORWARDmoderately similar to ( 235) loc_os05g48160 12005.m27636 protein electron carrier/ electron transporter/ iron ion binding protein, putative, expressed seq=cds; coord=6:163178134..163181036:-1; parent_gene=GRMZM2G481261	4.22431	3.06374	3.33878	3.55512	2.2815	2.77268	1.88035	1.28441	1.46687	0.85434	1.62852	2.06344
1.1.5.2	PS.lightreaction.other electron carrier (ox/red).ferredoxin	GRMZM2g106190_t01	Transcript	weakly similar to ( 142) AT2G27510 | Symbols: ATFD3 | ATFD3 (ferredoxin 3); 2 iron, 2 sulfur cluster binding / electron carrier/ iron-sulfur cluster binding | chr2:11758281-11758748 REVERSEmoderately similar to ( 276) FER6_MAIZE Ferredoxin-6, chloroplast precursor (Ferredoxin VI) (Fd VI) - Zea mays (Maize)moderately similar to ( 203) loc_os05g37140 12005.m28058 protein ferredoxin-6, chloroplast p…	9.85559	10.9698	387.825	208.681	1488.37	63.26	20.6412	22.8404	760.721	189.579	963.992	28.2918
1.1.5.2	PS.lightreaction.other electron carrier (ox/red).ferredoxin	GRMZM2g075775_t01	Transcript	weakly similar to ( 135) AT1G02180 | Symbols: | ferredoxin-related | chr1:413619-414505 REVERSEmoderately similar to ( 276) loc_os08g35710 12008.m07560 protein expressed protein seq=cds; coord=4:63419630..63429299:-1; parent_gene=GRMZM2G075775	15.7571	18.0066	5.20047	12.6942	11.2655	13.999	13.5039	7.49404	14.586	4.10932	1.62752	8.72161
1.1.5.2	PS.lightreaction.other electron carrier (ox/red).ferredoxin	GRMZM2g073609_t01	Transcript	weakly similar to ( 160) AT1G02180 | Symbols: | ferredoxin-related | chr1:413619-414505 REVERSEmoderately similar to ( 256) loc_os02g58740 12002.m10894 protein expressed protein seq=cds; coord=5:217608466..217609483:-1; parent_gene=GRMZM2G073609	1.35217	3.44501	0.255409	3.82086	7.72359	2.42267	3.94899	7.13006	6.14941	2.96892	1.38436	5.8002
1.1.5.2	PS.lightreaction.other electron carrier (ox/red).ferredoxin	GRMZM2g002754_t01	Transcript	moderately similar to ( 216) AT1G32550 | Symbols: | ferredoxin family protein | chr1:11771969-11774117 REVERSEmoderately similar to ( 228) loc_os03g48040 12003.m34755 protein ferredoxin-6, chloroplast precursor, putative, expressed seq=cds; coord=5:13410180..13428471:-1; parent_gene=GRMZM2G002754	1.47775	1.47649	2.2111	1.83981	3.71529	2.49598	2.71132	3.02384	1.8863	2.23344	3.17038	2.96167
1.1.5.2	PS.lightreaction.other electron carrier (ox/red).ferredoxin	GRMZM2g359127_t01	Transcript	weakly similar to ( 164) AT4G14890 | Symbols: | ferredoxin family protein | chr4:8520887-8521351 FORWARDvery weakly similar to (89.4) FER_CHLRE Ferredoxin, chloroplast precursor - Chlamydomonas reinhardtiimoderately similar to ( 207) loc_os03g45710 12003.m09594 protein ferredoxin, chloroplast precursor, putative, expressed seq=cds; coord=1:258882971..258883705:-1; parent_gene=GRMZM2G359127	5.39518	2.98259	6.55749	5.24077	7.31555	4.7513	3.02494	3.46817	2.95265	4.40349	2.5412	1.96631
1.1.5.2	PS.lightreaction.other electron carrier (ox/red).ferredoxin	GRMZM2g032253_t01	Transcript	weakly similar to ( 192) AT3G16250 | Symbols: NDF4 | NDF4 (NDH-DEPENDENT CYCLIC ELECTRON FLOW 1); electron carrier/ iron-sulfur cluster binding | chr3:5507091-5508320 REVERSEmoderately similar to ( 244) loc_os07g30670 12007.m079681 protein electron carrier/ electron transporter/ iron ion binding protein, putative, expressed seq=cds; coord=7:149563885..149565706:1; parent_gene=GRMZM2G032253	0.110643	0.208201	0.369516	0.457171	0.814778	0.47448	0.868742	0.597171	0.637116	0.87039	0.629752	0.929249
1.1.5.3	PS.lightreaction.other electron carrier (ox/red).ferredoxin reductase	GRMZM2g059191_t01	Transcript	highly similar to ( 528) AT5G66190 | Symbols: ATLFNR1 | FNR1 (FERREDOXIN-NADP(+)-OXIDOREDUCTASE 1); NADPH dehydrogenase/ electron transporter, transferring electrons within the cyclic electron transport pathway of photosynthesis/ electron transporter, transferring electrons within the noncyclic electron transp | chr5:26451203-26452616 REVERSEhighly similar to ( 545) FENR1_ORYSA Ferredoxin--NADP r…	3.7584	7.19604	3.94254	3.61331	4.92774	2.84998	3.56397	3.40643	4.6516	1.71877	0.889455	1.56349
1.1.5.3	PS.lightreaction.other electron carrier (ox/red).ferredoxin reductase	GRMZM2g059083_t01	Transcript	highly similar to ( 517) AT5G66190 | Symbols: ATLFNR1 | FNR1 (FERREDOXIN-NADP(+)-OXIDOREDUCTASE 1); NADPH dehydrogenase/ electron transporter, transferring electrons within the cyclic electron transport pathway of photosynthesis/ electron transporter, transferring electrons within the noncyclic electron transp | chr5:26451203-26452616 REVERSEhighly similar to ( 525) FENR1_ORYSA Ferredoxin--NADP r…	2.84047	2.27976	4.33401	1.31507	1.48325	1.61952	6.15152	4.25045	4.45786	4.63068	3.20822	3.62855
1.1.5.3	PS.lightreaction.other electron carrier (ox/red).ferredoxin reductase	GRMZM2g168143_t01	Transcript	highly similar to ( 514) AT5G66190 | Symbols: ATLFNR1 | FNR1 (FERREDOXIN-NADP(+)-OXIDOREDUCTASE 1); NADPH dehydrogenase/ electron transporter, transferring electrons within the cyclic electron transport pathway of photosynthesis/ electron transporter, transferring electrons within the noncyclic electron transp | chr5:26451203-26452616 REVERSEhighly similar to ( 530) FENR1_ORYSA Ferredoxin--NADP r…	1.67634	2.20517	1.57263	1.01257	1.68534	0.904166	2.11859	1.40687	1.85646	0.50883	0.200825	1.04488
1.1.5.4	PS.lightreaction.other electron carrier (ox/red).ferredoxin oxireductase	GRMZM5g861678_t06	Transcript	moderately similar to ( 322) AT3G09150 | Symbols: HY2, GUN3 | HY2 (ELONGATED HYPOCOTYL 2); phytochromobilin:ferredoxin oxidoreductase | chr3:2803665-2805333 FORWARDmoderately similar to ( 461) loc_os01g72090 12001.m42525 protein phycoerythrobilin ferredoxin oxidoreductase, putative, expressed seq=cds; coord=8:158759002..158763168:1; parent_gene=GRMZM5G861678	2.26175	2.72794	2.44839	1.68185	3.47496	1.10758	2.77433	2.7585	1.41087	1.15887	2.23639	2.05265
1.1.5.4	PS.lightreaction.other electron carrier (ox/red).ferredoxin oxireductase	GRMZM2g015267_t02	Transcript	moderately similar to ( 226) AT1G15140 | Symbols: | oxidoreductase NAD-binding domain-containing protein | chr1:5210642-5212137 REVERSEweakly similar to ( 186) K502_ACTCH Fruit protein PKIWI502 - Actinidia chinensis (Kiwi) (Yangtao)moderately similar to ( 362) loc_os01g03050 12001.m06944 protein fruit protein PKIWI502, putative, expressed seq=cds; coord=3:7414871..7418296:-1; parent_gene=GRMZM2G0…	9.10244	7.68024	6.95739	9.30057	13.1638	8.36745	1.74298	4.99915	3.48894	3.47302	5.06141	3.04157
1.1.5.4	PS.lightreaction.other electron carrier (ox/red).ferredoxin oxireductase	GRMZM2g084279_t01	Transcript	moderately similar to ( 295) AT1G15140 | Symbols: | oxidoreductase NAD-binding domain-containing protein | chr1:5210642-5212137 REVERSEmoderately similar to ( 242) K502_ACTCH Fruit protein PKIWI502 - Actinidia chinensis (Kiwi) (Yangtao)moderately similar to ( 366) loc_os02g22260 12002.m33669 protein fruit protein PKIWI502, putative, expressed seq=cds; coord=5:162834761..162837541:1; parent_gene=G…	3.77605	3.91983	1.9839	3.46763	11.7878	5.33671	11.9853	10.0134	8.01919	6.62261	11.6353	11.4818
1.1.6	PS.lightreaction.NADH DH	GRMZM2g109244_t01	Transcript	moderately similar to ( 201) AT4G37925 | Symbols: NDH-M | NDH-M (subunit NDH-M of NAD(P)H:plastoquinone dehydrogenase complex) | chr4:17830748-17831485 REVERSEmoderately similar to ( 273) loc_os04g45600 12004.m09513 protein expressed protein seq=cds; coord=2:22192252..22193718:-1; parent_gene=GRMZM2G109244	1.66833	1.60308	2.68581	1.67487	1.60135	1.99784	4.76682	4.22017	3.35903	3.93517	2.3266	2.79152
1.1.6	PS.lightreaction.NADH DH	GRMZM2g136680_t01	Transcript	moderately similar to ( 435) AT4G37920 | Symbols: | unknown protein | chr4:17828538-17830317 REVERSEhighly similar to ( 607) loc_os01g20110 12001.m42980 protein expressed protein seq=cds; coord=6:8135664..8141190:-1; parent_gene=GRMZM2G136680	2.73971	2.95149	3.08567	2.68102	4.44322	3.51804	4.90732	4.78201	4.43305	5.0036	4.19881	6.2086
1.1.6	PS.lightreaction.NADH DH	GRMZM5g851051_t01	Transcript	weakly similar to ( 102) AT1G70760 | Symbols: CRR23 | CRR23 ((chlororespiratory reduction 23) | chr1:26687267-26688201 FORWARDweakly similar to ( 184) loc_os05g28090 12005.m07096 protein expressed protein seq=cds; coord=7:110906646..110908277:-1; parent_gene=GRMZM5G851051	2.92206	5.46938	4.4424	4.23489	4.63098	4.13825	6.666	8.3289	4.15373	8.3047	9.03741	6.63587
1.1.6	PS.lightreaction.NADH DH	GRMZM2g110277_t02	Transcript	moderately similar to ( 272) AT5G58260 | Symbols: | Encodes subunit NDH-N of NAD(P)H:plastoquinone dehydrogenase complex (Ndh complex) present in the thylakoid membrane of chloroplasts. This subunit is thought to be required for Ndh complex assembly. | chr5:23561356-23561929 REVERSEmoderately similar to ( 338) loc_os01g66000 12001.m12708 protein NADH dehydrogenase I subunit N, putative, expressed…	2.54149	2.19166	4.84498	1.49665	3.00853	2.21062	2.5098	1.28227	1.52791	1.84315	0.799104	1.67794
1.1.6	PS.lightreaction.NADH DH	GRMZM2g133844_t01	Transcript	weakly similar to ( 160) AT1G74880 | Symbols: NDH-O | NDH-O (NAD(P)H:plastoquinone dehydrogenase complex subunit O) | chr1:28130112-28131020 REVERSEweakly similar to ( 178) loc_os01g72950 12001.m13327 protein expressed protein seq=cds; coord=8:157375135..157376422:-1; parent_gene=GRMZM2G133844	26.5494	24.9309	56.9632	18.1092	18.986	34.9859	27.4154	21.5664	29.8782	23.498	19.4925	33.4404
1.1.6	PS.lightreaction.NADH DH	GRMZM5g824336_t02	Transcript	moderately similar to ( 404) AT1G36320 | Symbols: | unknown protein | chr1:13671876-13673939 FORWARDmoderately similar to ( 254) loc_os01g20110 12001.m42980 protein expressed protein seq=cds; coord=4:220086444..220093328:1; parent_gene=GRMZM5G824336	2.92914	3.24174	3.55512	2.69591	4.82288	4.03671	3.21533	3.4354	3.45346	3.66976	5.93632	4.2188
1.1.30	PS.lightreaction.state transition	GRMZM2g010349_t02	Transcript	highly similar to ( 830) AT1G68830 | Symbols: STN7 | STN7 (Stt7 homolog STN7); kinase/ protein kinase | chr1:25872654-25875473 REVERSEmoderately similar to ( 352) STT7_CHLRE Serine/threonine-protein kinase stt7, chloroplast precursor (EC 2.7.11.1) - Chlamydomonas reinhardtiihighly similar to ( 995) loc_os05g47560 12005.m08829 protein serine/threonine-protein kinase SNT7, chloroplast precursor, pu…	11.4079	11.1897	16.9233	7.6403	3.74381	3.44308	31.8693	30.2178	22.126	25.5398	4.60767	5.44404
1.1.40	PS.lightreaction.cyclic electron flow-chlororespiration	GRMZM2g012119_t05	Transcript	moderately similar to ( 236) AT3G15840 | Symbols: PIFI | PIFI (post-illumination chlorophyll fluorescence increase) | chr3:5356782-5358070 REVERSEmoderately similar to ( 307) loc_os03g38950 12003.m35300 protein expressed protein seq=cds; coord=1:246546734..246548474:1; parent_gene=GRMZM2G012119	32.8298	33.8959	15.0053	22.9678	3.98706	13.897	8.76622	9.71165	8.77339	6.87941	3.86104	6.70627
1.1.40	PS.lightreaction.cyclic electron flow-chlororespiration	GRMZM2g121494_t01	Transcript	very weakly similar to (95.1) loc_os08g45190 12008.m08489 protein PGR5, putative, expressed seq=cds; coord=4:48158769..48159739:-1; parent_gene=GRMZM2G121494	0.394082	0.809606	0.0795705	0.511006	1.41943	0.925388	3.63062	1.96765	1.30966	1.2175	0.133851	1.06553
1.1.40	PS.lightreaction.cyclic electron flow-chlororespiration	GRMZM5g896082_t01	Transcript	moderately similar to ( 392) AT4G22890 | Symbols: PGR5-LIKE A | PGR5-LIKE A | chr4:12007157-12009175 FORWARDmoderately similar to ( 434) loc_os03g64020 12003.m11268 protein expressed protein seq=cds; coord=1:299559538..299566152:-1; parent_gene=GRMZM5G896082	4.68894	4.94627	2.9629	2.88846	2.94422	2.0764	5.26242	5.95762	6.42819	3.89119	2.77892	2.89181
1.1.40	PS.lightreaction.cyclic electron flow-chlororespiration	GRMZM5g885392_t01	Transcript	moderately similar to ( 372) AT4G22890 | Symbols: PGR5-LIKE A | PGR5-LIKE A | chr4:12007157-12009175 FORWARDmoderately similar to ( 417) loc_os08g41460 12008.m080214 protein expressed protein seq=cds; coord=7:33226816..33236726:-1; parent_gene=GRMZM5G885392	0.43357	0.524516	0.609718	0.57859	0.490926	0.388165	0.624589	0.513547	0.331734	0.437264	0.514241	0.253823
1.1.40	PS.lightreaction.cyclic electron flow-chlororespiration	GRMZM2g086763_t01	Transcript	moderately similar to ( 292) AT3G15840 | Symbols: PIFI | PIFI (post-illumination chlorophyll fluorescence increase) | chr3:5356782-5358070 REVERSEmoderately similar to ( 386) loc_os03g38950 12003.m35300 protein expressed protein seq=cds; coord=5:19460081..19462475:-1; parent_gene=GRMZM2G086763	6.10006	10.603	14.5874	6.84802	3.64433	12.1816	5.7492	11.6011	3.37612	5.19623	5.891	9.55075
1.1.40	PS.lightreaction.cyclic electron flow-chlororespiration	GRMZM2g017045_t01	Transcript	weakly similar to ( 151) AT2G05620 | Symbols: PGR5 | PGR5 (proton gradient regulation 5); electron carrier | chr2:2081204-2081687 REVERSEweakly similar to ( 176) loc_os08g45190 12008.m08489 protein PGR5, putative, expressed seq=cds; coord=1:201625281..201626321:-1; parent_gene=GRMZM2G017045	18.6089	11.0619	12.4002	14.2794	3.31215	6.84833	18.5676	15.2754	15.6496	12.9354	7.48544	5.94777
1.1.99.1	PS.lightreaction.unspecified.TEF	GRMZM2g122715_t02	Transcript	moderately similar to ( 313) AT5G23060 | Symbols: CaS | CaS (Calcium sensing receptor) | chr5:7736760-7738412 REVERSEmoderately similar to ( 433) loc_os02g49680 12002.m10002 protein calcium sensing receptor, putative, expressed seq=cds; coord=4:165697039..165699055:-1; parent_gene=GRMZM2G122715	2.03506	2.3871	1.14164	2.72314	1.88538	1.1613	3.39833	2.00881	1.90117	1.12922	0.528028	1.3416
1.1.99.1	PS.lightreaction.unspecified.TEF	GRMZM2g025882_t01	Transcript	moderately similar to ( 317) AT1G54780 | Symbols: | thylakoid lumen 18.3 kDa protein | chr1:20439533-20440953 FORWARDmoderately similar to ( 364) loc_os05g33280 12005.m07560 protein beta-propeller domains of methanol dehydrogenase type, putative, expressed seq=cds; coord=8:88438772..88440193:1; parent_gene=GRMZM2G025882	0.265522	0.573106	0.212153	0.383197	0.778039	0.457342	0.622967	0.545939	0.484227	0.415952	0.795153	0.459507
12.1.1	N-metabolism.nitrate metabolism.NR	GRMZM2g133213_t01	Transcript	moderately similar to ( 422) AT5G17770 | Symbols: ATCBR, CBR1 | ATCBR (ARABIDOPSIS THALIANA NADH:CYTOCHROME B5 REDUCTASE 1); cytochrome-b5 reductase | chr5:5864543-5866495 REVERSEweakly similar to ( 194) NIA1_ORYSA Nitrate reductase [NADH] 1 (EC 1.7.1.1) (NR1) - Oryza sativa (Rice)moderately similar to ( 495) loc_os01g59930 12001.m12127 protein NADH-cytochrome b5 reductase, putative, expressed se…	90.4446	76.6364	52.9188	91.4772	146.647	81.3985	81.0074	84.7351	84.0364	74.0073	77.6078	66.1303
12.1.1	N-metabolism.nitrate metabolism.NR	GRMZM2g076723_t01	Transcript	nearly identical (1177) AT1G77760 | Symbols: NIA1, GNR1, NR1 | NIA1 (NITRATE REDUCTASE 1); nitrate reductase | chr1:29236005-29239367 REVERSEnearly identical (1486) NIA1_ORYSA Nitrate reductase [NADH] 1 (EC 1.7.1.1) (NR1) - Oryza sativa (Rice)nearly identical (1486) loc_os08g36480 12008.m07637 protein nitrate reductase 1, putative, expressed seq=cds; coord=1:198738739..198743220:-1; parent_gene=G…	7.39085	3.40052	32.8028	26.9129	54.3908	10.9563	4.97365	1.95973	43.3577	8.60505	14.8661	2.11201
12.1.1	N-metabolism.nitrate metabolism.NR	GRMZM5g878558_t01	Transcript	nearly identical (1218) AT1G77760 | Symbols: NIA1, GNR1, NR1 | NIA1 (NITRATE REDUCTASE 1); nitrate reductase | chr1:29236005-29239367 REVERSEnearly identical (1558) NIA7_HORVU Nitrate reductase [NAD(P)H] (EC 1.7.1.2) - Hordeum vulgare (Barley)nearly identical (1587) loc_os02g53130 12002.m10342 protein nitrate reductase, putative, expressed seq=cds; coord=5:210731864..210735309:-1; parent_gene=GRM…	0.388647	0.450961	18.4179	24.6372	396.884	16.696	0.255619	0.213627	61.0852	13.197	301.636	6.38698
12.1.1	N-metabolism.nitrate metabolism.NR	GRMZM2g129453_t01	Transcript	highly similar to ( 501) AT2G46210 | Symbols: | delta-8 sphingolipid desaturase, putative | chr2:18977542-18978891 FORWARDhighly similar to ( 737) loc_os09g16920 12009.m04952 protein desaturase/cytochrome b5 protein, putative, expressed seq=cds; coord=7:92940935..92943218:-1; parent_gene=GRMZM2G129453	3.96395	7.1594	2.5872	8.86162	18.6738	6.858	4.1963	3.36323	8.43365	4.59838	1.81546	4.6958
12.1.1	N-metabolism.nitrate metabolism.NR	GRMZM2g114739_t01	Transcript	highly similar to ( 613) AT3G01910 | Symbols: SOX, AT-SO, AtSO | SOX (SULFITE OXIDASE); sulfite oxidase | chr3:314919-317053 REVERSEmoderately similar to ( 219) NIA_LOTJA Nitrate reductase [NADH] (EC 1.7.1.1) (NR) - Lotus japonicushighly similar to ( 741) loc_os08g41830 12008.m08161 protein sulfite oxidase, putative, expressed seq=cds; coord=1:193865451..193869209:1; parent_gene=GRMZM2G114739	21.2306	23.5833	23.4406	17.6553	13.2686	13.9562	14.7974	11.138	10.3154	10.8447	9.24594	9.54155
12.1.1	N-metabolism.nitrate metabolism.NR	GRMZM2g053507_t01	Transcript	weakly similar to ( 129) AT1G60660 | Symbols: B5 #5, ATCB5LP, CB5LP | CB5LP (CYTOCHROME B5-LIKE PROTEIN); heme binding | chr1:22342589-22342954 REVERSEweakly similar to ( 162) loc_os08g29669 12008.m80263 protein cytochrome b5, putative, expressed seq=cds; coord=4:73367397..73370376:-1; parent_gene=GRMZM2G053507	4.83016	5.5975	5.71775	5.90096	9.5538	7.06772	10.7466	10.6814	9.84744	9.90321	13.0249	12.7827
12.1.1	N-metabolism.nitrate metabolism.NR	GRMZM2g568636_t01	Transcript	nearly identical (1263) AT1G77760 | Symbols: NIA1, GNR1, NR1 | NIA1 (NITRATE REDUCTASE 1); nitrate reductase | chr1:29236005-29239367 REVERSEnearly identical (1660) NIA1_ORYSA Nitrate reductase [NADH] 1 (EC 1.7.1.1) (NR1) - Oryza sativa (Rice)nearly identical (1660) loc_os08g36480 12008.m07637 protein nitrate reductase 1, putative, expressed seq=cds; coord=4:56308168..56313225:1; parent_gene=GRMZ…	2.00738	1.9996	6.33037	11.4658	34.72	4.98754	1.65801	1.5524	13.1562	7.34287	14.8417	3.75047
12.1.1	N-metabolism.nitrate metabolism.NR	GRMZM2g135385_t01	Transcript	weakly similar to ( 131) AT5G53560 | Symbols: ATB5-A, B5 #2, ATCB5-E, CB5-E | CB5-E (CYTOCHROME B5 ISOFORM E); heme binding | chr5:21759628-21760353 FORWARDweakly similar to ( 122) CYB5_ORYSA Cytochrome b5 - Oryza sativa (Rice)weakly similar to ( 174) loc_os02g43360 12002.m09371 protein cytochrome b5, putative, expressed seq=cds; coord=5:190563132..190564028:-1; parent_gene=GRMZM2G135385	49.5848	20.6244	30.2908	71.3918	63.5602	48.047	127.218	82.8361	68.5667	105.059	178.944	96.9405
12.1.1	N-metabolism.nitrate metabolism.NR	GRMZM5g829554_t02	Transcript	weakly similar to ( 105) AT5G48810 | Symbols: ATB5-B, B5 #3, ATCB5-D, CB5-D | CB5-D (CYTOCHROME B5 ISOFORM D); heme binding | chr5:19789249-19790180 REVERSEweakly similar to ( 108) CYB5_ORYSA Cytochrome b5 - Oryza sativa (Rice)weakly similar to ( 190) loc_os12g12170 12012.m26865 protein cytochrome b5 isoform 2, putative, expressed seq=cds; coord=10:32825697..32828884:1; parent_gene=GRMZM5G829554	27.8901	32.8937	30.0133	36.1587	52.3595	28.1016	36.9767	31.1556	29.9057	29.8028	42.0885	35.8948
12.1.1	N-metabolism.nitrate metabolism.NR	GRMZM2g067601_t01	Transcript	moderately similar to ( 221) AT2G32720 | Symbols: B5 #4, ATCB5-B, CB5-B | CB5-B (CYTOCHROME B5 ISOFORM B); heme binding | chr2:13877013-13878447 REVERSEmoderately similar to ( 243) CYB5_ORYSA Cytochrome b5 - Oryza sativa (Rice)moderately similar to ( 255) loc_os01g73990 12001.m13426 protein cytochrome b5, putative, expressed seq=cds; coord=8:156723828..156725452:-1; parent_gene=GRMZM2G067601	115.096	132.014	127.069	124.739	161.606	112.838	150.815	135.047	127.765	110.985	116.142	108.944
12.1.1	N-metabolism.nitrate metabolism.NR	GRMZM2g028986_t01	Transcript	moderately similar to ( 214) AT2G32720 | Symbols: B5 #4, ATCB5-B, CB5-B | CB5-B (CYTOCHROME B5 ISOFORM B); heme binding | chr2:13877013-13878447 REVERSEmoderately similar to ( 244) CYB5_ORYSA Cytochrome b5 - Oryza sativa (Rice)moderately similar to ( 244) loc_os05g01820 12005.m04718 protein cytochrome b5, putative, expressed seq=cds; coord=8:134465096..134467408:-1; parent_gene=GRMZM2G028986	155.083	139.735	119.442	160.781	313.439	145.283	159.046	175.089	237.081	147.949	177.201	134.132
12.1.1	N-metabolism.nitrate metabolism.NR	GRMZM2g157263_t01	Transcript	moderately similar to ( 447) AT5G17770 | Symbols: ATCBR, CBR1 | ATCBR (ARABIDOPSIS THALIANA NADH:CYTOCHROME B5 REDUCTASE 1); cytochrome-b5 reductase | chr5:5864543-5866495 REVERSEweakly similar to ( 197) NIA1_ORYSA Nitrate reductase [NADH] 1 (EC 1.7.1.1) (NR1) - Oryza sativa (Rice)moderately similar to ( 487) loc_os05g40990 12005.m08275 protein NADH-cytochrome b5 reductase, putative, expressed se…	45.2397	38.5114	48.9192	44.6516	35.1222	44.4389	53.7524	38.3674	38.5924	43.5628	48.9934	50.3848
12.1.1	N-metabolism.nitrate metabolism.NR	GRMZM2g179120_t02	Transcript	highly similar to ( 537) AT2G46210 | Symbols: | delta-8 sphingolipid desaturase, putative | chr2:18977542-18978891 FORWARDhighly similar to ( 788) loc_os09g16920 12009.m04952 protein desaturase/cytochrome b5 protein, putative, expressed seq=cds; coord=2:175830295..175832340:1; parent_gene=GRMZM2G179120	3.94462	9.04533	4.97664	13.5732	45.4497	16.3492	1.8983	4.03109	10.5847	5.59836	1.98915	6.65363
12.1.1	N-metabolism.nitrate metabolism.NR	GRMZM2g325026_t01	Transcript	weakly similar to ( 124) AT1G60660 | Symbols: B5 #5, ATCB5LP, CB5LP | CB5LP (CYTOCHROME B5-LIKE PROTEIN); heme binding | chr1:22342589-22342954 REVERSEweakly similar to ( 159) loc_os08g29669 12008.m80263 protein cytochrome b5, putative, expressed seq=cds; coord=1:216582426..216585803:-1; parent_gene=GRMZM2G325026	2.85183	4.25007	1.97165	4.43262	7.80905	5.68871	2.91169	2.66886	3.92269	3.27466	5.45446	3.40595
12.1.1	N-metabolism.nitrate metabolism.NR	GRMZM2g154146_t01	Transcript	very weakly similar to (91.3) AT1G43580 | Symbols: | unknown protein | chr1:16410673-16412612 REVERSEvery weakly similar to (99.8) NIA1_ORYSA Nitrate reductase [NADH] 1 (EC 1.7.1.1) (NR1) - Oryza sativa (Rice)weakly similar to ( 160) loc_os04g34620 12004.m08556 protein expressed protein seq=cds; coord=9:26241114..26244043:1; parent_gene=GRMZM2G154146	5.80735	6.33272	3.66735	5.21423	5.78482	6.64281	6.6649	4.55685	5.29725	5.11533	7.10451	7.06461
12.1.2	N-metabolism.nitrate metabolism.nitrite reductase	GRMZM2g079381_t01	Transcript	highly similar to ( 879) AT2G15620 | Symbols: NIR1, NIR, ATHNIR | NIR1 (NITRITE REDUCTASE 1); ferredoxin-nitrate reductase/ nitrite reductase (NO-forming) | chr2:6810552-6812666 FORWARDnearly identical (1118) NIR_MAIZE Ferredoxin--nitrite reductase, chloroplast precursor (EC 1.7.7.1) (Fragment) - Zea mays (Maize)highly similar to ( 990) loc_os01g25484 12001.m43466 protein ferredoxin--nitrite redu…	2.75963	2.65933	138.386	69.6505	131.507	5.20811	1.19421	2.60474	215.349	48.6756	115.77	1.65969
12.1.2	N-metabolism.nitrate metabolism.nitrite reductase	GRMZM2g102959_t01	Transcript	highly similar to ( 862) AT2G15620 | Symbols: NIR1, NIR, ATHNIR | NIR1 (NITRITE REDUCTASE 1); ferredoxin-nitrate reductase/ nitrite reductase (NO-forming) | chr2:6810552-6812666 FORWARDnearly identical (1051) NIR_MAIZE Ferredoxin--nitrite reductase, chloroplast precursor (EC 1.7.7.1) (Fragment) - Zea mays (Maize)highly similar to ( 974) loc_os01g25484 12001.m43466 protein ferredoxin--nitrite redu…	0.529849	0.104332	122.898	96.7701	535.044	19.9986	0.623506	0.283672	268.31	48.8578	235.252	1.6807
12.2.1	N-metabolism.ammonia metabolism.glutamate synthase	GRMZM2g036609_t02	Transcript	nearly identical (2554) AT5G04140 | Symbols: GLU1, GLS1, GLUS, FD-GOGAT | GLU1 (GLUTAMATE SYNTHASE 1); glutamate synthase (ferredoxin) | chr5:1130031-1138186 FORWARDnearly identical (3008) GLTB_MAIZE Ferredoxin-dependent glutamate synthase, chloroplast precursor (EC 1.4.7.1) (Fd-GOGAT) - Zea mays (Maize)nearly identical (2839) loc_os07g46460 12007.m08863 protein ferredoxin-dependent glutamate syn…	45.3191	35.1944	34.9215	31.0993	55.0359	21.3184	38.1806	32.3864	35.2985	28.9365	62.3699	20.1544
12.2.1	N-metabolism.ammonia metabolism.glutamate synthase	GRMZM2g085078_t02	Transcript	nearly identical (3241) AT5G53460 | Symbols: GLT1 | GLT1; glutamate synthase (NADH) | chr5:21700518-21709629 FORWARDnearly identical (3203) GLSN_MEDSA Glutamate synthase [NADH], chloroplast precursor (EC 1.4.1.14) (NADH-GOGAT) - Medicago sativa (Alfalfa)nearly identical (3776) loc_os01g48960 12001.m11085 protein glutamate synthase, chloroplast precursor, putative, expressed seq=cds; coord=3:20833…	28.7171	27.4282	34.4208	23.1889	62.9656	29.4607	27.8753	20.4424	24.9429	20.2925	69.7003	18.6243
12.2.1	N-metabolism.ammonia metabolism.glutamate synthase	GRMZM2g077054_t01	Transcript	nearly identical (3256) AT5G53460 | Symbols: GLT1 | GLT1; glutamate synthase (NADH) | chr5:21700518-21709629 FORWARDnearly identical (3224) GLSN_MEDSA Glutamate synthase [NADH], chloroplast precursor (EC 1.4.1.14) (NADH-GOGAT) - Medicago sativa (Alfalfa)nearly identical (3818) loc_os01g48960 12001.m11085 protein glutamate synthase, chloroplast precursor, putative, expressed seq=cds; coord=8:15120…	10.7318	9.30209	15.0566	7.79431	31.1181	17.8429	11.3154	8.22716	9.60662	10.1114	52.6311	9.66913
12.2.2	N-metabolism.ammonia metabolism.glutamine synthase	GRMZM2g115646_t01	Transcript	nearly identical (1029) AT3G53180 | Symbols: | catalytic/ glutamate-ammonia ligase | chr3:19707068-19711188 FORWARDnearly identical (1409) loc_os10g31820 12010.m06033 protein protein fluG, putative, expressed seq=cds; coord=1:235645071..235668787:-1; parent_gene=GRMZM2G115646	15.8145	13.903	11.2524	14.2234	12.3852	13.3397	9.92597	9.60474	9.43155	11.8818	13.3089	11.9538
12.2.2	N-metabolism.ammonia metabolism.glutamine synthase	GRMZM2g050514_t01	Transcript	highly similar to ( 631) AT5G37600 | Symbols: ATGSR1, GLN1;1, GSR 1 | ATGSR1; copper ion binding / glutamate-ammonia ligase | chr5:14933574-14935656 REVERSEhighly similar to ( 704) GLNA1_MAIZE Glutamine synthetase root isozyme 1 (EC 6.3.1.2) (Glutamate--ammonia ligase) (GS122) - Zea mays (Maize)highly similar to ( 654) loc_os03g12290 12003.m06679 protein glutamine synthetase root isozyme 5, putat…	1074.7	704.492	599.608	795.395	3604.98	550.247	303.756	427.534	392.814	353.415	1199.4	218.473
12.2.2	N-metabolism.ammonia metabolism.glutamine synthase	GRMZM5g872068_t01	Transcript	highly similar to ( 674) AT5G37600 | Symbols: ATGSR1, GLN1;1, GSR 1 | ATGSR1; copper ion binding / glutamate-ammonia ligase | chr5:14933574-14935656 REVERSEhighly similar to ( 740) GLNA3_MAIZE Glutamine synthetase root isozyme 3 (EC 6.3.1.2) (Glutamate--ammonia ligase) (GS112) - Zea mays (Maize)highly similar to ( 719) loc_os02g50240 12002.m33860 protein glutamine synthetase root isozyme 3, putat…	1146.64	1163.78	1082.85	1128.59	750.59	934.5	1315.53	1013.9	876.973	871.417	625.997	782.685
12.2.2	N-metabolism.ammonia metabolism.glutamine synthase	GRMZM2g036464_t01	Transcript	highly similar to ( 676) AT5G37600 | Symbols: ATGSR1, GLN1;1, GSR 1 | ATGSR1; copper ion binding / glutamate-ammonia ligase | chr5:14933574-14935656 REVERSEhighly similar to ( 733) GLNA3_MAIZE Glutamine synthetase root isozyme 3 (EC 6.3.1.2) (Glutamate--ammonia ligase) (GS112) - Zea mays (Maize)highly similar to ( 714) loc_os02g50240 12002.m33860 protein glutamine synthetase root isozyme 3, putat…	1540.82	1577.36	1158.33	1243.88	605.151	1129.5	1834.93	1308.53	1086.26	1201.16	939.279	1011.59
12.2.2	N-metabolism.ammonia metabolism.glutamine synthase	GRMZM2g046601_t03	Transcript	weakly similar to ( 132) AT5G16570 | Symbols: GLN1;4 | GLN1;4; glutamate-ammonia ligase | chr5:5421898-5424523 REVERSEweakly similar to ( 146) GLNA5_MAIZE Glutamine synthetase root isozyme 5 (EC 6.3.1.2) (Glutamate--ammonia ligase) (GS117) - Zea mays (Maize)weakly similar to ( 138) loc_os03g12290 12003.m06679 protein glutamine synthetase root isozyme 5, putative, expressed seq=cds; coord=9:146062…	1.48772	2.91291	1.63418	1.88533	7.80118	4.41556	8.81763	16.3372	11.9971	11.1587	77.0584	5.44895
12.2.2	N-metabolism.ammonia metabolism.glutamine synthase	GRMZM2g098290_t02	Transcript	highly similar to ( 677) AT5G35630 | Symbols: GS2, GLN2, ATGSL1 | GS2 (GLUTAMINE SYNTHETASE 2); glutamate-ammonia ligase | chr5:13831220-13833239 FORWARDhighly similar to ( 827) GLNAC_MAIZE Glutamine synthetase, chloroplast precursor (EC 6.3.1.2) (Glutamate--ammonia ligase) (GS2) - Zea mays (Maize)highly similar to ( 755) loc_os04g56400 12004.m79000 protein glutamine synthetase, chloroplast precu…	3.56541	14.1411	11.9049	12.3782	136.917	8.0929	13.0805	9.81738	68.3357	39.87	181.752	9.86961
12.2.99	N-metabolism.ammonia metabolism.unspecified	GRMZM2g062585_t01	Transcript	moderately similar to ( 293) AT5G57440 | Symbols: GS1, GPP2 | GS1; catalytic/ hydrolase | chr5:23271518-23272900 REVERSEmoderately similar to ( 371) loc_os08g14580 12008.m05582 protein haloacid dehalogenase-like hydrolase domain-containing protein 1A, putative, expressed seq=cds; coord=10:49118001..49120372:-1; parent_gene=GRMZM2G062585	2.172	2.18209	2.62959	2.51621	4.20098	2.8411	4.1973	3.38132	3.42372	2.8278	3.91586	4.51537
12.2.99	N-metabolism.ammonia metabolism.unspecified	GRMZM2g102231_t02	Transcript	moderately similar to ( 342) AT4G25840 | Symbols: GPP1 | GPP1 (glycerol-3-phosphatase 1); catalytic/ hydrolase | chr4:13139026-13140719 FORWARDmoderately similar to ( 427) loc_os08g14580 12008.m05582 protein haloacid dehalogenase-like hydrolase domain-containing protein 1A, putative, expressed seq=cds; coord=10:70574117..70577202:-1; parent_gene=GRMZM2G102231	26.925	27.2186	16.0906	27.1316	50.6608	28.0859	37.4765	30.8111	32.8345	25.3579	25.1389	25.6578
12.3.1	N-metabolism.N-degradation.glutamate dehydrogenase	GRMZM2g178415_t06	Transcript	highly similar to ( 728) AT5G18170 | Symbols: GDH1 | GDH1 (GLUTAMATE DEHYDROGENASE 1); ATP binding / glutamate dehydrogenase [NAD(P)+]/ oxidoreductase | chr5:6006172-6008248 FORWARDhighly similar to ( 820) DHE3_MAIZE Glutamate dehydrogenase (EC 1.4.1.3) (GDH) - Zea mays (Maize)highly similar to ( 794) loc_os03g58040 12003.m35454 protein glutamate dehydrogenase, putative, expressed seq=cds; coord=…	22.288	40.3595	34.6259	21.6447	104.954	39.1439	54.4571	27.9588	58.5654	19.9986	57.7719	39.7039
12.3.1	N-metabolism.N-degradation.glutamate dehydrogenase	GRMZM2g015289_t02	Transcript	highly similar to ( 824) AT1G51720 | Symbols: | glutamate dehydrogenase, putative | chr1:19181741-19186297 FORWARDweakly similar to ( 135) DHE3_VITVI Glutamate dehydrogenase (EC 1.4.1.3) (GDH) - Vitis vinifera (Grape)nearly identical (1053) loc_os01g37760 12001.m43057 protein NADP-specific glutamate dehydrogenase, putative, expressed seq=cds; coord=3:226177148..226182081:-1; parent_gene=GRMZM2G01…	7.28028	6.39314	9.20354	6.81844	5.19835	7.4604	7.0963	5.86988	6.8517	7.78322	6.01079	4.76857
12.3.1	N-metabolism.N-degradation.glutamate dehydrogenase	GRMZM2g427097_t01	Transcript	highly similar to ( 702) AT5G07440 | Symbols: GDH2 | GDH2 (GLUTAMATE DEHYDROGENASE 2); ATP binding / glutamate dehydrogenase [NAD(P)+]/ glutamate dehydrogenase/ oxidoreductase | chr5:2356153-2357546 FORWARDhighly similar to ( 690) DHE3_VITVI Glutamate dehydrogenase (EC 1.4.1.3) (GDH) - Vitis vinifera (Grape)highly similar to ( 755) loc_os04g45970 12004.m09548 protein glutamate dehydrogenase 2, pu…	6.55083	6.84583	9.70118	10.5368	15.8672	9.92073	1.95298	2.18049	5.10179	2.47892	8.11822	5.8142
7.1.1	OPP.oxidative PP.G6PD	GRMZM2g130230_t01	Transcript	highly similar to ( 775) AT5G40760 | Symbols: G6PD6 | G6PD6 (GLUCOSE-6-PHOSPHATE DEHYDROGENASE 6); glucose-6-phosphate dehydrogenase | chr5:16311284-16314556 FORWARDhighly similar to ( 788) G6PD_SOLTU Glucose-6-phosphate 1-dehydrogenase, cytoplasmic isoform (EC 1.1.1.49) (G6PD) - Solanum tuberosum (Potato)highly similar to ( 865) loc_os02g38840 12002.m77828 protein glucose-6-phosphate 1-dehydroge…	43.0537	27.1032	24.6101	22.3366	6.98056	14.9442	22.3827	21.0014	26.2281	14.3582	21.4779	15.735
7.1.1	OPP.oxidative PP.G6PD	GRMZM2g031107_t01	Transcript	highly similar to ( 800) AT5G40760 | Symbols: G6PD6 | G6PD6 (GLUCOSE-6-PHOSPHATE DEHYDROGENASE 6); glucose-6-phosphate dehydrogenase | chr5:16311284-16314556 FORWARDhighly similar to ( 816) G6PD_SOLTU Glucose-6-phosphate 1-dehydrogenase, cytoplasmic isoform (EC 1.1.1.49) (G6PD) - Solanum tuberosum (Potato)highly similar to ( 922) loc_os02g38840 12002.m77828 protein glucose-6-phosphate 1-dehydroge…	73.1805	61.8318	53.6462	60.3924	48.4669	52.0918	49.9041	44.366	42.981	37.1247	48.6876	46.0375
7.1.1	OPP.oxidative PP.G6PD	GRMZM2g426964_t01	Transcript	highly similar to ( 543) AT1G09420 | Symbols: G6PD4 | G6PD4 (GLUCOSE-6-PHOSPHATE DEHYDROGENASE 4); glucose-6-phosphate dehydrogenase | chr1:3038640-3041715 REVERSEmoderately similar to ( 455) G6PDC_SOLTU Glucose-6-phosphate 1-dehydrogenase, chloroplast precursor (EC 1.1.1.49) (G6PD) - Solanum tuberosum (Potato)highly similar to ( 705) loc_os03g20300 12003.m101117 protein glucose-6-phosphate 1-deh…	3.13356	3.99967	6.09151	4.25077	7.06363	5.36784	3.30038	3.56687	3.36165	3.58433	3.61444	4.63884
7.1.1	OPP.oxidative PP.G6PD	GRMZM2g177077_t01	Transcript	highly similar to ( 863) AT5G13110 | Symbols: G6PD2 | G6PD2 (GLUCOSE-6-PHOSPHATE DEHYDROGENASE 2); glucose-6-phosphate dehydrogenase | chr5:4158952-4161640 FORWARDhighly similar to ( 862) G6PDC_TOBAC Glucose-6-phosphate 1-dehydrogenase, chloroplast precursor (EC 1.1.1.49) (G6PD) - Nicotiana tabacum (Common tobacco)highly similar to ( 993) loc_os07g22350 12007.m06520 protein glucose-6-phosphate 1-…	7.45653	6.41662	55.3296	34.1275	137.874	14.2099	12.4938	9.02219	93.8273	39.2778	190.096	15.1783
7.1.2	OPP.oxidative PP.6-phosphogluconolactonase	GRMZM2g148769_t02	Transcript	moderately similar to ( 342) AT5G24400 | Symbols: emb2024 | emb2024 (embryo defective 2024); 6-phosphogluconolactonase/ catalytic | chr5:8330532-8331784 REVERSEmoderately similar to ( 464) loc_os09g35970 12009.m06548 protein 6-phosphogluconolactonase, putative, expressed seq=cds; coord=2:220832473..220835451:-1; parent_gene=GRMZM2G148769	22.6799	26.6661	22.3669	30.1624	71.5861	42.6618	32.5976	32.8869	29.9556	25.1193	33.57	37.092
7.1.2	OPP.oxidative PP.6-phosphogluconolactonase	GRMZM2g122126_t01	Transcript	moderately similar to ( 324) AT5G24400 | Symbols: emb2024 | emb2024 (embryo defective 2024); 6-phosphogluconolactonase/ catalytic | chr5:8330532-8331784 REVERSEmoderately similar to ( 418) loc_os09g35970 12009.m06548 protein 6-phosphogluconolactonase, putative, expressed seq=cds; coord=1:207611046..207613075:-1; parent_gene=GRMZM2G122126	6.27606	6.693	7.09046	9.5463	17.2299	7.17095	2.5092	1.91237	2.57727	2.5183	9.73863	4.91528
7.1.2	OPP.oxidative PP.6-phosphogluconolactonase	GRMZM2g136918_t01	Transcript	moderately similar to ( 340) AT1G13700 | Symbols: | glucosamine/galactosamine-6-phosphate isomerase family protein | chr1:4694475-4695600 REVERSEhighly similar to ( 507) loc_os07g41280 12007.m079584 protein 6-phosphogluconolactonase, putative, expressed seq=cds; coord=7:164069905..164076083:1; parent_gene=GRMZM2G136918	9.00946	8.18501	11.9748	7.94466	26.1419	15.5811	11.476	11.6018	9.67288	9.29237	18.9127	17.2547
7.1.3	OPP.oxidative PP.6-phosphogluconate dehydrogenase	GRMZM2g074454_t01	Transcript	moderately similar to ( 500) AT1G18270 | Symbols: | ketose-bisphosphate aldolase class-II family protein | chr1:6283634-6293772 REVERSEhighly similar to ( 773) loc_os06g14740 12006.m06189 protein ketose-bisphosphate aldolases family protein, expressed seq=cds; coord=6:117850410..117855773:-1; parent_gene=GRMZM2G074454	13.2471	10.7755	11.4536	11.4584	11.3166	16.2368	19.2251	13.3856	13.224	18.7828	14.0452	12.184
7.1.3	OPP.oxidative PP.6-phosphogluconate dehydrogenase	GRMZM2g440208_t01	Transcript	highly similar to ( 716) AT5G41670 | Symbols: | 6-phosphogluconate dehydrogenase family protein | chr5:16665647-16667110 REVERSEhighly similar to ( 874) loc_os11g29400 12011.m06850 protein 6-phosphogluconate dehydrogenase, decarboxylating, putative, expressed seq=cds; coord=4:18573473..18575395:-1; parent_gene=GRMZM2G440208	38.4722	39.3207	275.16	204.423	849.135	85.7881	25.4548	31.1868	372.606	117.321	382.252	49.9554
7.1.3	OPP.oxidative PP.6-phosphogluconate dehydrogenase	GRMZM2g159587_t01	Transcript	moderately similar to ( 273) AT1G79870 | Symbols: | oxidoreductase family protein | chr1:30044794-30045851 FORWARDmoderately similar to ( 339) loc_os01g12830 12001.m43412 protein glyoxylate reductase, putative, expressed seq=cds; coord=1:140716323..140720869:-1; parent_gene=GRMZM2G159587	23.1935	9.21635	8.45336	15.3406	4.22096	7.39566	9.82779	9.87025	6.59198	19.4239	6.14881	4.70354
7.1.3	OPP.oxidative PP.6-phosphogluconate dehydrogenase	GRMZM2g072388_t01	Transcript	moderately similar to ( 280) AT2G45630 | Symbols: | oxidoreductase family protein | chr2:18796000-18797089 FORWARDvery weakly similar to (89.0) DHGY_CUCSA Glycerate dehydrogenase (EC 1.1.1.29) (NADH-dependent hydroxypyruvate reductase) (HPR) (GDH) - Cucumis sativus (Cucumber)moderately similar to ( 385) loc_os04g01600 12004.m35109 protein glyoxylate reductase, putative, expressed seq=cds; coord=2…	46.0322	48.4499	38.7866	19.4625	21.1383	41.9288	51.2183	36.9048	26.5126	28.8196	27.1374	32.5513
7.1.3	OPP.oxidative PP.6-phosphogluconate dehydrogenase	GRMZM2g127798_t01	Transcript	highly similar to ( 832) AT3G02360 | Symbols: | 6-phosphogluconate dehydrogenase family protein | chr3:482498-483958 FORWARDhighly similar to ( 906) loc_os06g02144 12006.m091574 protein 6-phosphogluconate dehydrogenase, decarboxylating, putative, expressed seq=cds; coord=6:57744396..57747092:-1; parent_gene=GRMZM2G127798	228.599	183.507	160.1	198.278	149.704	140.68	99.6959	91.9944	70.4349	65.3701	98.5778	82.2253
7.1.3	OPP.oxidative PP.6-phosphogluconate dehydrogenase	GRMZM2g032348_t04	Transcript	weakly similar to ( 124) AT1G79870 | Symbols: | oxidoreductase family protein | chr1:30044794-30045851 FORWARDweakly similar to ( 138) loc_os01g12830 12001.m43412 protein glyoxylate reductase, putative, expressed seq=cds; coord=8:28159275..28161158:-1; parent_gene=GRMZM2G032348	29.2129	27.5724	12.8227	23.6348	31.1175	19.9069	25.4076	19.5634	17.474	8.47959	11.1992	16.4712
7.1.3	OPP.oxidative PP.6-phosphogluconate dehydrogenase	GRMZM5g848696_t01	Transcript	moderately similar to ( 413) AT1G17650 | Symbols: GLYR2, GR2 | GLYR2 (GLYOXYLATE REDUCTASE 2); glyoxylate reductase (NADP)/ phosphogluconate dehydrogenase (decarboxylating) | chr1:6069594-6071964 REVERSEmoderately similar to ( 478) loc_os01g39270 12001.m10205 protein 2-hydroxy-3-oxopropionate reductase, putative, expressed seq=cds; coord=3:219696465..219699371:-1; parent_gene=GRMZM5G848696	4.61269	3.38922	5.69975	4.41012	2.93118	2.87261	6.40884	7.52008	6.98806	5.76768	6.46039	6.92357
7.1.3	OPP.oxidative PP.6-phosphogluconate dehydrogenase	GRMZM2g040090_t01	Transcript	moderately similar to ( 230) AT1G12550 | Symbols: | oxidoreductase family protein | chr1:4274649-4275831 FORWARDmoderately similar to ( 298) loc_os04g01674 12004.m05484 protein glyoxylate reductase, putative, expressed seq=cds; coord=7:4964407..4965801:-1; parent_gene=GRMZM2G040090	2.48922	1.79419	2.46787	1.32433	1.65843	5.43738	2.09381	4.1454	5.8321	5.51496	3.97982	7.18929
7.1.3	OPP.oxidative PP.6-phosphogluconate dehydrogenase	GRMZM5g818186_t01	Transcript	moderately similar to ( 389) AT4G29120 | Symbols: | 6-phosphogluconate dehydrogenase NAD-binding domain-containing protein | chr4:14350861-14351865 FORWARDhighly similar to ( 513) loc_os01g53910 12001.m11555 protein expressed protein seq=cds; coord=3:199293031..199294186:1; parent_gene=GRMZM5G818186	29.9884	31.9576	20.0205	25.9515	67.3022	34.7562	26.6317	19.3843	24.8682	20.047	24.7923	25.7912
7.1.3	OPP.oxidative PP.6-phosphogluconate dehydrogenase	GRMZM2g145715_t01	Transcript	highly similar to ( 841) AT3G02360 | Symbols: | 6-phosphogluconate dehydrogenase family protein | chr3:482498-483958 FORWARDhighly similar to ( 917) loc_os06g02144 12006.m091574 protein 6-phosphogluconate dehydrogenase, decarboxylating, putative, expressed seq=cds; coord=3:153925171..153929056:-1; parent_gene=GRMZM2G145715	205.163	153.639	126.066	213.968	285.913	139.041	132.913	129.335	154.607	90.6616	203.478	116.814
7.1.3	OPP.oxidative PP.6-phosphogluconate dehydrogenase	GRMZM2g413647_t01	Transcript	moderately similar to ( 201) AT1G71180 | Symbols: | 6-phosphogluconate dehydrogenase NAD-binding domain-containing protein | chr1:26832335-26833291 FORWARDmoderately similar to ( 337) loc_os05g49070 12005.m08977 protein expressed protein seq=cds; coord=8:70530674..70532028:-1; parent_gene=GRMZM2G413647	12.5168	10.0153	16.1591	4.63321	10.9801	14.7121	8.66261	13.4837	11.6628	13.3773	32.5713	20.5048
7.1.3	OPP.oxidative PP.6-phosphogluconate dehydrogenase	GRMZM2g166899_t02	Transcript	weakly similar to ( 139) AT2G45630 | Symbols: | oxidoreductase family protein | chr2:18796000-18797089 FORWARDweakly similar to ( 189) loc_os04g01600 12004.m35109 protein glyoxylate reductase, putative, expressed seq=cds; coord=10:94070283..94071281:-1; parent_gene=GRMZM2G166899	4.73976	3.38687	6.98047	4.31835	1.86351	9.0681	2.10256	5.04918	5.98543	8.41071	6.75527	9.16095
7.1.3	OPP.oxidative PP.6-phosphogluconate dehydrogenase	GRMZM2g136072_t01	Transcript	moderately similar to ( 223) AT2G45630 | Symbols: | oxidoreductase family protein | chr2:18796000-18797089 FORWARDmoderately similar to ( 299) loc_os04g01650 12004.m05482 protein glyoxylate reductase, putative seq=cds; coord=8:23080462..23082362:1; parent_gene=GRMZM2G136072	2.12896	1.92885	1.50992	1.73015	2.54992	3.99174	3.4959	5.83288	4.99386	6.4516	5.48765	8.47297
7.1.3	OPP.oxidative PP.6-phosphogluconate dehydrogenase	GRMZM2g176977_t01	Transcript	moderately similar to ( 420) AT1G72190 | Symbols: | oxidoreductase family protein | chr1:27167458-27169696 REVERSEweakly similar to ( 110) FDH_SOLTU Formate dehydrogenase, mitochondrial precursor (EC 1.2.1.2) (NAD-dependent formate dehydrogenase) (FDH) - Solanum tuberosum (Potato)highly similar to ( 587) loc_os07g16040 12007.m06048 protein glyoxylate reductase, putative, expressed seq=cds; coord=…	14.4381	11.8306	13.1223	15.3903	11.4665	15.6566	12.9854	8.79182	6.5475	11.8708	8.47088	10.267
7.1.3	OPP.oxidative PP.6-phosphogluconate dehydrogenase	GRMZM2g153984_t01	Transcript	moderately similar to ( 416) AT3G25530 | Symbols: GHBDH, ATGHBDH, GLYR1, GR1 | GLYR1 (GLYOXYLATE REDUCTASE 1); 3-hydroxybutyrate dehydrogenase/ phosphogluconate dehydrogenase (decarboxylating) | chr3:9271949-9273514 REVERSEmoderately similar to ( 497) loc_os02g35500 12002.m08638 protein 2-hydroxy-3-oxopropionate reductase, putative, expressed seq=cds; coord=4:120394113..120399917:1; parent_gene=G…	30.4012	45.2287	36.5073	36.4351	59.7207	35.7628	44.9031	39.6382	42.1301	39.4754	44.6661	41.9773
8.1.1.1	TCA / org. transformation.TCA.pyruvate DH.E1	GRMZM2g043198_t01	Transcript	highly similar to ( 588) AT5G50850 | Symbols: MAB1 | MAB1 (MACCI-BOU); catalytic/ pyruvate dehydrogenase (acetyl-transferring) | chr5:20689671-20692976 FORWARDhighly similar to ( 576) ODPB_PEA Pyruvate dehydrogenase E1 component subunit beta, mitochondrial precursor (EC 1.2.4.1) (PDHE1-B) - Pisum sativum (Garden pea)highly similar to ( 653) loc_os08g42410 12008.m080219 protein pyruvate dehydrogen…	46.4852	46.3954	30.3031	60.2777	238.471	56.2589	33.2807	43.2811	73.5344	45.1648	204.477	43.0692
8.1.1.1	TCA / org. transformation.TCA.pyruvate DH.E1	GRMZM2g140150_t01	Transcript	highly similar to ( 629) AT1G59900 | Symbols: AT-E1 ALPHA | AT-E1 ALPHA; oxidoreductase, acting on the aldehyde or oxo group of donors, disulfide as acceptor / pyruvate dehydrogenase (acetyl-transferring) | chr1:22051368-22053660 FORWARDhighly similar to ( 631) ODPA_SOLTU Pyruvate dehydrogenase E1 component subunit alpha, mitochondrial precursor (EC 1.2.4.1) (PDHE1-A) - Solanum tuberosum (Potato)…	89.163	62.8168	66.1488	83.8093	227.085	80.6429	83.9679	86.1425	83.5755	67.5366	151.698	84.1863
8.1.1.1	TCA / org. transformation.TCA.pyruvate DH.E1	GRMZM2g097226_t01	Transcript	highly similar to ( 602) AT5G50850 | Symbols: MAB1 | MAB1 (MACCI-BOU); catalytic/ pyruvate dehydrogenase (acetyl-transferring) | chr5:20689671-20692976 FORWARDhighly similar to ( 589) ODPB_PEA Pyruvate dehydrogenase E1 component subunit beta, mitochondrial precursor (EC 1.2.4.1) (PDHE1-B) - Pisum sativum (Garden pea)highly similar to ( 689) loc_os09g33500 12009.m22013 protein pyruvate dehydrogena…	14.0224	14.7847	13.5827	17.4053	36.9547	23.4971	13.0926	12.7163	15.6951	16.7378	30.9599	20.8352
8.1.1.1	TCA / org. transformation.TCA.pyruvate DH.E1	GRMZM2g033894_t01	Transcript	highly similar to ( 624) AT1G01090 | Symbols: PDH-E1 ALPHA | PDH-E1 ALPHA (PYRUVATE DEHYDROGENASE E1 ALPHA); pyruvate dehydrogenase (acetyl-transferring) | chr1:47705-49166 REVERSEmoderately similar to ( 240) ODPA_SOLTU Pyruvate dehydrogenase E1 component subunit alpha, mitochondrial precursor (EC 1.2.4.1) (PDHE1-A) - Solanum tuberosum (Potato)highly similar to ( 725) loc_os04g02900 12004.m101452…	89.7678	83.2568	54.3614	84.021	92.9906	74.8425	94.7984	55.6627	92.0523	69.9396	45.0058	46.7906
8.1.1.1	TCA / org. transformation.TCA.pyruvate DH.E1	GRMZM2g088689_t01	Transcript	highly similar to ( 626) AT5G09300 | Symbols: | 2-oxoisovalerate dehydrogenase, putative / 3-methyl-2-oxobutanoate dehydrogenase, putative / branched-chain alpha-keto acid dehydrogenase E1 alpha subunit, putative | chr5:2884282-2886291 REVERSEweakly similar to ( 159) ODPA_SOLTU Pyruvate dehydrogenase E1 component subunit alpha, mitochondrial precursor (EC 1.2.4.1) (PDHE1-A) - Solanum tuberosum (P…	19.7935	11.3086	11.0301	14.846	16.7952	7.33828	13.3323	17.2885	9.77657	5.05321	8.028	8.4197
8.1.1.1	TCA / org. transformation.TCA.pyruvate DH.E1	GRMZM2g127546_t01	Transcript	highly similar to ( 569) AT1G30120 | Symbols: PDH-E1 BETA | PDH-E1 BETA (PYRUVATE DEHYDROGENASE E1 BETA); pyruvate dehydrogenase (acetyl-transferring) | chr1:10584350-10586477 REVERSEmoderately similar to ( 418) ODPB_MESVI Pyruvate dehydrogenase E1 component subunit beta (EC 1.2.4.1) - Mesostigma viridehighly similar to ( 614) loc_os03g44300 12003.m34899 protein pyruvate dehydrogenase E1 componen…	17.9276	18.5849	10.1277	25.0891	54.7716	14.0523	15.9714	9.56067	15.4147	12.1538	6.24618	9.26583
8.1.1.1	TCA / org. transformation.TCA.pyruvate DH.E1	GRMZM2g128121_t01	Transcript	weakly similar to ( 197) AT5G50850 | Symbols: MAB1 | MAB1 (MACCI-BOU); catalytic/ pyruvate dehydrogenase (acetyl-transferring) | chr5:20689671-20692976 FORWARDmoderately similar to ( 206) ODPB_PEA Pyruvate dehydrogenase E1 component subunit beta, mitochondrial precursor (EC 1.2.4.1) (PDHE1-B) - Pisum sativum (Garden pea)moderately similar to ( 229) loc_os09g33500 12009.m22013 protein pyruvate deh…	26.3943	24.3168	14.8809	30.9188	89.4554	27.8968	21.1068	21.5539	21.2486	16.0169	29.3955	19.6002
8.1.1.1	TCA / org. transformation.TCA.pyruvate DH.E1	GRMZM2g088565_t01	Transcript	highly similar to ( 568) AT1G30120 | Symbols: PDH-E1 BETA | PDH-E1 BETA (PYRUVATE DEHYDROGENASE E1 BETA); pyruvate dehydrogenase (acetyl-transferring) | chr1:10584350-10586477 REVERSEmoderately similar to ( 403) ODPB_MESVI Pyruvate dehydrogenase E1 component subunit beta (EC 1.2.4.1) - Mesostigma viridehighly similar to ( 628) loc_os12g42230 12012.m08002 protein pyruvate dehydrogenase E1 componen…	115.321	122.554	71.1926	111.179	119.565	90.0227	121.841	84.3503	100.768	72.7573	64.0045	68.3572
8.1.1.1	TCA / org. transformation.TCA.pyruvate DH.E1	GRMZM2g361693_t01	Transcript	highly similar to ( 625) AT1G59900 | Symbols: AT-E1 ALPHA | AT-E1 ALPHA; oxidoreductase, acting on the aldehyde or oxo group of donors, disulfide as acceptor / pyruvate dehydrogenase (acetyl-transferring) | chr1:22051368-22053660 FORWARDhighly similar to ( 627) ODPA_SOLTU Pyruvate dehydrogenase E1 component subunit alpha, mitochondrial precursor (EC 1.2.4.1) (PDHE1-A) - Solanum tuberosum (Potato)…	41.5656	39.6248	28.5574	41.7242	64.3965	34.111	39.5994	40.0859	35.2702	27.7874	35.9942	26.8968
8.1.1.1	TCA / org. transformation.TCA.pyruvate DH.E1	GRMZM2g027627_t01	Transcript	highly similar to ( 582) AT1G24180 | Symbols: IAR4 | IAR4; oxidoreductase, acting on the aldehyde or oxo group of donors, disulfide as acceptor / pyruvate dehydrogenase (acetyl-transferring) | chr1:8560777-8563382 REVERSEhighly similar to ( 582) ODPA_SOLTU Pyruvate dehydrogenase E1 component subunit alpha, mitochondrial precursor (EC 1.2.4.1) (PDHE1-A) - Solanum tuberosum (Potato)highly similar t…	1.36192	1.54916	2.47878	1.63838	1.99697	1.42572	0.230598	0.412393	0.996651	0.333629	1.25698	1.5425
8.1.1.2	TCA / org. transformation.TCA.pyruvate DH.E2	GRMZM2g033644_t01	Transcript	highly similar to ( 514) AT3G06850 | Symbols: BCE2, LTA1, DIN3 | BCE2; acetyltransferase/ alpha-ketoacid dehydrogenase/ dihydrolipoamide branched chain acyltransferase | chr3:2158212-2160465 REVERSEhighly similar to ( 706) loc_os01g21160 12001.m150569 protein dihydrolipoyllysine-residue acetyltransferase component of pyruvatedehydrogenase complex, putative, expressed seq=cds; coord=3:57145425..57…	8.27183	3.89815	6.50842	7.85691	5.94554	5.84341	5.70483	7.34397	8.76378	4.04013	7.81837	5.76002
8.1.1.2	TCA / org. transformation.TCA.pyruvate DH.E2	GRMZM2g058702_t01	Transcript	highly similar to ( 530) AT3G25860 | Symbols: LTA2, PLE2 | LTA2; dihydrolipoyllysine-residue acetyltransferase | chr3:9460632-9462585 FORWARDhighly similar to ( 620) loc_os08g33440 12008.m07334 protein dihydrolipoyllysine-residue acetyltransferase component of pyruvatedehydrogenase complex, putative, expressed seq=cds; coord=1:214719298..214723588:1; parent_gene=GRMZM2G058702	4.61994	5.00363	3.01366	5.84116	14.0873	5.09254	4.57788	3.23113	6.02399	4.75004	3.34418	4.05015
8.1.1.2	TCA / org. transformation.TCA.pyruvate DH.E2	GRMZM2g082664_t01	Transcript	highly similar to ( 582) AT3G52200 | Symbols: LTA3 | LTA3; ATP binding / dihydrolipoyllysine-residue acetyltransferase | chr3:19360317-19366091 FORWARDhighly similar to ( 805) loc_os06g30460 12006.m091708 protein dihydrolipoyllysine-residue acetyltransferase component of pyruvatedehydrogenase complex, mitochondrial precursor, putative, expressed seq=cds; coord=1:290265297..290286811:1; parent_gen…	19.7041	16.6464	10.9706	21.6179	42.5958	19.4822	16.0643	16.6271	19.9865	15.2334	19.3134	14.0019
8.1.1.2	TCA / org. transformation.TCA.pyruvate DH.E2	GRMZM2g036534_t01	Transcript	moderately similar to ( 418) AT1G34430 | Symbols: EMB3003 | EMB3003 (embryo defective 3003); acyltransferase/ dihydrolipoyllysine-residue acetyltransferase/ protein binding | chr1:12588027-12590084 REVERSEhighly similar to ( 592) loc_os12g08170 12012.m04804 protein dihydrolipoyllysine-residue acetyltransferase component of pyruvatedehydrogenase complex, mitochondrial precursor, putative, expresse…	5.02816	4.89073	5.26875	4.70023	11.0019	5.27367	5.81869	3.89958	5.03544	4.74966	2.97825	3.79494
8.1.1.2	TCA / org. transformation.TCA.pyruvate DH.E2	GRMZM2g121200_t01	Transcript	moderately similar to ( 429) AT3G25860 | Symbols: LTA2, PLE2 | LTA2; dihydrolipoyllysine-residue acetyltransferase | chr3:9460632-9462585 FORWARDmoderately similar to ( 387) loc_os08g33440 12008.m07334 protein dihydrolipoyllysine-residue acetyltransferase component of pyruvatedehydrogenase complex, putative, expressed seq=cds; coord=7:110057897..110060901:-1; parent_gene=GRMZM2G121200	9.49825	9.39119	8.16025	9.36673	14.721	11.1534	9.65801	8.9866	7.04881	5.50952	11.0997	11.1619
8.1.1.2	TCA / org. transformation.TCA.pyruvate DH.E2	GRMZM2g161969_t01	Transcript	highly similar to ( 522) AT3G13930 | Symbols: | dihydrolipoamide S-acetyltransferase, putative | chr3:4596240-4600143 FORWARDhighly similar to ( 632) loc_os07g22720 12007.m06556 protein dihydrolipoyllysine-residue acetyltransferase component of pyruvatedehydrogenase complex, mitochondrial precursor, putative, expressed seq=cds; coord=4:230189571..230193924:-1; parent_gene=GRMZM2G161969	18.8741	18.7484	15.9676	22.2383	37.9091	18.5296	11.3251	10.8963	15.5987	10.9323	14.5403	11.97
8.1.1.2	TCA / org. transformation.TCA.pyruvate DH.E2	GRMZM2g117786_t01	Transcript	highly similar to ( 522) AT3G25860 | Symbols: LTA2, PLE2 | LTA2; dihydrolipoyllysine-residue acetyltransferase | chr3:9460632-9462585 FORWARDhighly similar to ( 612) loc_os08g33440 12008.m07334 protein dihydrolipoyllysine-residue acetyltransferase component of pyruvatedehydrogenase complex, putative, expressed seq=cds; coord=4:82008782..82012777:-1; parent_gene=GRMZM2G117786	15.6471	17.6749	7.3523	21.5953	50.4901	18.0856	18.595	10.9299	17.8278	15.1764	14.3686	10.9481
8.1.1.2	TCA / org. transformation.TCA.pyruvate DH.E2	GRMZM2g015132_t01	Transcript	highly similar to ( 627) AT3G13930 | Symbols: | dihydrolipoamide S-acetyltransferase, putative | chr3:4596240-4600143 FORWARDhighly similar to ( 826) loc_os07g22720 12007.m06556 protein dihydrolipoyllysine-residue acetyltransferase component of pyruvatedehydrogenase complex, mitochondrial precursor, putative, expressed seq=cds; coord=5:155530969..155538363:-1; parent_gene=GRMZM2G015132	46.3286	32.9368	21.7149	45.8598	96.9788	32.7019	18.4056	19.7751	23.2612	16.8027	31.5992	16.1373
8.1.1.2	TCA / org. transformation.TCA.pyruvate DH.E2	GRMZM2g165176_t01	Transcript	highly similar to ( 527) AT1G34430 | Symbols: EMB3003 | EMB3003 (embryo defective 3003); acyltransferase/ dihydrolipoyllysine-residue acetyltransferase/ protein binding | chr1:12588027-12590084 REVERSEhighly similar to ( 592) loc_os12g08170 12012.m04804 protein dihydrolipoyllysine-residue acetyltransferase component of pyruvatedehydrogenase complex, mitochondrial precursor, putative, expressed se…	6.05889	7.47249	4.97235	8.51942	29.2091	9.27191	8.84845	5.23859	8.89368	7.4131	18.1754	15.0559
8.1.1.3	TCA / org. transformation.TCA.pyruvate DH.E3	GRMZM2g145595_t01	Transcript	highly similar to ( 808) AT3G16950 | Symbols: LPD1, ptlpd1 | LPD1 (LIPOAMIDE DEHYDROGENASE 1); dihydrolipoyl dehydrogenase | chr3:5786508-5790383 REVERSEmoderately similar to ( 238) DLDH_PEA Dihydrolipoyl dehydrogenase, mitochondrial precursor (EC 1.8.1.4) (Dihydrolipoamide dehydrogenase) (Pyruvate dehydrogenase complex E3 subunit) (PDC-E3) (E3) (Glycine cleavage system L protein) - Pisum sativum…	5.72889	6.06262	5.89601	6.88395	10.3845	6.47405	5.8506	6.20252	6.87182	6.56781	9.60774	7.46594
8.1.1.3	TCA / org. transformation.TCA.pyruvate DH.E3	GRMZM2g335657_t01	Transcript	highly similar to ( 754) AT1G48030 | Symbols: mtLPD1 | mtLPD1 (mitochondrial lipoamide dehydrogenase 1); ATP binding / dihydrolipoyl dehydrogenase | chr1:17717432-17719141 REVERSEhighly similar to ( 748) DLDH_PEA Dihydrolipoyl dehydrogenase, mitochondrial precursor (EC 1.8.1.4) (Dihydrolipoamide dehydrogenase) (Pyruvate dehydrogenase complex E3 subunit) (PDC-E3) (E3) (Glycine cleavage system L pr…	42.7763	34.1117	21.8377	36.5202	56.5075	33.2939	26.7018	25.6133	28.6732	19.1674	23.7998	27.25
8.1.1.3	TCA / org. transformation.TCA.pyruvate DH.E3	GRMZM2g462140_t01	Transcript	highly similar to ( 675) AT1G48030 | Symbols: mtLPD1 | mtLPD1 (mitochondrial lipoamide dehydrogenase 1); ATP binding / dihydrolipoyl dehydrogenase | chr1:17717432-17719141 REVERSEhighly similar to ( 669) DLDH_PEA Dihydrolipoyl dehydrogenase, mitochondrial precursor (EC 1.8.1.4) (Dihydrolipoamide dehydrogenase) (Pyruvate dehydrogenase complex E3 subunit) (PDC-E3) (E3) (Glycine cleavage system L pr…	54.3359	49.4471	37.6467	60.1763	88.3774	52.969	35.5371	36.4857	40.4584	27.9788	52.3576	43.3846
8.1.2	TCA / org. transformation.TCA.CS	GRMZM2g064023_t03	Transcript	highly similar to ( 774) AT2G44350 | Symbols: ATCS, CSY4 | ATCS; ATP binding / ATP citrate synthase/ citrate (SI)-synthase | chr2:18316673-18320524 FORWARDhighly similar to ( 754) CISY_DAUCA Citrate synthase, mitochondrial precursor (EC 2.3.3.1) - Daucus carota (Carrot)highly similar to ( 879) loc_os11g33240 12011.m080018 protein citrate synthase 4, mitochondrial precursor, putative, expressed se…	1.97373	1.89231	1.94496	2.39375	4.18219	2.14054	4.00769	10.2928	0.0249945	9.75894	5.85252	9.99996
8.1.3	TCA / org. transformation.TCA.aconitase	GRMZM2g133988_t01	Transcript	moderately similar to ( 424) AT4G13430 | Symbols: IIL1 | IIL1 (ISOPROPYL MALATE ISOMERASE LARGE SUBUNIT 1); 4 iron, 4 sulfur cluster binding / hydro-lyase/ lyase | chr4:7804194-7807789 REVERSEmoderately similar to ( 465) loc_os02g03260 12002.m33530 protein 3-isopropylmalate dehydratase large subunit 2, putative, expressed seq=cds; coord=4:238487230..238496342:-1; parent_gene=GRMZM2G133988	0.900649	0.601578	1.36893	0.694859	2.38524	0.854252	1.3097	1.39136	0.885268	1.12593	1.43369	1.18766
8.1.3	TCA / org. transformation.TCA.aconitase	GRMZM2g009808_t01	Transcript	nearly identical (1164) AT2G05710 | Symbols: | aconitate hydratase, cytoplasmic, putative / citrate hydro-lyase/aconitase, putative | chr2:2141591-2146350 FORWARDnearly identical (1180) ACOC_ORYSA Putative aconitate hydratase, cytoplasmic (EC 4.2.1.3) (Citrate hydro-lyase) (Aconitase) - Oryza sativa (Rice)nearly identical (1290) loc_os03g04410 12003.m05971 protein aconitate hydratase, cytoplasmic…	56.7765	35.2026	29.6843	51.5607	68.9016	41.7231	24.8089	23.1833	24.7966	26.7812	66.5769	27.254
8.1.3	TCA / org. transformation.TCA.aconitase	GRMZM2g467338_t01	Transcript	nearly identical (1378) AT2G05710 | Symbols: | aconitate hydratase, cytoplasmic, putative / citrate hydro-lyase/aconitase, putative | chr2:2141591-2146350 FORWARDnearly identical (1446) ACOC_ORYSA Putative aconitate hydratase, cytoplasmic (EC 4.2.1.3) (Citrate hydro-lyase) (Aconitase) - Oryza sativa (Rice)nearly identical (1447) loc_os08g09200 12008.m05055 protein aconitate hydratase, cytoplasmic…	25.3999	25.5393	35.5303	27.2396	28.7564	33.1602	19.2476	28.0937	30.3397	23.1451	21.1695	22.8421
8.1.3	TCA / org. transformation.TCA.aconitase	GRMZM5g858454_t02	Transcript	nearly identical (1357) AT2G05710 | Symbols: | aconitate hydratase, cytoplasmic, putative / citrate hydro-lyase/aconitase, putative | chr2:2141591-2146350 FORWARDnearly identical (1425) ACOC_ORYSA Putative aconitate hydratase, cytoplasmic (EC 4.2.1.3) (Citrate hydro-lyase) (Aconitase) - Oryza sativa (Rice)nearly identical (1427) loc_os08g09200 12008.m05055 protein aconitate hydratase, cytoplasmic…	63.8144	52.1019	59.4651	66.0543	59.7245	55.27	32.897	45.9756	66.2951	34.8108	32.0211	23.5754
8.1.3	TCA / org. transformation.TCA.aconitase	GRMZM2g176397_t01	Transcript	nearly identical (1168) AT2G05710 | Symbols: | aconitate hydratase, cytoplasmic, putative / citrate hydro-lyase/aconitase, putative | chr2:2141591-2146350 FORWARDnearly identical (1189) ACOC_ORYSA Putative aconitate hydratase, cytoplasmic (EC 4.2.1.3) (Citrate hydro-lyase) (Aconitase) - Oryza sativa (Rice)nearly identical (1297) loc_os03g04410 12003.m05971 protein aconitate hydratase, cytoplasmic…	33.6267	23.3354	18.5145	29.109	49.4778	28.2617	18.4654	24.4321	27.9986	19.2243	29.6491	18.7195
8.1.3	TCA / org. transformation.TCA.aconitase	GRMZM2g020801_t01	Transcript	nearly identical (1422) AT2G05710 | Symbols: | aconitate hydratase, cytoplasmic, putative / citrate hydro-lyase/aconitase, putative | chr2:2141591-2146350 FORWARDnearly identical (1497) ACOC_ORYSA Putative aconitate hydratase, cytoplasmic (EC 4.2.1.3) (Citrate hydro-lyase) (Aconitase) - Oryza sativa (Rice)nearly identical (1497) loc_os08g09200 12008.m05055 protein aconitate hydratase, cytoplasmic…	103.52	100.038	160.746	170.265	229.519	133.134	123.059	124.164	161.417	122.261	164.74	108.24
8.1.3	TCA / org. transformation.TCA.aconitase	GRMZM2g364988_t02	Transcript	weakly similar to ( 199) AT4G26970 | Symbols: | aconitate hydratase/ copper ion binding | chr4:13543077-13548427 FORWARDmoderately similar to ( 214) ACOC_ORYSA Putative aconitate hydratase, cytoplasmic (EC 4.2.1.3) (Citrate hydro-lyase) (Aconitase) - Oryza sativa (Rice)moderately similar to ( 214) loc_os08g09200 12008.m05055 protein aconitate hydratase, cytoplasmic, putative, expressed seq=cds; c…	6.80945	5.32103	4.49633	6.62431	2.6545	3.70343	1.43867	1.68118	1.23662	1.79246	1.36278	1.59489
8.1.3	TCA / org. transformation.TCA.aconitase	GRMZM2g370852_t03	Transcript	highly similar to ( 812) AT4G13430 | Symbols: IIL1 | IIL1 (ISOPROPYL MALATE ISOMERASE LARGE SUBUNIT 1); 4 iron, 4 sulfur cluster binding / hydro-lyase/ lyase | chr4:7804194-7807789 REVERSEvery weakly similar to (82.0) ACOC_ORYSA Putative aconitate hydratase, cytoplasmic (EC 4.2.1.3) (Citrate hydro-lyase) (Aconitase) - Oryza sativa (Rice)highly similar to ( 926) loc_os02g03260 12002.m33530 protein…	20.7513	20.6381	15.1159	25.3269	35.3499	19.9684	29.4861	34.7773	33.402	30.7923	47.6307	35.7777
8.1.4	TCA / org. transformation.TCA.IDH	GRMZM2g006672_t02	Transcript	highly similar to ( 595) AT4G35260 | Symbols: IDH1 | IDH1 (ISOCITRATE DEHYDROGENASE 1); isocitrate dehydrogenase (NAD+)/ oxidoreductase, acting on the CH-OH group of donors, NAD or NADP as acceptor | chr4:16774494-16776233 REVERSEmoderately similar to ( 295) LEU3_SOLTU 3-isopropylmalate dehydrogenase, chloroplast precursor (EC 1.1.1.85) (Beta-IPM dehydrogenase) (IMDH) (3-IPM-DH) - Solanum tuberos…	27.4306	25.0085	23.4754	32.6725	51.4218	29.7632	23.0227	24.7862	24.1286	19.892	43.6045	24.9422
8.1.4	TCA / org. transformation.TCA.IDH	GRMZM5g829778_t01	Transcript	highly similar to ( 751) AT1G65930 | Symbols: | isocitrate dehydrogenase, putative / NADP+ isocitrate dehydrogenase, putative | chr1:24539088-24541861 FORWARDhighly similar to ( 749) IDHP_MEDSA Isocitrate dehydrogenase [NADP], chloroplast precursor (EC 1.1.1.42) (Oxalosuccinate decarboxylase) (IDH) (NADP(+)-specific ICDH) (IDP) (Fragment) - Medicago sativa (Alfalfa)highly similar to ( 801) loc_os…	184.699	174.648	136.831	190.48	280.135	205.672	181.648	172.256	147.069	134.097	165.982	172.929
8.1.4	TCA / org. transformation.TCA.IDH	GRMZM2g033515_t01	Transcript	highly similar to ( 740) AT1G65930 | Symbols: | isocitrate dehydrogenase, putative / NADP+ isocitrate dehydrogenase, putative | chr1:24539088-24541861 FORWARDhighly similar to ( 736) IDHC_SOYBN Isocitrate dehydrogenase [NADP] (EC 1.1.1.42) (Oxalosuccinate decarboxylase) (IDH) (NADP(+)-specific ICDH) (IDP) - Glycine max (Soybean)highly similar to ( 815) loc_os01g46610 12001.m10857 protein isocitra…	4.59353	3.08995	1.42172	4.58899	3.78452	4.43696	0.175718	0.427357	0.199096	0.393631	0.266385	0.444004
8.1.4	TCA / org. transformation.TCA.IDH	GRMZM2g082581_t01	Transcript	highly similar to ( 572) AT5G14590 | Symbols: | isocitrate dehydrogenase, putative / NADP+ isocitrate dehydrogenase, putative | chr5:4703533-4706627 REVERSEhighly similar to ( 532) IDHP_MEDSA Isocitrate dehydrogenase [NADP], chloroplast precursor (EC 1.1.1.42) (Oxalosuccinate decarboxylase) (IDH) (NADP(+)-specific ICDH) (IDP) (Fragment) - Medicago sativa (Alfalfa)highly similar to ( 629) loc_os04…	14.9286	16.695	19.7085	17.3505	23.7403	14.7507	19.8949	17.8823	17.642	18.3955	22.5097	16.7512
8.1.4	TCA / org. transformation.TCA.IDH	GRMZM2g432128_t01	Transcript	highly similar to ( 736) AT1G65930 | Symbols: | isocitrate dehydrogenase, putative / NADP+ isocitrate dehydrogenase, putative | chr1:24539088-24541861 FORWARDhighly similar to ( 732) IDHC_SOYBN Isocitrate dehydrogenase [NADP] (EC 1.1.1.42) (Oxalosuccinate decarboxylase) (IDH) (NADP(+)-specific ICDH) (IDP) - Glycine max (Soybean)highly similar to ( 812) loc_os01g46610 12001.m10857 protein isocitra…	73.6183	66.0893	86.389	69.717	134.664	89.7183	93.0048	84.0843	82.529	77.8063	122.222	93.8235
8.1.4	TCA / org. transformation.TCA.IDH	GRMZM2g116872_t01	Transcript	moderately similar to ( 266) AT4G35260 | Symbols: IDH1 | IDH1 (ISOCITRATE DEHYDROGENASE 1); isocitrate dehydrogenase (NAD+)/ oxidoreductase, acting on the CH-OH group of donors, NAD or NADP as acceptor | chr4:16774494-16776233 REVERSEweakly similar to ( 144) LEU3_SOLTU 3-isopropylmalate dehydrogenase, chloroplast precursor (EC 1.1.1.85) (Beta-IPM dehydrogenase) (IMDH) (3-IPM-DH) - Solanum tuberos…	17.2319	18.12	10.2554	16.6572	37.8504	22.5595	18.6624	16.5182	21.3152	16.5282	22.0819	17.2142
8.1.4	TCA / org. transformation.TCA.IDH	GRMZM2g025366_t01	Transcript	highly similar to ( 577) AT4G35260 | Symbols: IDH1 | IDH1 (ISOCITRATE DEHYDROGENASE 1); isocitrate dehydrogenase (NAD+)/ oxidoreductase, acting on the CH-OH group of donors, NAD or NADP as acceptor | chr4:16774494-16776233 REVERSEmoderately similar to ( 279) LEU3_SOLTU 3-isopropylmalate dehydrogenase, chloroplast precursor (EC 1.1.1.85) (Beta-IPM dehydrogenase) (IMDH) (3-IPM-DH) - Solanum tuberos…	34.5009	21.2667	14.0909	30.7141	44.7517	21.3849	12.6053	13.5516	13.9978	11.4023	14.7712	10.2756
8.1.5	TCA / org. transformation.TCA.2-oxoglutarate dehydrogenase	GRMZM2g151169_t01	Transcript	nearly identical (1683) AT5G65750 | Symbols: | 2-oxoglutarate dehydrogenase E1 component, putative / oxoglutarate decarboxylase, putative / alpha-ketoglutaric dehydrogenase, putative | chr5:26304212-26307947 FORWARDnearly identical (1859) loc_os07g49520 12007.m09160 protein 2-oxoglutarate dehydrogenase E1 component, mitochondrial precursor, putative, expressed seq=cds; coord=6:81434536..81439360:…	12.3839	13.7269	9.67191	15.6292	22.2028	12.8907	12.6535	14.2769	13.9116	16.9357	22.3482	14.7814
8.1.5	TCA / org. transformation.TCA.2-oxoglutarate dehydrogenase	GRMZM2g079538_t03	Transcript	highly similar to ( 541) AT5G55070 | Symbols: | 2-oxoacid dehydrogenase family protein | chr5:22347637-22350409 FORWARDhighly similar to ( 673) loc_os04g32330 12004.m35293 protein dihydrolipoyllysine-residue succinyltransferase component of 2-oxoglutarate dehydrogenase complex, mitochondrial precursor, putative, expressed seq=cds; coord=10:110621503..110626716:1; parent_gene=GRMZM2G079538	11.9488	10.4025	4.41193	10.5046	52.6574	18.7785	11.8293	15.8445	9.78598	8.16523	15.6623	12.2868
8.1.5	TCA / org. transformation.TCA.2-oxoglutarate dehydrogenase	GRMZM5g807639_t03	Transcript	highly similar to ( 572) AT5G55070 | Symbols: | 2-oxoacid dehydrogenase family protein | chr5:22347637-22350409 FORWARDhighly similar to ( 752) loc_os04g32330 12004.m35293 protein dihydrolipoyllysine-residue succinyltransferase component of 2-oxoglutarate dehydrogenase complex, mitochondrial precursor, putative, expressed seq=cds; coord=2:66624116..66641809:-1; parent_gene=GRMZM5G807639	34.4862	25.8021	14.6035	33.8524	57.4091	29.1001	26.2586	23.3758	24.9834	18.7231	35.9755	24.5404
8.1.5	TCA / org. transformation.TCA.2-oxoglutarate dehydrogenase	GRMZM2g151041_t02	Transcript	nearly identical (1732) AT5G65750 | Symbols: | 2-oxoglutarate dehydrogenase E1 component, putative / oxoglutarate decarboxylase, putative / alpha-ketoglutaric dehydrogenase, putative | chr5:26304212-26307947 FORWARDnearly identical (1779) loc_os04g32020 12004.m101710 protein 2-oxoglutarate dehydrogenase E1 component, mitochondrial precursor, putative, expressed seq=cds; coord=10:109798196..109804…	30.3272	27.0971	22.5799	25.7479	35.5888	27.6783	45.9956	42.5827	42.1901	34.5646	52.9513	47.4397
8.1.5	TCA / org. transformation.TCA.2-oxoglutarate dehydrogenase	GRMZM2g142863_t01	Transcript	nearly identical (1729) AT5G65750 | Symbols: | 2-oxoglutarate dehydrogenase E1 component, putative / oxoglutarate decarboxylase, putative / alpha-ketoglutaric dehydrogenase, putative | chr5:26304212-26307947 FORWARDnearly identical (1779) loc_os04g32020 12004.m101710 protein 2-oxoglutarate dehydrogenase E1 component, mitochondrial precursor, putative, expressed seq=cds; coord=2:69290220..69296784…	12.6214	12.0755	7.75242	11.5282	9.93549	8.50225	14.9751	12.4584	12.3959	11.9995	12.1006	11.7087
8.1.5	TCA / org. transformation.TCA.2-oxoglutarate dehydrogenase	GRMZM5g856076_t01	Transcript	very weakly similar to (93.2) AT5G65750 | Symbols: | 2-oxoglutarate dehydrogenase E1 component, putative / oxoglutarate decarboxylase, putative / alpha-ketoglutaric dehydrogenase, putative | chr5:26304212-26307947 FORWARDvery weakly similar to (97.8) loc_os07g49520 12007.m09160 protein 2-oxoglutarate dehydrogenase E1 component, mitochondrial precursor, putative, expressed seq=cds; coord=10:984200…	2.79951	3.34848	6.32235	0.365415	10.9039	4.43115	64.734	34.4293	30.9928	57.081	58.2577	51.3438
8.1.6	TCA / org. transformation.TCA.succinyl-CoA ligase	GRMZM2g064695_t02	Transcript	highly similar to ( 638) AT2G20420 | Symbols: | succinyl-CoA ligase (GDP-forming) beta-chain, mitochondrial, putative / succinyl-CoA synthetase, beta chain, putative / SCS-beta, putative | chr2:8805574-8807858 FORWARDhighly similar to ( 696) SUCB_ORYSA Succinyl-CoA ligase [GDP-forming] beta-chain, mitochondrial precursor (EC 6.2.1.4) (Succinyl-CoA synthetase, beta chain) (SCS-beta) - Oryza sativa…	20.8499	19.518	13.3924	21.5685	49.4188	29.4738	20.8328	23.7354	23.4696	17.4956	29.8464	25.7338
8.1.6	TCA / org. transformation.TCA.succinyl-CoA ligase	GRMZM2g072054_t01	Transcript	highly similar to ( 511) AT5G23250 | Symbols: | succinyl-CoA ligase (GDP-forming) alpha-chain, mitochondrial, putative / succinyl-CoA synthetase, alpha chain, putative / SCS-alpha, putative | chr5:7830460-7832265 FORWARDhighly similar to ( 551) SUCA_ORYSA Probable succinyl-CoA ligase [GDP-forming] subunit alpha, mitochondrial precursor (EC 6.2.1.4) (Succinyl-CoA synthetase subunit alpha) (SCS-alp…	36.2099	30.5429	23.9575	35.9727	72.9339	36.3776	21.9046	29.8497	32.9872	28.1493	49.5343	33.4855
8.1.6	TCA / org. transformation.TCA.succinyl-CoA ligase	GRMZM2g039251_t01	Transcript	moderately similar to ( 491) AT5G23250 | Symbols: | succinyl-CoA ligase (GDP-forming) alpha-chain, mitochondrial, putative / succinyl-CoA synthetase, alpha chain, putative / SCS-alpha, putative | chr5:7830460-7832265 FORWARDhighly similar to ( 563) SUCA_ORYSA Probable succinyl-CoA ligase [GDP-forming] subunit alpha, mitochondrial precursor (EC 6.2.1.4) (Succinyl-CoA synthetase subunit alpha) (SCS…	69.5372	53.6923	33.6978	61.2171	102.898	57.6206	34.4724	41.0552	46.2182	30.1128	52.3744	39.994
8.1.7	TCA / org. transformation.TCA.succinate dehydrogenase	GRMZM2g079888_t01	Transcript	nearly identical (1081) AT5G66760 | Symbols: SDH1-1 | SDH1-1; ATP binding / succinate dehydrogenase | chr5:26653776-26657224 FORWARDnearly identical (1104) DHSA_ORYSA Succinate dehydrogenase [ubiquinone] flavoprotein subunit, mitochondrial precursor (EC 1.3.5.1) (FP) (Flavoprotein subunit of complex II) - Oryza sativa (Rice)nearly identical (1104) loc_os07g04240 12007.m04893 protein succinate deh…	18.119	21.7405	16.7529	24.3527	24.9928	18.2456	15.958	16.0211	21.0135	16.2653	12.2516	13.3184
8.1.7	TCA / org. transformation.TCA.succinate dehydrogenase	GRMZM2g064799_t01	Transcript	nearly identical (1080) AT5G66760 | Symbols: SDH1-1 | SDH1-1; ATP binding / succinate dehydrogenase | chr5:26653776-26657224 FORWARDnearly identical (1108) DHSA_ORYSA Succinate dehydrogenase [ubiquinone] flavoprotein subunit, mitochondrial precursor (EC 1.3.5.1) (FP) (Flavoprotein subunit of complex II) - Oryza sativa (Rice)nearly identical (1108) loc_os07g04240 12007.m04893 protein succinate deh…	43.5418	40.2421	36.7536	46.4089	65.243	49.001	34.7997	32.4656	36.8798	37.3422	48.8843	39.272
8.1.7	TCA / org. transformation.TCA.succinate dehydrogenase	GRMZM2g302259_t04	Transcript	moderately similar to ( 315) AT5G40650 | Symbols: SDH2-2 | SDH2-2; electron carrier/ succinate dehydrogenase | chr5:16281462-16283296 FORWARDmoderately similar to ( 370) loc_os08g02640 12008.m26820 protein succinate dehydrogenase iron-sulfur protein,mitochondrial precursor, putative, expressed seq=cds; coord=4:37020805..37021631:1; parent_gene=GRMZM2G302259	17.9055	30.5155	13.4669	27.4015	67.6829	22.0202	29.6688	15.2253	13.1407	18.5076	7.10842	5.3464
8.1.7	TCA / org. transformation.TCA.succinate dehydrogenase	GRMZM2g134134_t01	Transcript	moderately similar to ( 407) AT5G40650 | Symbols: SDH2-2 | SDH2-2; electron carrier/ succinate dehydrogenase | chr5:16281462-16283296 FORWARDhighly similar to ( 501) loc_os08g02640 12008.m26820 protein succinate dehydrogenase iron-sulfur protein,mitochondrial precursor, putative, expressed seq=cds; coord=6:6267780..6271805:-1; parent_gene=GRMZM2G134134	53.5288	53.9036	41.7913	61.073	77.6428	49.6918	55.6973	58.7118	46.4656	43.1564	54.2564	50.9019
8.1.8	TCA / org. transformation.TCA.fumarase	GRMZM2g010823_t01	Transcript	highly similar to ( 800) AT2G47510 | Symbols: FUM1 | FUM1 (FUMARASE 1); catalytic/ fumarate hydratase | chr2:19498614-19502020 FORWARDhighly similar to ( 860) loc_os03g21950 12003.m07599 protein fumarate hydratase 1, mitochondrial precursor, putative, expressed seq=cds; coord=1:56746484..56752553:1; parent_gene=GRMZM2G010823	18.114	17.1746	18.0849	24.2959	45.3765	25.8479	17.1518	22.0172	23.1388	25.9033	38.5378	27.899
8.1.9	TCA / org. transformation.TCA.malate DH	GRMZM2g466833_t01	Transcript	highly similar to ( 505) AT1G53240 | Symbols: | malate dehydrogenase (NAD), mitochondrial | chr1:19854966-19856802 REVERSEhighly similar to ( 508) MDHM_FRAAN Malate dehydrogenase, mitochondrial precursor (EC 1.1.1.37) - Fragaria ananassa (Strawberry)highly similar to ( 587) loc_os01g46070 12001.m10806 protein malate dehydrogenase, mitochondrial precursor, putative, expressed seq=cds; coord=3:2138…	29.3643	36.418	18.4729	48.3394	100.144	38.4995	13.5625	21.6532	33.0877	20.1082	26.9902	17.8212
8.1.9	TCA / org. transformation.TCA.malate DH	GRMZM2g154595_t01	Transcript	moderately similar to ( 450) AT1G53240 | Symbols: | malate dehydrogenase (NAD), mitochondrial | chr1:19854966-19856802 REVERSEmoderately similar to ( 451) MDHM_FRAAN Malate dehydrogenase, mitochondrial precursor (EC 1.1.1.37) - Fragaria ananassa (Strawberry)highly similar to ( 509) loc_os01g46070 12001.m10806 protein malate dehydrogenase, mitochondrial precursor, putative, expressed seq=cds; coor…	120.105	141.143	73.2144	190.613	426.641	129.562	85.9488	100.699	130.698	86.8305	110.58	90.3537
8.1.9	TCA / org. transformation.TCA.malate DH	GRMZM2g068455_t01	Transcript	highly similar to ( 528) AT3G47520 | Symbols: MDH | MDH (MALATE DEHYDROGENASE); L-malate dehydrogenase/ binding / catalytic/ malate dehydrogenase/ oxidoreductase/ oxidoreductase, acting on the CH-OH group of donors, NAD or NADP as acceptor | chr3:17513657-17514868 FORWARDmoderately similar to ( 390) MDHG_ORYSA Malate dehydrogenase, glyoxysomal precursor (EC 1.1.1.37) - Oryza sativa (Rice)highly s…	6.46086	8.93838	13.0773	12.1204	48.6998	12.0982	5.80705	5.28071	12.6797	8.55155	17.7838	11.7259
8.1.9	TCA / org. transformation.TCA.malate DH	GRMZM2g161245_t02	Transcript	highly similar to ( 520) AT3G47520 | Symbols: MDH | MDH (MALATE DEHYDROGENASE); L-malate dehydrogenase/ binding / catalytic/ malate dehydrogenase/ oxidoreductase/ oxidoreductase, acting on the CH-OH group of donors, NAD or NADP as acceptor | chr3:17513657-17514868 FORWARDmoderately similar to ( 373) MDHG_ORYSA Malate dehydrogenase, glyoxysomal precursor (EC 1.1.1.37) - Oryza sativa (Rice)highly s…	1.23371	0.497302	53.0236	11.3474	58.2608	2.01004	21.9295	14.8668	220.89	57.4811	115.711	14.5724
8.2.4	TCA / org. transformation.other organic acid transformaitons.IDH	GRMZM2g120857_t01	Transcript	highly similar to ( 605) AT5G03290 | Symbols: | isocitrate dehydrogenase, putative / NAD+ isocitrate dehydrogenase, putative | chr5:794043-795939 FORWARDhighly similar to ( 572) LEU3_SOLTU 3-isopropylmalate dehydrogenase, chloroplast precursor (EC 1.1.1.85) (Beta-IPM dehydrogenase) (IMDH) (3-IPM-DH) - Solanum tuberosum (Potato)highly similar to ( 695) loc_os01g16900 12001.m150554 protein 3-isopro…	30.7248	20.2776	13.3116	28.0851	35.6818	21.3161	15.9799	17.3634	22.3861	17.0048	27.2933	17.3336
8.2.4	TCA / org. transformation.other organic acid transformaitons.IDH	GRMZM2g018566_t02	Transcript	highly similar to ( 604) AT5G03290 | Symbols: | isocitrate dehydrogenase, putative / NAD+ isocitrate dehydrogenase, putative | chr5:794043-795939 FORWARDhighly similar to ( 576) LEU3_SOLTU 3-isopropylmalate dehydrogenase, chloroplast precursor (EC 1.1.1.85) (Beta-IPM dehydrogenase) (IMDH) (3-IPM-DH) - Solanum tuberosum (Potato)highly similar to ( 694) loc_os01g16900 12001.m150554 protein 3-isopro…	4.05688	3.9033	2.8248	4.38199	5.00089	2.94974	5.33211	4.28387	6.83623	5.2799	5.7182	5.43362
8.2.4	TCA / org. transformation.other organic acid transformaitons.IDH	GRMZM2g404855_t01	Transcript	highly similar to ( 564) AT5G03290 | Symbols: | isocitrate dehydrogenase, putative / NAD+ isocitrate dehydrogenase, putative | chr5:794043-795939 FORWARDhighly similar to ( 535) LEU3_SOLTU 3-isopropylmalate dehydrogenase, chloroplast precursor (EC 1.1.1.85) (Beta-IPM dehydrogenase) (IMDH) (3-IPM-DH) - Solanum tuberosum (Potato)highly similar to ( 610) loc_os01g16900 12001.m150554 protein 3-isopro…	2.29786	1.36842	1.46922	2.01438	1.21833	1.86806	6.16629	7.06209	7.93628	7.08749	11.1103	8.28175
8.2.9	TCA / org. transformation.other organic acid transformaitons.cyt MDH	GRMZM2g415359_t02	Transcript	highly similar to ( 588) AT5G43330 | Symbols: | malate dehydrogenase, cytosolic, putative | chr5:17390552-17392449 FORWARDhighly similar to ( 639) MDHC_MAIZE Malate dehydrogenase, cytoplasmic (EC 1.1.1.37) - Zea mays (Maize)highly similar to ( 609) loc_os10g33800 12010.m21921 protein malate dehydrogenase, cytoplasmic, putative, expressed seq=cds; coord=1:231336278..231341950:-1; parent_gene=GRMZM…	183.824	206.745	137.91	237.048	614.559	229.639	146.344	170.595	210.988	157.686	155.381	121.776
8.2.9	TCA / org. transformation.other organic acid transformaitons.cyt MDH	GRMZM2g129513_t01	Transcript	highly similar to ( 625) AT5G58330 | Symbols: | malate dehydrogenase (NADP), chloroplast, putative | chr5:23580010-23582287 REVERSEhighly similar to ( 791) MDHP_MAIZE Malate dehydrogenase [NADP], chloroplast precursor (EC 1.1.1.82) (NADP-MDH) - Zea mays (Maize)highly similar to ( 697) loc_os08g44810 12008.m08453 protein malate dehydrogenase 1, chloroplast precursor, putative, expressed seq=cds; c…	1.97402	1.88567	3.87153	1.51445	1.74986	1.12761	2.93797	2.46161	2.43863	3.80512	2.29406	1.7156
8.2.11	TCA / org. transformation.other organic acid transformaitons.atp-citrate lyase	GRMZM2g107082_t01	Transcript	highly similar to ( 736) AT1G09430 | Symbols: ACLA-3 | ACLA-3; ATP citrate synthase | chr1:3042135-3044978 FORWARDhighly similar to ( 806) loc_os11g47330 12011.m28910 protein ATP-citrate synthase, putative, expressed seq=cds; coord=4:1482217..1485577:-1; parent_gene=GRMZM2G107082	151.863	169.125	131.882	155.476	166.832	122.724	202.199	106.319	129.029	103.887	62.6878	100.448
8.2.11	TCA / org. transformation.other organic acid transformaitons.atp-citrate lyase	GRMZM2g179170_t01	Transcript	moderately similar to ( 316) AT5G49460 | Symbols: ACLB-2 | ACLB-2 (ATP CITRATE LYASE SUBUNIT B 2); ATP citrate synthase | chr5:20055048-20058195 FORWARDmoderately similar to ( 326) loc_os01g19450 12001.m42644 protein ATP-citrate synthase subunit 1, putative, expressed seq=cds; coord=3:52810263..52811460:1; parent_gene=GRMZM2G179170	52.7584	52.9957	59.6908	51.4879	161.959	53.962	60.5167	34.9628	58.199	32.3269	39.7264	38.0868
8.2.11	TCA / org. transformation.other organic acid transformaitons.atp-citrate lyase	GRMZM2g033226_t01	Transcript	moderately similar to ( 308) AT5G49460 | Symbols: ACLB-2 | ACLB-2 (ATP CITRATE LYASE SUBUNIT B 2); ATP citrate synthase | chr5:20055048-20058195 FORWARDmoderately similar to ( 318) loc_os01g19450 12001.m42644 protein ATP-citrate synthase subunit 1, putative, expressed seq=cds; coord=3:52892215..52895069:-1; parent_gene=GRMZM2G033226	31.599	23.9134	17.8684	29.9664	80.1448	33.9208	33.8261	22.0489	34.5032	20.388	16.8386	16.2884
8.2.11	TCA / org. transformation.other organic acid transformaitons.atp-citrate lyase	GRMZM2g002416_t01	Transcript	highly similar to ( 773) AT3G06650 | Symbols: ACLB-1 | ACLB-1; ATP citrate synthase | chr3:2079247-2082633 REVERSEhighly similar to ( 799) loc_os01g19450 12001.m42644 protein ATP-citrate synthase subunit 1, putative, expressed seq=cds; coord=8:37409326..37412866:1; parent_gene=GRMZM2G002416	50.7424	45.2053	49.1602	54.4828	53.1306	43.3701	56.0061	39.0909	51.0974	38.4554	35.4387	41.7508
8.2.11	TCA / org. transformation.other organic acid transformaitons.atp-citrate lyase	GRMZM2g034083_t01	Transcript	highly similar to ( 745) AT1G09430 | Symbols: ACLA-3 | ACLA-3; ATP citrate synthase | chr1:3042135-3044978 FORWARDhighly similar to ( 808) loc_os12g37870 12012.m07573 protein ATP-citrate synthase, putative, expressed seq=cds; coord=3:128521980..128525993:1; parent_gene=GRMZM2G034083	119.604	106.742	102.145	104.247	130.205	104.476	114.82	93.4132	96.3058	84.114	94.0837	82.6163
8.2.11	TCA / org. transformation.other organic acid transformaitons.atp-citrate lyase	GRMZM2g045534_t01	Transcript	moderately similar to ( 365) AT3G06650 | Symbols: ACLB-1 | ACLB-1; ATP citrate synthase | chr3:2079247-2082633 REVERSEmoderately similar to ( 372) loc_os01g19450 12001.m42644 protein ATP-citrate synthase subunit 1, putative, expressed seq=cds; coord=3:52811649..52813071:1; parent_gene=GRMZM2G045534	43.4751	42.4314	24.5818	37.5866	75.601	41.0695	35.7668	36.4837	47.197	24.288	29.4508	33.1608

## Sheet: consensus network
Consensus network of B73 and Mo17
Probe	ModuleLabel	ModuleColor	GS.set1.X0.5h	GS.set2.X0.5h	p.GS.set1.X0.5h	p.GS.set2.X0.5h	Z.GS.meta.X0.5h	p.GS.metaX0.5h	GS.set1.X1h	GS.set2.X1h	p.GS.set1.X1h	p.GS.set2.X1h	Z.GS.meta.X1h	p.GS.metaX1h	GS.set1.X1.5h	GS.set2.X1.5h	p.GS.set1.X1.5h	p.GS.set2.X1.5h	Z.GS.meta.X1.5h	p.GS.metaX1.5h	GS.set1.X2h	GS.set2.X2h	p.GS.set1.X2h	p.GS.set2.X2h	Z.GS.meta.X2h	p.GS.metaX2h	GS.set1.X3h	GS.set2.X3h	p.GS.set1.X3h	p.GS.set2.X3h	Z.GS.meta.X3h	p.GS.metaX3h	GS.set1.X4h	GS.set2.X4h	p.GS.set1.X4h	p.GS.set2.X4h	Z.GS.meta.X4h	p.GS.metaX4h	GS.set1.X6h	GS.set2.X6h	p.GS.set1.X6h	p.GS.set2.X6h	Z.GS.meta.X6h	p.GS.metaX6h	GS.set1.X8h	GS.set2.X8h	p.GS.set1.X8h	p.GS.set2.X8h	Z.GS.meta.X8h
AC148152.3_FGT005	0	grey	-0.00517522	0.121291	0.98374	0.666759	0.296125	0.767135	0.151075	0.191886	0.549579	0.493276	0.925956	0.354469	0.23669	0.065846	0.344338	0.815646	0.850517	0.395038	0.212246	0.0624743	0.397813	0.824948	0.769076	0.441848	0.235015	0.0591156	0.347863	0.834235	0.828275	0.407515	0.265506	0.197734	0.286948	0.479935	1.28025	0.200457	0.184926	0.312784	0.46257	0.256339	1.35423	0.175663	-0.264555	0.505427	0.288743	0.0546136	0.652472
AC148167.6_FGT001	4	yellow	-0.229119	-0.0541255	0.360437	0.848071	-0.797885	0.424937	-0.510039	-0.179716	0.0305823	0.521585	-2.05501	0.0398782	-0.513839	-0.373688	0.0291597	0.170046	-2.60756	0.00911909	-0.413059	-0.381648	0.0884363	0.160411	-2.26738	0.023367	-0.499489	-0.389461	0.0348145	0.151311	-2.60002	0.00932196	-0.412088	-0.674269	0.0892626	0.00583661	-3.32605	0.000880853	-0.271544	-0.55137	0.275712	0.0331256	-2.36938	0.0178177	-0.167785	-0.480957	0.505737	0.0695334	-1.81563
AC149475.2_FGT002	5	green	0.211527	0.165592	0.399451	0.55533	1.03356	0.301341	0.294537	0.091552	0.235445	0.745559	1.09257	0.274582	0.332536	0.107475	0.177565	0.703022	1.25279	0.210282	0.416517	0.106243	0.0855381	0.706286	1.52622	0.126956	0.519025	0.104997	0.0273019	0.709591	1.89504	0.0580872	0.381082	0.182332	0.118693	0.515438	1.60523	0.108442	0.530962	-0.327399	0.023375	0.233579	0.806358	0.420036	0.854506	-0.2833	6.33e-06	0.30622	2.85692
AC149475.2_FGT003	5	green	0.206838	0.280605	0.410223	0.311042	1.32871	0.183943	0.225682	0.219141	0.367883	0.432624	1.21742	0.223445	0.277323	0.108358	0.265216	0.700685	1.08283	0.278884	0.352357	0.104885	0.15155	0.709888	1.30963	0.190321	0.458149	0.101417	0.0558696	0.719115	1.65943	0.097029	0.303948	0.207033	0.220111	0.459086	1.42332	0.154645	0.448498	-0.276339	0.0619297	0.318764	0.642285	0.520688	0.738348	-0.255399	0.000467027	0.358248	2.01218
AC149475.2_FGT005	7	black	0.260573	-0.0651382	0.296333	0.817597	0.5881	0.556465	0.181652	-0.0811505	0.470667	0.773728	0.312207	0.754883	0.171767	0.186074	0.495542	0.506704	0.970684	0.331706	0.14164	0.187934	0.575053	0.502388	0.888235	0.374415	0.266614	0.189739	0.284867	0.498216	1.26244	0.206789	0.233932	0.0378982	0.350153	0.89333	0.77081	0.440819	-0.102248	0.28913	0.686419	0.295936	0.468562	0.639382	-0.185682	0.402272	0.460709	0.137152	0.555648
AC149475.2_FGT007	1	turquoise	-0.0226484	0.419203	0.928922	0.119856	1.07486	0.282439	0.0777983	0.555806	0.758966	0.0314526	1.81838	0.0690059	0.21921	0.671471	0.382139	0.00612338	2.70406	0.00684979	0.301337	0.674169	0.224298	0.00584666	2.966	0.00301704	0.449044	0.676701	0.0615742	0.00559615	3.46581	0.000528646	0.465056	0.837736	0.0518136	9.69e-05	4.51872	6.22e-06	0.380992	0.760107	0.118788	0.00100599	3.67533	0.000237547	0.348721	0.800301	0.156113	0.000339198	3.83257
AC149810.2_FGT008	3	brown	-0.33127	-0.420242	0.179321	0.118845	-2.11584	0.0343581	-0.451157	-0.274454	0.0602133	0.322212	-2.09318	0.0363333	-0.397639	-0.187153	0.102232	0.504199	-1.67316	0.0942966	-0.473991	-0.183313	0.0469013	0.513142	-1.92992	0.0536162	-0.338605	-0.179464	0.169301	0.522178	-1.45962	0.144395	-0.0455243	-0.218939	0.857648	0.433058	-0.696224	0.486289	-0.185123	0.266574	0.462085	0.336853	0.16674	0.867575	-0.256501	0.0562748	0.304215	0.842107	-0.59844
AC149818.2_FGT001	27	white	-0.050867	0.3282	0.841132	0.23237	0.724899	0.468514	-0.195512	0.15104	0.436873	0.591042	-0.172156	0.863315	-0.443867	-0.140168	0.0650061	0.618313	-1.70899	0.0874527	-0.514304	-0.1502	0.0289895	0.593132	-1.994	0.0461524	-0.537118	-0.160121	0.0215304	0.568648	-2.1091	0.0349358	-0.508709	-0.0661132	0.0310928	0.81491	-1.75551	0.0791717	-0.391385	-0.308375	0.108244	0.263461	-1.98202	0.0474767	-0.244173	-0.117571	0.32884	0.676459	-1.006
AC149818.2_FGT004	9	magenta	0.235859	0.28369	0.346085	0.305525	1.42358	0.154569	0.27474	0.322918	0.269878	0.240418	1.6514	0.0986561	0.29541	0.288043	0.233995	0.297838	1.61696	0.105886	0.349459	0.286416	0.155179	0.300698	1.78312	0.0745667	0.409007	0.28474	0.0919223	0.303661	1.9753	0.0482343	0.477824	0.337416	0.0449061	0.218732	2.36656	0.0179544	0.636238	-0.247907	0.00453138	0.373001	1.481	0.138607	0.965596	-0.242287	8.86e-11	0.384281	5.0908
AC149818.2_FGT005	3	brown	0.0200146	0.359303	0.937171	0.18841	1.01545	0.309891	0.166678	0.38796	0.508589	0.153032	1.51964	0.128602	0.230894	0.488121	0.356624	0.0648928	2.02546	0.0428206	0.307313	0.48916	0.214789	0.0642394	2.26211	0.0236906	0.471204	0.490084	0.0483942	0.0636618	2.81404	0.00489227	0.368812	0.255932	0.132045	0.357211	1.76207	0.0780577	0.496804	-0.0982674	0.0359604	0.727528	1.2903	0.196947	0.759771	0.0611124	0.00025396	0.828711	2.97219
AC149818.2_FGT006	7	black	0.164366	-0.01892	0.51457	0.946641	0.42091	0.673821	0.0823944	-0.0694119	0.745161	0.805834	0.0563247	0.955083	0.178423	-0.313421	0.478724	0.25532	-0.316778	0.751412	0.338427	-0.321505	0.169539	0.242601	0.146684	0.883381	0.356396	-0.329456	0.146589	0.230481	0.181815	0.855728	0.283672	-0.475393	0.253975	0.0732997	-0.493163	0.621898	0.484037	-0.50323	0.0418094	0.0558477	0.0826342	0.934142	0.594391	-0.465976	0.0092836	0.0800029	0.648565
AC149818.2_FGT007	2	blue	0.400384	0.108447	0.0996696	0.700451	1.47713	0.139641	0.403032	-0.241322	0.0972421	0.386236	0.580852	0.56134	0.482348	-0.295764	0.0426348	0.284488	0.710593	0.477337	0.528427	-0.305114	0.0241694	0.268806	0.859527	0.39005	0.657842	-0.314324	0.00300268	0.253879	1.40218	0.160861	0.387803	-0.473911	0.1118	0.0743269	-0.155831	0.876166	0.165668	-0.239965	0.511197	0.388995	-0.151019	0.879961	0.359469	-0.237898	0.142891	0.393215	0.445897
AC149818.2_FGT008	0	grey	-0.218723	0.0184683	0.383223	0.947914	-0.581711	0.560761	-0.253744	0.195285	0.309623	0.485501	-0.229365	0.818585	-0.189679	0.340844	0.45094	0.213791	0.362129	0.717255	-0.0534375	0.348151	0.833208	0.203499	0.775045	0.438313	0.0611936	0.355324	0.809393	0.193708	1.1205	0.2625	0.0985651	0.272594	0.697199	0.325634	0.992699	0.320856	0.216297	0.323082	0.388653	0.240166	1.4759	0.139971	0.100487	-0.0610223	0.691566	0.82896	0.129413
AC149828.2_FGT002	3	brown	0.267787	0.241218	0.282672	0.386448	1.40369	0.160411	0.346524	0.311972	0.158915	0.257642	1.84524	0.0650023	0.356005	0.311109	0.147065	0.259031	1.8734	0.0610138	0.44336	0.310472	0.0653496	0.260059	2.16604	0.030308	0.567793	0.309772	0.0139716	0.261191	2.63883	0.0083192	0.557582	0.378817	0.0162057	0.163795	2.79641	0.00516734	0.660512	-0.131888	0.00284753	0.639398	1.90677	0.056551	0.928942	-0.273697	2.61e-08	0.323603	3.9526
AC149829.2_FGT003	2	blue	0.0725086	0.18529	0.77494	0.508528	0.683365	0.494376	0.271213	0.298938	0.276322	0.279104	1.57294	0.115733	0.396989	0.379017	0.102845	0.163554	2.20517	0.0274425	0.405239	0.38389	0.0952514	0.157763	2.24752	0.0246071	0.570885	0.388642	0.0133458	0.152249	2.88099	0.0039643	0.361277	0.56219	0.140746	0.0291577	2.69171	0.0071087	0.220475	0.387517	0.379328	0.153542	1.67644	0.0936522	0.048847	0.261969	0.847369	0.345579	0.822104
AC149829.2_FGT006	1	turquoise	0.359542	0.312987	0.142804	0.256013	1.89018	0.0587345	0.203202	0.133369	0.418681	0.635606	0.924919	0.355008	0.143885	0.0755532	0.568946	0.788998	0.602804	0.546639	0.167846	0.069841	0.505579	0.804655	0.657627	0.510778	0.186384	0.0641587	0.458986	0.820298	0.697207	0.485673	0.0798542	0.236438	0.752782	0.396212	0.840771	0.400476	0.295167	-0.0101384	0.234398	0.971394	0.834605	0.40394	0.404402	-0.0663746	0.096003	0.81419	1.04364
AC150739.3_FGT001	1	turquoise	0.273192	0.233529	0.272694	0.40222	1.39941	0.161689	0.328168	0.485103	0.183676	0.0668197	2.31417	0.0206585	0.409988	0.621124	0.0910694	0.0134608	3.08512	0.0020347	0.487434	0.62678	0.0401869	0.0124013	3.38335	0.000716069	0.575695	0.632255	0.0124169	0.0114384	3.75525	0.00017317	0.501059	0.643944	0.0341579	0.00957767	3.50774	0.000451926	0.414311	0.759189	0.0873788	0.00102879	3.78176	0.000155726	0.375151	0.444668	0.125023	0.0967645	2.3343
AC152495.1_FGT002	0	grey	-0.382063	-0.353903	0.11767	0.195623	-2.08142	0.037395	-0.516447	-0.384958	0.0282137	0.156513	-2.65116	0.00802169	-0.524064	-0.266031	0.0255861	0.337876	-2.3409	0.0192373	-0.67386	-0.264133	0.00216736	0.341463	-3.00279	0.00267516	-0.648154	-0.262193	0.00362502	0.345152	-2.8683	0.00412687	-0.508086	-0.276386	0.0313342	0.318679	-2.30779	0.0210106	-0.475024	0.014574	0.0463574	0.958887	-1.42383	0.154495	-0.415543	0.192016	0.0863473	0.492979	-0.755295
AC152495.1_FGT012	1	turquoise	-0.129653	-0.0423459	0.608124	0.880889	-0.476815	0.633494	-0.000365597	0.0279067	0.998851	0.921358	0.0701328	0.944088	-0.0657106	0.0806349	0.795596	0.775131	0.0199011	0.984122	0.0812631	0.0807595	0.748552	0.774792	0.436701	0.662328	0.339327	0.0808655	0.168336	0.774504	1.20599	0.227821	0.374329	-0.00403326	0.125919	0.988618	1.10255	0.27022	0.315968	0.199853	0.201487	0.475146	1.44183	0.149351	0.276108	0.325841	0.267403	0.235943	1.66392
AC155376.2_FGT004	13	salmon	-0.1148	-0.180349	0.65012	0.520094	-0.79103	0.428927	-0.00131841	-0.187533	0.995857	0.503317	-0.487573	0.625852	-0.0362116	-0.170289	0.886567	0.544004	-0.540892	0.588582	-0.205067	-0.168204	0.414332	0.54902	-1.02131	0.307108	-0.186241	-0.166098	0.459336	0.554106	-0.960419	0.336845	-0.161142	-0.124242	0.522965	0.659099	-0.778187	0.436459	-0.0945307	-0.377321	0.709071	0.165603	-1.28016	0.20049	0.0882848	-0.284808	0.727576	0.303539	-0.496411
AC155376.2_FGT005	0	grey	0.221386	-0.0709815	0.377313	0.801523	0.455442	0.648791	0.00786922	-0.0922931	0.975278	0.743563	-0.213716	0.830769	0.0388122	-0.180761	0.878476	0.519125	-0.35614	0.721735	0.0323042	-0.188842	0.898744	0.500287	-0.395902	0.692177	0.12651	-0.196819	0.616919	0.482013	-0.148673	0.881812	0.231024	-0.23679	0.356347	0.395489	0.0500691	0.960067	0.101433	-0.0929108	0.688799	0.741901	0.0503243	0.959864	-0.286674	-0.152916	0.248767	0.586387	-1.22716
AC155377.1_FGT001	6	red	-0.112566	-0.124661	0.656531	0.658012	-0.639226	0.522676	-0.211651	-0.213546	0.399168	0.444753	-1.16078	0.245733	-0.410705	-0.237557	0.0904496	0.393915	-1.85194	0.0640343	-0.450942	-0.243894	0.060351	0.381037	-2.00888	0.0445499	-0.476125	-0.250128	0.0457827	0.368594	-2.11654	0.034299	-0.392978	-0.40231	0.106689	0.137112	-2.26181	0.0237091	-0.512624	-0.219937	0.0296089	0.430913	-2.17173	0.0298758	-0.524084	-0.217229	0.0255793	0.43675	-2.20881
AC155377.1_FGT002	0	grey	0.0368062	-0.180786	0.884716	0.519067	-0.361887	0.717437	0.14327	-0.0789018	0.570616	0.779854	0.206456	0.836435	0.242536	-0.0439926	0.332194	0.876289	0.58771	0.556727	0.384499	-0.0468772	0.115152	0.868241	1.02684	0.304495	0.347321	-0.0497288	0.157895	0.860296	0.898116	0.369124	0.454434	-0.192702	0.0581473	0.491405	0.889189	0.373902	0.242626	-0.151507	0.332009	0.589882	0.310946	0.755841	0.232199	-0.399847	0.353836	0.13976	-0.410675
AC155390.2_FGT002	1	turquoise	0.115029	0.145409	0.649466	0.605107	0.700164	0.483825	0.249	0.272803	0.319063	0.325248	1.43298	0.151863	0.207786	0.434496	0.408034	0.105577	1.783	0.0745866	0.314894	0.439752	0.203106	0.100956	2.12515	0.0335738	0.440945	0.444871	0.0670051	0.0965939	2.55838	0.010516	0.384064	0.411898	0.115599	0.127124	2.26141	0.0237336	0.394989	0.419425	0.10475	0.119639	2.32104	0.0202845	0.0426188	0.331175	0.866654	0.227911	0.998024
AC155434.2_FGT004	1	turquoise	0.0951108	-0.10502	0.70736	0.70953	0.0010885	0.999131	0.240411	-0.027216	0.336578	0.923299	0.624156	0.532525	0.141405	0.155616	0.575694	0.579713	0.802646	0.42218	0.163055	0.158957	0.517976	0.571499	0.87407	0.38208	0.416923	0.162236	0.0852027	0.563482	1.67302	0.0943224	0.493376	0.282692	0.0374651	0.307303	2.2697	0.0232257	0.321777	0.271621	0.19287	0.327432	1.65397	0.0981334	0.0310899	0.416213	0.902533	0.122795	1.21766
AC155434.2_FGT005	4	yellow	-0.189978	-0.580113	0.450213	0.0233878	-2.23334	0.0255269	-0.500259	-0.590425	0.0344913	0.0204883	-3.28403	0.00102335	-0.488085	-0.622766	0.0398815	0.0131463	-3.36898	0.000754461	-0.537506	-0.625415	0.021418	0.0126509	-3.56983	0.000357215	-0.546222	-0.627907	0.0190141	0.012198	-3.61519	0.000300125	-0.391873	-0.663436	0.107767	0.00700878	-3.20787	0.00133722	-0.3451	-0.447337	0.16075	0.0945402	-2.24512	0.0247606	-0.180574	-0.403485	0.47335	0.13586	-1.6071
AC155434.2_FGT006	4	yellow	-0.0158606	-0.23682	0.950194	0.395427	-0.660323	0.509046	-0.208748	-0.403169	0.405818	0.136196	-1.68896	0.0912262	-0.193509	-0.376261	0.441677	0.166892	-1.56315	0.118018	-0.287796	-0.381745	0.246837	0.160296	-1.86283	0.0624862	-0.353261	-0.387103	0.15043	0.154021	-2.08534	0.0370382	-0.393896	-0.455176	0.1058	0.0882168	-2.43011	0.0150942	-0.387135	-0.409414	0.112472	0.129661	-2.264	0.0235739	-0.246237	-0.304144	0.324639	0.270408	-1.51182
AC155496.2_FGT009	12	tan	0.0797415	0.184647	0.75312	0.510027	0.702245	0.482527	0.241524	0.188156	0.334278	0.501874	1.18239	0.23705	0.322821	0.296474	0.191348	0.283278	1.72619	0.0843125	0.415354	0.295095	0.0865052	0.28563	2.02575	0.0427904	0.607499	0.293663	0.00749294	0.288084	2.7653	0.00568701	0.64287	0.42962	0.00400655	0.109994	3.32956	0.000869843	0.581622	0.486793	0.0113439	0.0657358	3.2366	0.00120961	0.555269	0.364983	0.016749	0.181013	2.746
AC155610.2_FGT007	20	royalblue	-0.129431	0.0624647	0.608742	0.824974	-0.20869	0.83469	-0.0962596	0.0323448	0.703975	0.908896	-0.190617	0.848826	-0.235319	-0.26943	0.347221	0.331503	-1.38259	0.166789	-0.141817	-0.275834	0.574569	0.319686	-1.12578	0.260259	-0.254022	-0.282127	0.309076	0.308313	-1.4739	0.140509	-0.268254	-0.431934	0.281801	0.107882	-1.95633	0.0504258	-0.284434	-0.375689	0.252647	0.167589	-1.83445	0.0665873	-0.222169	-0.291049	0.375583	0.292598	-1.40316
AC155622.2_FGT001	0	grey	-0.177647	0.340994	0.480671	0.213578	0.397779	0.690793	-0.135734	0.382632	0.591252	0.159244	0.641512	0.52119	-0.213243	0.278775	0.395549	0.314342	0.117518	0.90645	-0.328959	0.273171	0.182558	0.32457	-0.251768	0.801221	-0.284223	0.267553	0.253016	0.335015	-0.127522	0.898527	-0.25263	0.199238	0.311825	0.476533	-0.215512	0.829368	-0.133966	0.0621858	0.596135	0.825745	-0.222458	0.823958	0.275431	-0.128893	0.268626	0.64709	0.469232
AC155622.2_FGT004	0	grey	0.0839183	0.319844	0.740599	0.245181	1.08301	0.278803	0.205393	0.294282	0.413574	0.287023	1.36245	0.173055	-0.0526376	0.26023	0.835672	0.348908	0.530056	0.596073	-0.010722	0.255719	0.96632	0.357624	0.636427	0.524498	-0.0297939	0.251189	0.906578	0.366498	0.570116	0.568599	-0.201082	0.065979	0.423656	0.81528	-0.408143	0.683169	-0.0496397	-0.262046	0.84492	0.345433	-0.824562	0.40962	0.107223	-0.347589	0.671949	0.204279	-0.62026
AC155624.2_FGT006	4	yellow	-0.0798604	-0.368404	0.752763	0.17665	-1.21194	0.225536	-0.3866	-0.48463	0.113012	0.0671257	-2.50216	0.0123439	-0.430307	-0.546565	0.0746679	0.0350118	-2.8659	0.00415828	-0.453746	-0.549554	0.0585765	0.033829	-2.95919	0.00308445	-0.412872	-0.552401	0.0885953	0.0327308	-2.82723	0.0046952	-0.341136	-0.553747	0.165932	0.0322208	-2.59547	0.00944621	-0.436449	-0.205686	0.0701691	0.46208	-1.85522	0.0635642	-0.232612	-0.148733	0.352957	0.596789	-1.05222
AC155624.2_FGT011	0	grey	0.198839	0.0280214	0.428952	0.921035	0.641454	0.521228	0.0509263	-0.0567404	0.840949	0.840815	-0.000649818	0.999482	0.0974512	-0.200214	0.70047	0.474332	-0.240925	0.809613	0.185699	-0.20835	0.460667	0.45617	-0.00768074	0.993872	0.323267	-0.216377	0.1907	0.438595	0.38783	0.698142	0.21853	-0.344993	0.383654	0.207908	-0.288955	0.772616	0.188493	-0.37257	0.453827	0.17143	-0.458297	0.646739	0.325347	-0.481986	0.187697	0.0688526	-0.385021
AC159612.1_FGT007	3	brown	0.0635554	-0.0681055	0.802172	0.809426	0.00609956	0.995133	-0.0017786	-0.150644	0.994412	0.592026	-0.392046	0.695025	-0.0734972	-0.0877717	0.771948	0.755764	-0.432609	0.665299	-0.141331	-0.0868144	0.575896	0.758354	-0.624331	0.53241	-0.0746999	-0.0858459	0.768312	0.760977	-0.431083	0.666408	-0.0184582	0.0215029	0.942049	0.939369	0.00261682	0.997912	0.150524	-0.328119	0.551052	0.232492	-0.439659	0.660184	0.469262	-0.238547	0.0494553	0.391889	0.819895
AC166636.1_FGT008	0	grey	0.292917	0.153166	0.238152	0.585768	1.24708	0.212367	0.198974	0.229964	0.428633	0.409647	1.16736	0.243064	-0.00744337	0.301159	0.976615	0.275374	0.771318	0.440519	-0.287937	0.303969	0.246596	0.270696	-0.0378473	0.969809	-0.355792	0.306692	0.147324	0.266211	-0.244431	0.806897	-0.367631	0.450525	0.133383	0.091931	0.146556	0.883482	-0.428119	0.688651	0.076321	0.00452566	0.861056	0.389207	-0.386276	0.332703	0.113341	0.225642	-0.270559
AC177845.2_FGT001	0	grey	-0.251131	0.1471	0.314802	0.600869	-0.348057	0.727798	-0.186644	0.291036	0.458348	0.292621	0.22991	0.818161	-0.0986156	0.208331	0.697051	0.456212	0.259196	0.795484	0.071311	0.208801	0.778569	0.455174	0.742325	0.45789	0.0436877	0.209221	0.863338	0.454246	0.665052	0.506017	0.0214433	0.131636	0.932695	0.640043	0.398227	0.690463	0.211429	0.0850407	0.399675	0.76316	0.824506	0.409652	0.157824	-0.271588	0.531671	0.327494	-0.260081
AC177850.2_FGT005	0	grey	0.477447	-0.202985	0.0450996	0.468107	0.945053	0.344632	0.497381	-0.123857	0.0357118	0.660097	1.22641	0.220045	0.540395	0.0288356	0.0205963	0.918748	1.78392	0.0744361	0.579579	0.0351472	0.011705	0.901036	1.96158	0.0498115	0.620067	0.0414015	0.00604877	0.883528	2.15655	0.0310409	0.656617	0.165076	0.00307614	0.55658	2.65028	0.00804255	0.720123	-0.0956876	0.000751001	0.73444	2.32322	0.0201671	0.90871	-0.0601556	1.82e-07	0.831357	4.14585
AC177897.2_FGT002	17	grey60	0.775972	0.480668	0.000153584	0.0697262	4.26346	2.01e-05	0.829795	0.672121	2.05e-05	0.00605579	5.43553	5.46e-08	0.877504	0.820368	1.72e-06	0.000179452	6.81245	9.59e-12	0.716903	0.822288	0.000813724	0.000168173	5.51633	3.46e-08	0.690367	0.824014	0.00151721	0.000158532	5.38124	7.4e-08	0.594949	0.798821	0.00920101	0.000354513	4.7309	2.24e-06	0.458765	0.53068	0.055498	0.0418241	2.90918	0.00362383	0.160157	0.326439	0.525542	0.235034	1.3208
AC177897.2_FGT022	7	black	-0.481909	-0.305944	0.0428511	0.267439	-2.29206	0.0219023	-0.349738	-0.37898	0.154828	0.163599	-2.0497	0.0403935	-0.250372	-0.433696	0.316317	0.106293	-1.90763	0.0564387	-0.190725	-0.433664	0.448399	0.106322	-1.73013	0.0836062	-0.245727	-0.433539	0.325673	0.106434	-1.89314	0.0583392	-0.270236	-0.538205	0.278124	0.0384845	-2.31766	0.020468	-0.147417	-0.532594	0.559394	0.0409549	-1.93381	0.0531359	-0.0840488	-0.430625	0.740209	0.109074	-1.41275
AC177897.2_FGT025	0	grey	0.560989	0.042328	0.0154308	0.880939	1.90198	0.0571733	0.483871	-0.0204486	0.0418899	0.942337	1.44134	0.149487	0.360781	-0.00788199	0.141332	0.977759	1.04844	0.294438	0.308548	-0.0131967	0.212856	0.96277	0.868452	0.385147	0.427441	-0.0184666	0.0768386	0.947919	1.24483	0.213194	0.239429	-0.170332	0.338617	0.543902	0.252074	0.800984	0.0955368	-0.00164739	0.706104	0.995351	0.266845	0.789588	-0.0694047	-0.198751	0.784354	0.477633	-0.710176
AC177908.3_FGT002	0	grey	-0.0652865	0.0438537	0.796888	0.876677	-0.0730441	0.941771	-0.030312	0.0951794	0.904961	0.735804	0.157636	0.874744	-0.0336917	-0.119458	0.894417	0.671534	-0.40135	0.688162	-0.185235	-0.128058	0.461808	0.64924	-0.85833	0.39071	-0.218107	-0.136562	0.384598	0.627461	-0.977327	0.328407	-0.160166	-0.104061	0.525518	0.712079	-0.72322	0.469545	0.0697615	-0.0179556	0.783271	0.949358	0.151853	0.879303	0.103003	0.0692341	0.684217	0.806322	0.469168
AC177915.2_FGT022	5	green	-0.0370269	-0.223521	0.884029	0.423248	-0.684429	0.493704	-0.269393	-0.100711	0.279685	0.720999	-1.03887	0.298863	-0.390958	0.0726433	0.108664	0.796965	-0.982413	0.325896	-0.473362	0.0795955	0.0472352	0.777962	-1.25157	0.210727	-0.379704	0.0864756	0.120144	0.759272	-0.909538	0.363066	-0.312803	0.231625	0.206287	0.406177	-0.313973	0.753541	-0.266997	0.3962	0.284148	0.143746	0.294648	0.768262	-0.23763	0.377443	0.342368	0.165454	0.327131
AC177936.6_FGT008	9	magenta	0.218262	0.155954	0.384252	0.578881	1.02831	0.303805	0.263661	0.326313	0.290438	0.235225	1.62729	0.103675	0.184362	0.346092	0.46396	0.206367	1.44785	0.147659	0.206221	0.345281	0.411652	0.207504	1.50978	0.131099	0.173863	0.344401	0.490215	0.208741	1.41228	0.157868	0.319757	0.293662	0.195838	0.288086	1.70868	0.0875105	0.592748	0.00509483	0.00953051	0.985623	1.94167	0.0521771	0.866294	-0.12559	3.35e-06	0.65561	3.40607
AC177946.2_FGT004	0	grey	0.327536	-0.202115	0.184572	0.470057	0.439363	0.660399	-0.0754235	-0.13348	0.766126	0.635324	-0.556086	0.578152	-0.053179	-0.136681	0.834004	0.62716	-0.501219	0.616217	-0.0294435	-0.132959	0.907673	0.636656	-0.424301	0.671346	-0.00015373	-0.129237	0.999517	0.646204	-0.331778	0.740057	0.0010339	-0.111637	0.996751	0.69203	-0.282887	0.777263	0.0564198	-0.201104	0.824033	0.472329	-0.360052	0.718809	0.0523436	-0.119206	0.836578	0.67219	-0.157183
AC182482.3_FGT003	0	grey	0.24788	-0.100045	0.321315	0.722778	0.460105	0.645441	0.246085	0.13109	0.324945	0.641443	1.04677	0.295206	0.160752	0.0755457	0.523985	0.789018	0.651625	0.514643	0.0440084	0.079992	0.862344	0.776882	0.328932	0.742207	0.241094	0.0843858	0.335166	0.764937	0.911265	0.362156	0.306108	0.188139	0.216684	0.501914	1.37992	0.167611	0.0845826	0.284034	0.738614	0.304914	0.984429	0.324905	0.0261643	0.0151594	0.917921	0.957237	0.112673
AC182617.3_FGT001	26	darkorange	0.338795	0.591403	0.169046	0.0202283	2.73088	0.0063165	0.397226	0.713168	0.102621	0.00283716	3.46718	0.000525955	0.408834	0.878722	0.092073	1.62e-05	4.7213	2.34e-06	0.486641	0.881345	0.0405612	1.41e-05	5.02655	4.99e-07	0.608641	0.883756	0.00735129	1.24e-05	5.54964	2.86e-08	0.665363	0.872747	0.00258254	2.18e-05	5.69726	1.22e-08	0.736899	0.63818	0.000485669	0.0104631	4.5942	4.34e-06	0.797114	0.540245	7.47e-05	0.0376142	4.626
AC183315.4_FGT006	14	cyan	-0.310873	-0.0573102	0.20925	0.839236	-1.05564	0.291131	-0.0924149	0.134333	0.715323	0.633143	0.0824293	0.934305	-0.0270192	0.100864	0.915248	0.720592	0.18159	0.855905	0.0774451	0.10369	0.76003	0.713063	0.484801	0.627818	-0.00101703	0.106472	0.996804	0.705677	0.269609	0.787461	-0.0215442	0.0635461	0.932379	0.821989	0.101284	0.919325	0.0911886	0.011806	0.718954	0.966691	0.28874	0.772781	0.170337	-0.208248	0.499191	0.456396	-0.0522823
AC183319.3_FGT001	8	pink	0.0561069	-0.0595283	0.824995	0.833093	0.00691345	0.994484	-0.126952	-0.170317	0.61568	0.543937	-0.79952	0.423989	-0.0679654	-0.304328	0.788729	0.270104	-0.993797	0.320322	0.0525468	-0.311249	0.835952	0.258806	-0.671995	0.501587	-0.0275336	-0.318048	0.91364	0.247992	-0.917892	0.358675	-0.203857	-0.402246	0.41715	0.13718	-1.67171	0.0945814	-0.339937	-0.324225	0.167523	0.238411	-1.85888	0.0630444	-0.223279	-0.25143	0.373141	0.366023	-1.29742
AC183950.2_FGT004	8	pink	0.131432	-0.2112	0.603168	0.44989	-0.172776	0.862828	0.178936	-0.288106	0.477439	0.297729	-0.244311	0.80699	0.164323	-0.251051	0.514682	0.366769	-0.18501	0.853221	0.305292	-0.255182	0.217975	0.358671	0.226642	0.820702	0.123008	-0.259224	0.626779	0.350842	-0.326635	0.743944	0.118892	-0.309352	0.638442	0.261873	-0.477528	0.632986	0.254763	-0.395119	0.307617	0.144942	-0.328512	0.742525	0.545574	-0.257461	0.0191853	0.354244	1.05965
AC183950.2_FGT005	1	turquoise	0.165524	-0.115734	0.511569	0.681268	0.176129	0.860193	0.289903	-0.146755	0.243239	0.601734	0.4673	0.640285	0.350188	-0.0431481	0.15426	0.878647	0.924164	0.355401	0.351443	-0.0442885	0.152688	0.875463	0.925298	0.354811	0.401967	-0.0454102	0.0982137	0.872332	1.08903	0.276139	0.389512	-0.197131	0.110093	0.481305	0.653866	0.513198	0.226964	-0.0764778	0.365096	0.78647	0.457966	0.646977	0.115797	-0.11022	0.64727	0.695765	0.0468442
AC183950.2_FGT006	0	grey	-0.352457	-0.260154	0.151425	0.349053	-1.72043	0.0853546	-0.303497	-0.204723	0.22083	0.464224	-1.41576	0.156846	-0.210813	-0.393522	0.401081	0.146722	-1.66584	0.0957448	-0.199542	-0.39412	0.427288	0.146054	-1.63437	0.102182	-0.270863	-0.394627	0.276966	0.145489	-1.84956	0.0643777	-0.178648	-0.404157	0.47816	0.135147	-1.60352	0.108821	-0.212919	-0.438006	0.396284	0.102475	-1.80924	0.0704133	-0.373416	-0.494349	0.126918	0.0610447	-2.49116
AC184129.2_FGT002	0	grey	-0.38152	-0.150035	0.118236	0.593544	-1.52199	0.128011	-0.230774	0.050211	0.356882	0.858954	-0.536578	0.591559	-0.191038	0.0159284	0.447641	0.95507	-0.506445	0.612544	-0.309112	0.0171725	0.211977	0.951564	-0.860076	0.389747	-0.198595	0.018403	0.429532	0.948098	-0.522351	0.601426	-0.0418228	0.171382	0.869124	0.541383	0.322934	0.746745	0.0284627	0.143239	0.910736	0.61056	0.448245	0.653976	0.248831	0.0481065	0.319401	0.864814	0.841635
AC184130.4_FGT012	0	grey	0.495623	0.347526	0.0364733	0.204367	2.46173	0.0138267	0.452211	0.463045	0.0595431	0.082176	2.65655	0.0078944	0.122784	0.3969	0.62741	0.142975	1.41975	0.15568	0.035991	0.396189	0.887254	0.143759	1.17039	0.241843	0.0954285	0.395397	0.706423	0.144634	1.33689	0.181257	0.190263	0.502622	0.44952	0.0561926	1.95417	0.0506806	0.306406	0.300377	0.216215	0.276684	1.68559	0.0918756	0.145365	0.0340497	0.564935	0.904113	0.500931
AC184169.3_FGT001	1	turquoise	0.255454	0.388941	0.306262	0.151906	1.7856	0.0741637	0.370992	0.373748	0.1296	0.169972	2.10326	0.0354434	0.374566	0.497111	0.125659	0.0593923	2.50428	0.0122701	0.542407	0.499996	0.0200386	0.0577014	3.11889	0.00181536	0.591162	0.502749	0.00977373	0.0561203	3.3316	0.000863485	0.78018	0.535148	0.000133878	0.0398164	4.48096	7.43e-06	0.629406	0.514464	0.00512923	0.0497464	3.54437	0.000393549	0.591869	0.232714	0.00966463	0.403911	2.52923
AC184703.5_FGT001	0	grey	0.233743	-0.222958	0.350553	0.424447	0.0954336	0.92397	0.274848	-0.0313601	0.269681	0.911659	0.717922	0.472806	0.290124	0.115742	0.242864	0.681245	1.14127	0.253757	0.406713	0.11992	0.0939387	0.670329	1.52815	0.126474	0.508963	0.124038	0.0309948	0.659626	1.90555	0.0567082	0.536796	0.189337	0.0216238	0.499144	2.18466	0.0289136	0.706946	0.130566	0.00103599	0.642789	2.82678	0.00470189	0.923475	-0.345539	4.64e-08	0.207141	3.64105
AC184787.2_FGT002	4	yellow	0.0706303	-0.00183414	0.780633	0.994824	0.19543	0.845057	0.274852	0.0656794	0.269674	0.816105	0.965604	0.334242	0.282825	0.20808	0.255458	0.456767	1.36073	0.173599	0.340691	0.211804	0.166521	0.448566	1.55203	0.120655	0.385672	0.215452	0.113954	0.440604	1.70838	0.0875664	0.409931	0.14921	0.091119	0.595599	1.61513	0.106282	0.306285	0.0477104	0.216406	0.865918	1.01676	0.309268	0.307561	-0.0952363	0.214399	0.735651	0.655469
AC185108.3_FGT010	0	grey	0.265027	-0.350329	0.287851	0.200493	-0.164719	0.869166	-0.0108931	-0.113983	0.965782	0.685861	-0.32268	0.746938	0.0665404	-0.0659481	0.793067	0.815365	0.0201036	0.983961	-0.0800608	-0.0569564	0.752161	0.840217	-0.3723	0.709669	0.00195179	-0.0480234	0.993867	0.865046	-0.11701	0.906852	0.011201	-0.128532	0.964816	0.648019	-0.297833	0.765831	-0.131587	0.140316	0.602736	0.617938	-0.0142427	0.988636	-0.219111	0.0920153	0.382359	0.744311	-0.394695
AC185226.4_FGT001	2	blue	0.505649	0.316273	0.032292	0.250787	2.41002	0.0159515	0.618431	0.405451	0.0062229	0.133783	3.14011	0.00168884	0.578115	0.593109	0.0119694	0.0197808	3.60561	0.000311415	0.527547	0.595855	0.0244501	0.0190766	3.41029	0.000648946	0.709582	0.59845	0.000972725	0.018429	4.26797	1.97e-05	0.778678	0.754957	0.000140653	0.00113937	5.45692	4.84e-08	0.684051	0.770009	0.0017436	0.000785034	4.9679	6.77e-07	0.536027	0.680083	0.0218485	0.00527482	3.80722
AC185226.4_FGT007	0	grey	0.442558	-0.157985	0.0658964	0.573882	0.938466	0.348005	0.571999	-0.155856	0.0131259	0.579122	1.43924	0.150083	0.409448	-0.102731	0.091538	0.715617	0.967378	0.333355	0.408203	-0.105635	0.0926254	0.707898	0.955664	0.339242	0.471509	-0.108493	0.0482292	0.700327	1.17048	0.241807	0.365329	-0.137057	0.136019	0.626202	0.731707	0.464348	0.459968	-0.17964	0.0547791	0.521764	0.943475	0.345438	0.6987	-0.35496	0.00125634	0.194197	1.49975
AC185254.4_FGT002	0	grey	0.184757	-0.343452	0.462987	0.210081	-0.384085	0.700915	0.254267	-0.351174	0.308594	0.199334	-0.199813	0.841627	0.305688	-0.263358	0.217348	0.342935	0.205528	0.837159	0.386503	-0.259073	0.113111	0.351132	0.477186	0.633229	0.526509	-0.254766	0.0247844	0.359482	0.991331	0.321524	0.4689	-0.163788	0.0496551	0.559707	1.01733	0.308996	0.556089	-0.0239635	0.0165548	0.932444	1.71275	0.0867582	-0.111644	0.0722056	0.659183	0.798165	-0.132688
AC185300.4_FGT002	0	grey	0.199118	0.457995	0.428291	0.0860175	1.83224	0.0669156	0.413506	0.433622	0.0880576	0.10636	2.4279	0.0151866	0.511038	0.647172	0.0302033	0.009108	3.5598	0.000371139	0.371703	0.64997	0.12881	0.00871565	3.08071	0.00206507	0.417954	0.652606	0.0843547	0.00835835	3.24742	0.00116458	0.350987	0.782607	0.153258	0.000562547	3.71906	0.000199967	0.259636	0.55385	0.298135	0.0321822	2.34225	0.0191679	0.442418	0.272116	0.0659917	0.326516	2.05585
AC185415.3_FGT005	0	grey	0.118204	-0.226579	0.640401	0.416763	-0.251965	0.801068	0.108959	-0.296079	0.666925	0.283951	-0.46874	0.639255	0.0656227	-0.290147	0.795863	0.294165	-0.57573	0.564798	0.166873	-0.28845	0.508086	0.297125	-0.280441	0.779139	-0.0995017	-0.286705	0.694452	0.30019	-1.0344	0.300948	-0.108614	-0.347454	0.667922	0.204466	-1.23274	0.217674	-0.380331	-0.184658	0.119483	0.510002	-1.60888	0.107642	-0.422307	-0.0667382	0.0808423	0.813189	-1.4446
AC185489.3_FGT002	0	grey	-0.423517	-0.288394	0.0798854	0.297224	-2.03509	0.0418416	-0.233393	-0.263131	0.351296	0.343366	-1.35954	0.173974	-0.162537	-0.295003	0.519323	0.285787	-1.23899	0.215351	-0.119732	-0.298447	0.636055	0.279934	-1.12506	0.260563	-0.0993008	-0.301798	0.695041	0.274305	-1.07596	0.281946	-0.0551215	-0.400607	0.828024	0.13894	-1.238	0.215714	0.00850428	-0.290698	0.973283	0.293207	-0.739087	0.459854	0.272112	-0.369093	0.274671	0.175779	-0.198075
AC186164.3_FGT001	3	brown	0.314463	0.0772581	0.203759	0.784339	1.11799	0.263571	0.32283	-0.0807723	0.191334	0.774757	0.740587	0.458944	0.374858	0.119066	0.125342	0.672555	1.41959	0.155728	0.465533	0.120888	0.0515421	0.667808	1.73624	0.0825209	0.548556	0.122669	0.0184079	0.663178	2.05753	0.0396356	0.641176	0.129664	0.00413566	0.645106	2.48253	0.0130453	0.672122	0.472721	0.00224743	0.0751592	3.6134	0.000302212	0.849247	0.127741	8.26e-06	0.650057	3.87274
AC186166.3_FGT008	0	grey	0.112841	-0.0966498	0.655741	0.73186	0.0733455	0.941531	0.038526	-0.156855	0.879366	0.57666	-0.294211	0.768596	0.0800693	-0.0251429	0.752135	0.929127	0.162841	0.870644	-0.0888661	-0.020449	0.725847	0.942336	-0.304158	0.761007	-0.0605494	-0.0157877	0.811365	0.955466	-0.211724	0.832323	-0.27874	0.0303314	0.262682	0.914547	-0.732468	0.463883	-0.291162	0.150567	0.241106	0.59222	-0.46125	0.644619	-0.29097	0.121889	0.24143	0.665205	-0.535161
AC186231.4_FGT002	1	turquoise	-0.0437786	0.00202535	0.863057	0.994284	-0.11874	0.905481	-0.176187	0.155038	0.484343	0.581139	-0.105101	0.916295	-0.315561	0.358907	0.202099	0.188933	0.0336006	0.973196	-0.199144	0.365714	0.428231	0.180075	0.406759	0.684185	-0.162565	0.372387	0.519252	0.171657	0.533428	0.593738	-0.0412043	0.597023	0.871044	0.018783	1.63875	0.101266	-0.0276773	0.45345	0.913191	0.0895824	1.1685	0.242607	-0.178031	0.498772	0.479707	0.0584143	0.887319
AC186510.3_FGT004	5	green	-0.129118	-0.0662643	0.609618	0.814494	-0.536439	0.591655	-0.199215	0.0626921	0.428061	0.824346	-0.411059	0.681029	-0.266622	0.221211	0.284852	0.42818	-0.199335	0.842001	-0.246409	0.225285	0.32429	0.4195	-0.127201	0.898781	0.031428	0.229279	0.901478	0.411081	0.684048	0.493945	0.179967	0.370477	0.474863	0.174039	1.50633	0.131983	-0.109178	0.500694	0.666293	0.0572974	1.09278	0.274488	-0.32933	0.491503	0.182036	0.0627822	0.404199
AC186512.3_FGT001	3	brown	0.156016	-0.0638601	0.536439	0.821122	0.281881	0.778035	0.220741	-0.112784	0.37874	0.689011	0.346025	0.729324	0.297501	-0.0461069	0.230544	0.870389	0.750058	0.45322	0.387851	-0.0445679	0.111752	0.874683	1.04388	0.29654	0.496725	-0.0430315	0.0359946	0.878973	1.43157	0.152267	0.441258	0.00748368	0.0667885	0.978883	1.35917	0.174094	0.51969	-0.249674	0.0270703	0.369492	0.978644	0.327756	0.87247	-0.157971	2.34e-06	0.573917	3.39337
AC186512.3_FGT007	16	lightcyan	0.781592	0.761563	0.000127767	0.000970663	5.51761	3.44e-08	0.844224	0.800051	1.06e-05	0.000341749	6.29637	3.05e-10	0.823417	0.80388	2.69e-05	0.000304382	6.13037	8.77e-10	0.784484	0.801219	0.000115981	0.000329978	5.79901	6.67e-09	0.614629	0.798404	0.00664307	0.000358928	4.81574	1.47e-06	0.557642	0.452201	0.0161918	0.0905802	3.02302	0.00250267	0.367845	0.33605	0.13314	0.22072	1.98297	0.0473712	0.216091	0.221854	0.389116	0.426804	1.19617
AC186529.4_FGT009	9	magenta	0.184283	-0.0893618	0.464154	0.751467	0.298818	0.765079	0.143251	0.0402457	0.570668	0.88676	0.510643	0.609601	0.17072	0.0409429	0.498213	0.884811	0.592086	0.553793	0.218585	0.0448862	0.383531	0.873795	0.742906	0.457539	0.231466	0.0487887	0.355401	0.862914	0.791253	0.428796	0.224192	0.0614949	0.371138	0.827654	0.802048	0.422525	0.476239	0.0730099	0.0457233	0.79596	1.6519	0.0985542	0.627172	-0.175855	0.00533806	0.530716	1.63077
AC186577.3_FGT006	22	darkgreen	0.2827	-0.0989818	0.255677	0.725618	0.568797	0.569494	0.0954927	0.141442	0.706234	0.615092	0.633961	0.526106	0.077189	0.213926	0.760801	0.443925	0.772721	0.439688	-0.0759962	0.220754	0.764398	0.429159	0.356868	0.72119	-0.127008	0.22748	0.615522	0.414863	0.229105	0.818788	-0.0400915	0.355144	0.8745	0.19395	0.833221	0.40472	-0.221859	0.383896	0.376267	0.157757	0.393461	0.693979	-0.411211	-0.0280614	0.0900139	0.920923	-1.30778
AC186579.3_FGT006	1	turquoise	-0.00537857	0.322383	0.983101	0.241243	0.8371	0.402537	0.166916	0.408239	0.507975	0.130874	1.58177	0.113701	0.193949	0.515842	0.440618	0.0490334	2.01051	0.0443777	0.385009	0.517687	0.11463	0.0480904	2.60945	0.0090688	0.368663	0.519405	0.132213	0.0472242	2.56156	0.0104205	0.0628988	0.625727	0.804178	0.0125935	2.0504	0.0403252	0.0396275	0.839349	0.875942	9.12e-05	3.21991	0.00128233	-0.132961	0.455402	0.598922	0.0880389	0.874761
AC186606.4_FGT003	0	grey	0.0670137	-0.522873	0.791626	0.0455114	-1.28962	0.197184	0.198544	-0.342013	0.429652	0.212124	-0.339444	0.734275	0.0981877	-0.148762	0.698307	0.596716	-0.103492	0.917573	0.165679	-0.139799	0.511168	0.619246	0.114204	0.909076	0.395113	-0.130876	0.10463	0.641992	0.846249	0.397414	0.331696	-0.193616	0.178729	0.489311	0.475114	0.634705	0.184689	-0.161898	0.463154	0.564307	0.112018	0.910809	0.134974	-0.231405	0.593349	0.406636	-0.216744
AC187087.4_FGT003	0	grey	0.348941	-0.323878	0.155835	0.238942	0.173649	0.862141	0.203876	-0.406442	0.417107	0.132744	-0.514868	0.606645	0.0908974	-0.530963	0.719817	0.0416947	-1.25019	0.21123	0.141366	-0.535456	0.5758	0.0396805	-1.12146	0.26209	0.0808937	-0.539798	0.74966	0.0378038	-1.31027	0.190104	0.156269	-0.517387	0.535771	0.0482429	-1.01462	0.310286	0.21767	-0.22503	0.385575	0.420042	0.0419697	0.966523	0.554141	-0.147751	0.0170193	0.599242	1.38642
AC187098.4_FGT011	5	green	0.158927	-0.371548	0.528768	0.172701	-0.541506	0.588159	-0.0901073	-0.376167	0.722161	0.167006	-1.26411	0.206191	-0.13049	-0.300965	0.60579	0.275698	-1.16303	0.244819	-0.214415	-0.298898	0.392894	0.279172	-1.40205	0.160899	-0.157177	-0.296782	0.533374	0.282755	-1.2284	0.219298	-0.248584	-0.380088	0.319898	0.16227	-1.73836	0.0821467	-0.459526	0.0261967	0.0550424	0.926164	-1.33811	0.180862	-0.273868	-0.164502	0.271461	0.557972	-1.21815
AC187157.4_FGT002	2	blue	0.266705	0.286634	0.284695	0.300314	1.52488	0.127288	0.448366	0.401545	0.0620163	0.137931	2.44994	0.0142881	0.503691	0.567591	0.0330782	0.0273168	3.20941	0.00133007	0.524175	0.568607	0.0255491	0.0269807	3.29198	0.000994851	0.598545	0.569491	0.00868248	0.0266904	3.60304	0.000314516	0.573604	0.632552	0.012814	0.0113879	3.74768	0.000178475	0.6612	0.504829	0.00280864	0.0549473	3.66537	0.000246981	0.842177	0.433723	1.16e-05	0.106269	4.65922
AC187157.4_FGT005	17	grey60	0.46234	0.356373	0.0533811	0.192302	2.36528	0.0180163	0.433493	0.489612	0.0723082	0.0639562	2.67832	0.00739929	0.393976	0.661077	0.105724	0.00728701	3.20419	0.00135443	0.431533	0.66312	0.0737536	0.00704556	3.34154	0.000833151	0.462224	0.665004	0.053449	0.0068286	3.45862	0.000542951	0.351469	0.61983	0.152656	0.0137128	2.88607	0.00390082	0.201862	0.472319	0.421822	0.0754417	1.88693	0.0591697	-0.0951547	0.148925	0.70723	0.59631	0.112575
AC187212.3_FGT004	0	grey	-0.188845	-0.224363	0.452969	0.421456	-1.12254	0.261633	-0.033406	-0.087033	0.895308	0.757763	-0.316976	0.751262	0.0016358	0.00523537	0.99486	0.985226	0.0179745	0.985659	-0.0777096	0.00903002	0.759233	0.97452	-0.197217	0.843658	-0.0203934	0.0127928	0.935984	0.963909	-0.0250723	0.979997	0.10914	0.000350471	0.666403	0.999011	0.310822	0.755936	0.234187	0.137647	0.349614	0.624703	1.02808	0.303913	-0.0131792	-0.121568	0.958607	0.666039	-0.348757
AC187243.3_FGT005	0	grey	0.166504	-0.166381	0.509037	0.553421	0.0472019	0.962352	0.209923	-0.0968639	0.403118	0.731286	0.35498	0.722604	0.229992	-0.00373373	0.358559	0.989463	0.652845	0.513856	0.0111855	8.8e-05	0.964864	0.999752	0.0318629	0.974581	0.250636	0.0038795	0.315789	0.989052	0.734226	0.462811	0.232562	0.0501927	0.353064	0.859005	0.798117	0.424803	-0.00301057	0.218928	0.990541	0.433082	0.558827	0.57628	0.00658192	-0.178069	0.979321	0.525472	-0.440263
AC187262.4_FGT007	3	brown	0.224279	0.297651	0.370948	0.28128	1.42787	0.153328	0.282113	0.353776	0.256709	0.195795	1.76287	0.0779232	0.346887	0.419359	0.15845	0.119704	2.16302	0.0305397	0.422474	0.420631	0.0807097	0.118469	2.41812	0.015601	0.510736	0.421801	0.0303177	0.117341	2.74143	0.00611722	0.511611	0.498224	0.0299877	0.0587358	2.99223	0.00276944	0.65971	0.119378	0.00289341	0.671742	2.54678	0.0108723	0.952988	0.194279	1.03e-09	0.487797	5.77206
AC187551.3_FGT002	2	blue	0.182719	-0.165805	0.468023	0.554814	0.0960151	0.923509	0.220054	-0.131569	0.380262	0.640214	0.295363	0.767716	0.210855	0.10556	0.400985	0.708098	0.875602	0.381246	0.312092	0.112819	0.207375	0.688919	1.20205	0.229343	0.431328	0.119997	0.0739057	0.670127	1.61281	0.106786	0.460321	0.33004	0.0545695	0.229606	2.28192	0.0224943	0.465407	0.523206	0.0516139	0.0453492	2.90668	0.00365285	0.438119	0.423327	0.068981	0.115881	2.48079
AC187843.3_FGT006	24	darkgrey	0.279295	0.208826	0.261693	0.455118	1.35188	0.176415	0.321442	0.215163	0.19336	0.441231	1.49985	0.133652	0.21087	0.125434	0.400951	0.656012	0.927004	0.353925	0.339819	0.12082	0.16768	0.667984	1.31049	0.19003	0.237821	0.116217	0.341969	0.680002	0.98343	0.325396	0.0811913	-0.128789	0.748767	0.647355	-0.100033	0.920318	0.260798	-0.403477	0.295901	0.135869	-0.335578	0.737189	0.509613	-0.354054	0.0307453	0.195419	0.646661
AC187891.3_FGT006	0	grey	-0.0135667	-0.0199133	0.95739	0.943844	-0.0891507	0.928962	0.000608238	-0.151859	0.998089	0.589007	-0.388465	0.697672	0.117855	-0.12961	0.641394	0.645245	0.00259115	0.997933	0.232871	-0.128854	0.352405	0.647189	0.340618	0.733391	0.305306	-0.128076	0.217953	0.649193	0.563639	0.573	0.180141	-0.114094	0.474429	0.68557	0.222983	0.823549	0.178222	-0.471103	0.479227	0.076301	-0.794512	0.426897	0.0526183	-0.334163	0.835731	0.223486	-0.737009
AC188023.3_FGT005	6	red	0.08948	0.0277439	0.724024	0.921815	0.324518	0.745546	0.0658205	0.130652	0.795261	0.642568	0.521451	0.602053	0.178254	0.214427	0.479148	0.442832	1.06493	0.28691	0.298924	0.220806	0.228213	0.429047	1.44449	0.148602	0.362091	0.227087	0.139787	0.415691	1.66203	0.0965072	0.388932	0.303978	0.110671	0.270681	1.96147	0.0498243	0.469411	0.106795	0.049373	0.704823	1.71388	0.0865513	0.266369	-0.0631543	0.285327	0.82307	0.610795
AC188033.3_FGT007	3	brown	0.619599	0.500858	0.00609815	0.057203	3.45216	0.000556113	0.684755	0.427114	0.00171705	0.112313	3.53375	0.000409701	0.65093	0.298238	0.00343677	0.280286	2.98163	0.00286721	0.765429	0.291109	0.000214002	0.292493	3.61872	0.000296061	0.781506	0.283973	0.000128132	0.305021	3.71212	0.000205532	0.432193	0.474419	0.0732642	0.0739732	2.62333	0.00870739	0.452285	-0.00920816	0.0594963	0.974018	1.35558	0.175234	0.459984	-0.108248	0.0547692	0.700975	1.12949
AC188752.3_FGT006	0	grey	0.229143	-0.0104649	0.360384	0.970473	0.633149	0.526637	0.0518387	-0.010949	0.838135	0.969108	0.118838	0.905404	-0.160804	-0.0596671	0.523847	0.832709	-0.611109	0.541128	-0.185594	-0.0625249	0.460926	0.824808	-0.690711	0.489747	-0.0229711	-0.0653467	0.927911	0.817022	-0.231823	0.816675	0.153962	-0.153339	0.541885	0.585339	0.044913	0.964177	-0.10978	0.0732932	0.664553	0.795184	-0.124565	0.900868	-0.0661914	0.1906	0.79413	0.496232	0.304462
AC188752.3_FGT011	0	grey	0.124777	-0.0185874	0.621791	0.947578	0.307377	0.758556	0.031843	-0.046182	0.900183	0.870179	-0.0277291	0.977878	-0.328228	0.0138902	0.183592	0.960815	-0.928628	0.353082	-0.320716	0.0138276	0.194425	0.960991	-0.905041	0.365444	-0.142108	0.0137624	0.573777	0.961175	-0.369592	0.711686	-0.128415	-0.183064	0.611582	0.513725	-0.837273	0.402439	-0.202998	0.0205498	0.41916	0.942052	-0.529852	0.596214	-0.308425	-0.0831263	0.213048	0.768356	-1.11413
AC188827.4_FGT001	3	brown	0.244865	0.067531	0.327427	0.811006	0.879379	0.379196	0.31455	-0.0637435	0.203629	0.821444	0.758162	0.448354	0.394992	-0.150001	0.104747	0.593628	0.7961	0.425974	0.479908	-0.154341	0.0438489	0.582862	1.08222	0.279155	0.57942	-0.158613	0.0117334	0.572342	1.46343	0.14335	0.555807	-0.179051	0.0166213	0.523152	1.31124	0.189778	0.635471	-0.414545	0.00459551	0.124456	0.99829	0.318139	0.901421	-0.238261	3.28e-07	0.392473	3.56601
AC188831.3_FGT008	3	brown	-0.0953317	-0.0565438	0.706708	0.841361	-0.414773	0.678308	0.0650944	-0.0278788	0.797474	0.921436	0.11328	0.909809	0.172232	-0.112962	0.494358	0.688543	0.202817	0.839278	0.293084	-0.111187	0.237872	0.693217	0.569357	0.569114	0.358214	-0.109401	0.144393	0.697928	0.780155	0.4353	0.233296	-0.0694774	0.351503	0.805654	0.494819	0.620728	0.444832	-0.303275	0.0643562	0.271847	0.554353	0.579337	0.57019	-0.248408	0.0134844	0.372003	1.18542
AC188838.3_FGT005	2	blue	0.0664938	0.0662588	0.793209	0.814509	0.357526	0.720698	0.184011	0.181395	0.464827	0.517637	0.9941	0.320174	0.268822	0.40278	0.280744	0.13661	1.86804	0.0617561	0.303498	0.410279	0.220829	0.128774	1.99779	0.0457397	0.439023	0.41763	0.0683444	0.121396	2.46631	0.0136512	0.560973	0.613492	0.0154346	0.015	3.61556	0.000299695	0.69638	0.540748	0.00132489	0.0374023	3.97611	7.01e-05	0.858272	0.485128	5.2e-06	0.0668036	4.98986
AC189744.3_FGT005	0	grey	-0.0502035	0.0110763	0.84318	0.968749	-0.113876	0.909336	0.0787286	-0.0375317	0.756166	0.894356	0.127408	0.898618	-0.115729	0.0765852	0.647463	0.786177	-0.133167	0.894062	0.0875043	0.0783449	0.729899	0.781372	0.448286	0.653947	0.180721	0.0800738	0.472984	0.776659	0.72142	0.470651	0.105532	-0.277426	0.676856	0.316787	-0.426728	0.669577	0.0679527	-0.317739	0.788768	0.248476	-0.646625	0.517874	0.333153	-0.180266	0.176712	0.520291	0.515017
AC189750.4_FGT004	15	midnightblue	0.704396	0.839786	0.00110039	8.97e-05	5.58916	2.28e-08	0.588177	0.733076	0.010245	0.00187472	4.2935	1.76e-05	0.504298	0.735254	0.032833	0.0017878	3.96664	7.29e-05	0.500292	0.731541	0.0344773	0.00193795	3.93101	8.46e-05	0.500182	0.727699	0.0345235	0.00210382	3.90965	9.24e-05	0.587798	0.417743	0.010306	0.121285	3.04161	0.00235315	0.18556	0.207505	0.46101	0.458041	1.06782	0.2856	0.0750373	0.111981	0.767293	0.691125	0.499336
AC189752.3_FGT004	3	brown	0.153731	0.366993	0.542498	0.178441	1.41971	0.155692	0.274878	0.382813	0.269627	0.159031	1.82634	0.0677988	0.11975	0.429397	0.636004	0.110199	1.51096	0.130797	0.11964	0.42779	0.636319	0.111684	1.50563	0.132163	0.155946	0.426103	0.536626	0.113259	1.60506	0.108482	0.185383	0.382842	0.461445	0.158997	1.55891	0.119017	0.0793551	-0.0299459	0.754282	0.915629	0.148553	0.881906	0.325721	-0.042746	0.18716	0.879771	0.847058
AC189879.3_FGT003	5	green	-0.177533	-0.0140197	0.480958	0.96045	-0.543261	0.58695	-0.162686	-0.0608136	0.518936	0.829537	-0.619507	0.535582	-0.0578065	-0.080806	0.819774	0.774666	-0.37015	0.711271	0.0516234	-0.0802784	0.838799	0.776102	-0.0589691	0.952977	0.00822912	-0.0797375	0.974147	0.777576	-0.180448	0.856801	0.149421	-0.0167081	0.554006	0.952873	0.383214	0.701561	0.267371	-0.403181	0.283449	0.136183	-0.314691	0.752996	0.239789	-0.455085	0.337869	0.0882885	-0.560358
AC190480.1_FGT007	1	turquoise	-0.286665	-0.150202	0.248783	0.593126	-1.22005	0.222447	-0.32255	0.0239766	0.191742	0.932408	-0.884942	0.376188	-0.354475	0.058119	0.148934	0.836995	-0.89974	0.368259	-0.335384	0.0616184	0.173653	0.827313	-0.829493	0.406826	-0.277919	0.0650769	0.264148	0.817766	-0.641158	0.52142	-0.222657	0.164001	0.374509	0.559188	-0.218563	0.82699	-0.24479	0.352982	0.327579	0.19687	0.233657	0.815251	-0.208892	0.0527352	0.405486	0.851933	-0.465087
AC190561.3_FGT002	0	grey	0.163634	-0.233988	0.516471	0.401269	-0.140789	0.888037	0.319341	-0.29825	0.196453	0.280266	0.151739	0.879392	0.48449	-0.205808	0.0415903	0.461806	0.963458	0.335318	0.589343	-0.202708	0.0100587	0.468727	1.38982	0.164585	0.613524	-0.199589	0.00676943	0.475741	1.50528	0.132251	0.521118	-0.216039	0.0265787	0.43933	1.07486	0.282436	0.31241	-0.0384501	0.206887	0.891784	0.81611	0.414437	0.242696	-0.24858	0.331866	0.371663	0.0531048
AC190605.2_FGT003	14	cyan	-0.24472	-0.514294	0.327723	0.0498349	-2.15603	0.031081	-0.184649	-0.445689	0.463252	0.0959093	-1.75033	0.080062	-0.103717	-0.389457	0.682135	0.151317	-1.34267	0.179379	-0.420597	-0.384753	0.0822087	0.156752	-2.30246	0.021309	-0.384341	-0.380002	0.115315	0.162372	-2.16588	0.0303203	-0.312026	-0.289795	0.207475	0.294777	-1.67361	0.0942068	-0.278987	-0.112186	0.262241	0.690586	-1.09781	0.272289	-0.157284	-0.333026	0.533092	0.225164	-1.3313
AC190609.3_FGT002	6	red	0.293971	0.281303	0.236388	0.309788	1.59381	0.110979	0.381637	0.304499	0.118113	0.269821	1.9387	0.0525375	0.439969	0.429635	0.0676822	0.10998	2.50693	0.0121784	0.478373	0.432259	0.0446257	0.107588	2.65283	0.00798192	0.603305	0.434768	0.00803263	0.105335	3.16263	0.00156352	0.588865	0.582915	0.0101347	0.0225707	3.61199	0.000303852	0.701918	0.192797	0.00116611	0.491185	2.96153	0.00306114	0.913277	0.117395	1.22e-07	0.676919	4.67605
AC190609.3_FGT003	2	blue	0.357749	0.370569	0.144953	0.173924	2.05066	0.0403003	0.466	0.502229	0.0512773	0.0564164	2.83626	0.00456452	0.516255	0.634967	0.0282824	0.0109836	3.52701	0.000420281	0.479031	0.639316	0.0442912	0.0102837	3.40568	0.000659986	0.636789	0.643492	0.00448571	0.00964489	4.07722	4.56e-05	0.729024	0.798195	0.00059825	0.000361163	5.40912	6.33e-08	0.767839	0.736054	0.000198672	0.00175672	5.27213	1.35e-07	0.760948	0.485531	0.000245168	0.0665439	4.17582
AC190609.3_FGT004	2	blue	0.254116	-0.26935	0.30889	0.331653	0.0307686	0.975454	0.238704	-0.148136	0.340126	0.598279	0.307963	0.75811	0.25563	-0.20971	0.305917	0.453168	0.196719	0.844047	0.415366	-0.210738	0.0864956	0.450905	0.704935	0.480851	0.488722	-0.211712	0.0395847	0.448767	0.963402	0.335346	0.646209	-0.461459	0.00376185	0.0833693	0.901766	0.367181	0.518977	-0.409214	0.0273187	0.129868	0.517985	0.604469	0.277815	-0.400621	0.264336	0.138925	-0.274997
AC190623.3_FGT001	18	lightgreen	-0.219553	-0.305633	0.381377	0.26795	-1.4362	0.150945	-0.182855	-0.260521	0.467685	0.34835	-1.20295	0.228998	-0.146314	-0.21557	0.562371	0.440346	-0.975187	0.329468	-0.113009	-0.212093	0.655257	0.447932	-0.870077	0.384258	-0.0769084	-0.208597	0.761647	0.455623	-0.757703	0.448629	-0.0463983	-0.165736	0.854942	0.554982	-0.557807	0.576976	0.0052284	-0.162067	0.983573	0.563894	-0.40208	0.687625	0.0854732	-0.113398	0.735954	0.687398	-0.0480119
AC190628.4_FGT007	2	blue	0.167074	0.0021431	0.507569	0.993952	0.482492	0.629456	0.242776	-0.0510784	0.331702	0.85654	0.570324	0.568458	0.294687	0.0622174	0.235194	0.825658	1.0178	0.308774	0.383099	0.0642269	0.116594	0.82011	1.30577	0.191631	0.602057	0.0662066	0.00819901	0.814653	2.13867	0.0324626	0.603103	0.105163	0.00805939	0.709151	2.24338	0.0248725	0.697015	-0.0725931	0.00130584	0.797102	2.25121	0.0243726	0.648608	0.202997	0.00359364	0.468079	2.7109
AC190636.3_FGT005	0	grey	-0.223762	0.10792	0.372081	0.701844	-0.367569	0.713195	-0.10738	0.227202	0.671494	0.415448	0.28465	0.775912	-0.0759193	-0.0667403	0.76463	0.813183	-0.385555	0.699827	-0.00407062	-0.0716105	0.98721	0.799797	-0.194398	0.845864	0.0528385	-0.0764267	0.835053	0.78661	-0.0456422	0.963595	-0.266159	-0.209203	0.28572	0.454287	-1.31274	0.18927	-0.216075	-0.0305169	0.389153	0.914026	-0.698766	0.484698	-0.140236	-0.141464	0.578886	0.615036	-0.762378
AC190684.3_FGT001	12	tan	0.000573584	-0.0299199	0.998198	0.915702	-0.0746815	0.940468	-0.0382946	0.0812793	0.880086	0.773377	0.0993141	0.920889	0.0411428	0.0615275	0.871235	0.827564	0.273499	0.78447	0.113394	0.0670839	0.654151	0.812237	0.493402	0.621729	0.248835	0.072582	0.319395	0.797133	0.904276	0.365849	0.264724	0.0567837	0.288424	0.840695	0.911943	0.361799	0.401687	-0.129157	0.0984695	0.646408	0.872808	0.382768	0.724749	-0.167842	0.000667985	0.549892	2.1633
AC190704.3_FGT001	0	grey	0.203461	0.178462	0.418076	0.524543	1.04353	0.296701	0.163452	0.191138	0.516943	0.494994	0.959874	0.337119	0.155847	0.409666	0.536888	0.129403	1.55399	0.120186	0.202625	0.409571	0.420032	0.1295	1.69043	0.0909449	0.285123	0.409388	0.251449	0.129688	1.93816	0.0526041	0.167052	0.466163	0.507626	0.079866	1.76486	0.0775865	0.21322	0.0735645	0.3956	0.79444	0.800367	0.423498	0.166992	-0.1031	0.507779	0.714634	0.212999
AC190743.3_FGT012	9	magenta	0.242024	0.176683	0.333247	0.528751	1.15364	0.248649	0.263828	0.240387	0.29012	0.388136	1.38939	0.164713	0.200371	0.237799	0.425331	0.39342	1.19261	0.233023	0.251275	0.237413	0.314515	0.39421	1.34333	0.179167	0.206955	0.23698	0.409952	0.3951	1.20983	0.226346	0.271101	0.114511	0.276528	0.684475	1.07968	0.280284	0.478594	-0.158335	0.044513	0.573023	1.06696	0.28599	0.849366	-0.227422	8.22e-06	0.414985	2.95636
AC190750.2_FGT014	3	brown	0.0747215	-0.44549	0.768246	0.0960754	-1.00963	0.312674	0.0915974	-0.576082	0.717743	0.0246021	-1.41415	0.157318	0.0877833	-0.530767	0.729068	0.0417841	-1.25837	0.208257	0.0203004	-0.533495	0.936276	0.0405505	-1.45958	0.144406	-0.0932555	-0.536086	0.712837	0.0394041	-1.79079	0.073327	-0.00602645	-0.413628	0.981066	0.125376	-1.13878	0.254795	0.11347	-0.180208	0.653934	0.520427	-0.142184	0.886935	-0.183298	-0.0896467	0.466587	0.750698	-0.753542
AC190788.2_FGT005	0	grey	0.0820782	0.0519682	0.746108	0.854066	0.365289	0.714896	-0.151632	0.0985869	0.548089	0.726674	-0.180047	0.857116	-0.0585011	-0.0297439	0.817643	0.916197	-0.24151	0.80916	-0.0318522	-0.0313402	0.900154	0.911715	-0.17005	0.86497	-0.0320574	-0.0329172	0.899514	0.90729	-0.174656	0.86135	0.126637	-0.213341	0.616563	0.445202	-0.192283	0.847521	0.0781419	0.142957	0.757931	0.61127	0.588455	0.556227	0.00362274	0.042326	0.988617	0.880944	0.118222
AC190813.3_FGT011	10	purple	0.111294	0.0546864	0.660188	0.846514	0.45566	0.648635	0.247168	0.0813813	0.322753	0.7731	0.92182	0.356622	0.392015	0.097821	0.107627	0.728723	1.42167	0.155122	0.466013	0.0940114	0.05127	0.738941	1.66865	0.095187	0.324423	0.0902115	0.189028	0.749174	1.18262	0.23696	0.360545	0.0169012	0.141612	0.952329	1.11086	0.266629	0.624419	-0.0570995	0.00560499	0.83982	1.92528	0.0541941	0.7345	-0.325794	0.000517899	0.236015	1.79225
AC190909.3_FGT003	0	grey	0.0578635	-0.0880128	0.8196	0.755112	-0.0611259	0.951259	0.0707405	-0.206367	0.780299	0.460564	-0.333382	0.738846	-0.165128	-0.127065	0.512594	0.6518	-0.797083	0.425403	-0.111506	-0.132603	0.659579	0.637565	-0.656779	0.511323	0.093787	-0.138069	0.711266	0.623632	-0.0882195	0.929702	0.167823	-0.025255	0.505639	0.928812	0.414808	0.678283	0.247363	-0.313154	0.322358	0.255747	-0.111671	0.911084	0.160607	-0.172055	0.524365	0.539772	0.0151674
AC190909.3_FGT004	5	green	-0.0542423	-0.0602987	0.83073	0.830961	-0.30749	0.75847	0.0579592	-0.183083	0.819306	0.513679	-0.307978	0.758099	-0.129589	-0.0798924	0.608301	0.777154	-0.572728	0.566829	-0.109537	-0.0835252	0.665255	0.767272	-0.524512	0.599923	-0.0560991	-0.0871113	0.825019	0.757551	-0.381494	0.702836	0.096812	0.0650102	0.702349	0.81795	0.440664	0.659456	0.316536	-0.385192	0.200634	0.156239	-0.108327	0.913736	0.308193	-0.318294	0.21341	0.247604	0.0602924
AC190922.3_FGT007	0	grey	-0.0214336	-0.130497	0.932726	0.642966	-0.395243	0.692664	-0.0964917	-0.0209422	0.703292	0.940947	-0.327172	0.743538	-0.212697	-0.0576461	0.396789	0.838305	-0.758056	0.448417	-0.260947	-0.0569914	0.295614	0.84012	-0.901	0.367588	-0.0732844	-0.0563295	0.772592	0.841955	-0.351417	0.725276	-0.0533789	0.134292	0.833388	0.633249	0.193337	0.846695	-0.078237	0.313962	0.757645	0.254455	0.606684	0.544061	0.180895	0.0772155	0.47255	0.784455	0.714596
AC190933.3_FGT004	0	grey	0.322239	-0.1428	0.192194	0.611667	0.578527	0.562908	0.438916	-0.152169	0.0684191	0.58824	0.940879	0.346767	0.299347	-0.138939	0.227524	0.621426	0.516894	0.60523	0.172125	-0.136461	0.494631	0.627718	0.141644	0.887362	-0.0369452	-0.133974	0.884284	0.63406	-0.448179	0.654024	-0.231528	-0.227197	0.355269	0.415458	-1.25648	0.208942	-0.0662197	-0.298429	0.794044	0.279963	-0.972296	0.330903	-0.140066	-0.199436	0.579352	0.476086	-0.914158
AC190999.2_FGT004	5	green	-0.10286	-0.00291208	0.684633	0.991782	-0.299389	0.764643	-0.0416675	-0.176907	0.869606	0.528222	-0.573743	0.566142	0.0573013	-0.180205	0.821325	0.520433	-0.302257	0.762456	0.166669	-0.18462	0.508613	0.510091	-0.000299963	0.999761	0.201987	-0.188959	0.421529	0.500017	0.0916575	0.92697	0.172796	-0.181409	0.492924	0.517602	0.0260123	0.979248	0.247431	-0.56738	0.322221	0.0273871	-0.92632	0.35428	0.348305	-0.352382	0.156642	0.197686	0.0895396
AC191048.2_FGT006	21	darkred	-0.0579571	-0.136749	0.819312	0.626986	-0.514952	0.606586	-0.303174	0.000476129	0.221346	0.998656	-0.884115	0.376634	-0.254956	0.101639	0.307239	0.718525	-0.477362	0.633104	-0.208247	0.110134	0.406969	0.695993	-0.315824	0.752136	-0.217592	0.118538	0.385751	0.673932	-0.321798	0.747605	-0.196383	0.0647683	0.434792	0.818617	-0.397406	0.691068	-0.121338	0.147906	0.6315	0.598853	0.0349786	0.972097	-0.165918	-0.139829	0.510551	0.619171	-0.832512
AC191052.3_FGT007	0	grey	0.106892	-0.227676	0.672909	0.414449	-0.287321	0.773867	0.0843231	-0.260697	0.739389	0.348012	-0.441283	0.659008	0.168044	-0.160821	0.505072	0.566936	0.066245	0.947183	0.126404	-0.156522	0.617216	0.577481	-0.0429129	0.965771	0.18126	-0.152222	0.471643	0.588107	0.127277	0.898721	-0.109079	-0.0399829	0.666577	0.887495	-0.411747	0.680525	-0.298725	0.118717	0.228538	0.673465	-0.567387	0.570451	-0.15432	0.0989746	0.540935	0.725637	-0.186831
AC191069.3_FGT004	0	grey	0.263292	0.198523	0.291137	0.47815	1.27561	0.202093	0.354681	0.199455	0.148681	0.476044	1.56417	0.117778	0.382207	0.0902878	0.117519	0.748968	1.36966	0.170792	0.450253	0.0864972	0.0607926	0.759213	1.59292	0.111179	0.582008	0.0827178	0.0112767	0.769466	2.09367	0.0362891	0.530811	0.0630297	0.0234215	0.823414	1.83328	0.0667604	0.616715	-0.0751618	0.00640978	0.790068	1.84359	0.0652425	0.880889	-0.13401	1.39e-06	0.633969	3.55871
AC191097.3_FGT007	0	grey	-0.16701	-0.0998746	0.507733	0.723232	-0.732326	0.46397	-0.229296	-0.0174396	0.360055	0.950812	-0.704754	0.480963	-0.189276	-0.119589	0.451919	0.671192	-0.848247	0.3963	-0.135705	-0.124648	0.591332	0.658046	-0.705667	0.480395	-0.119807	-0.129641	0.635842	0.645164	-0.672894	0.501015	-0.0621162	-0.0896632	0.80657	0.750653	-0.40513	0.685382	-0.0432305	-0.178842	0.864756	0.523646	-0.583267	0.559714	0.0619858	-0.197456	0.806969	0.480567	-0.334567
AC191113.2_FGT002	16	lightcyan	0.70273	0.690844	0.00114422	0.0043482	4.63428	3.58e-06	0.75294	0.373088	0.00031042	0.170789	3.77046	0.00016295	0.73326	0.463592	0.000535248	0.0817674	3.92622	8.63e-05	0.843398	0.458517	1.1e-05	0.0856143	4.75008	2.03e-06	0.875044	0.453384	2e-06	0.089635	5.07688	3.84e-07	0.787604	0.399886	0.000104314	0.139719	4.09228	4.27e-05	0.706711	0.365824	0.00104178	0.179934	3.46864	0.000523108	0.639176	0.471154	0.00429235	0.0762654	3.4447
AC191246.3_FGT006	1	turquoise	-0.0370401	0.0768529	0.883988	0.785445	0.0915111	0.927086	0.124236	0.19129	0.623314	0.494645	0.846996	0.396997	0.237848	0.360369	0.341912	0.187007	1.64783	0.0993885	0.329865	0.365487	0.181284	0.180366	1.94622	0.0516283	0.493371	0.370485	0.0374672	0.174029	2.5205	0.0117187	0.555037	0.495758	0.0168045	0.0601976	3.15563	0.0016015	0.491839	0.456578	0.0381548	0.0871177	2.77992	0.00543724	0.606097	0.535384	0.00767003	0.0397122	3.51136
AC191283.3_FGT004	4	yellow	-0.126063	-0.0252057	0.618174	0.92895	-0.422743	0.672482	-0.193131	-0.0775184	0.442587	0.783628	-0.751236	0.452511	-0.272262	-0.123734	0.274395	0.660415	-1.10708	0.268259	-0.278527	-0.130222	0.263062	0.643671	-1.14307	0.253011	-0.211713	-0.136631	0.399028	0.627287	-0.958544	0.337789	-0.15663	-0.352135	0.534817	0.198022	-1.38461	0.166173	-0.0526921	-0.0958986	0.835504	0.733874	-0.394422	0.693269	-0.230439	-0.0206516	0.357599	0.941765	-0.716359
AC191361.4_FGT004	0	grey	0.0334194	-0.238628	0.895266	0.391722	-0.525785	0.599037	0.074778	-0.129584	0.768076	0.645312	-0.120344	0.904211	-0.0556214	0.0615078	0.826487	0.827618	-0.000470838	0.999624	-0.183704	0.0662725	0.465585	0.814471	-0.356349	0.721579	-0.211371	0.0709853	0.399807	0.801512	-0.425716	0.670315	-0.212721	-0.149114	0.396734	0.595839	-0.994017	0.320215	-0.166962	-0.032021	0.507858	0.909804	-0.558367	0.576594	-0.207188	-0.155276	0.409415	0.580552	-0.993728
AC191724.2_FGT003	0	grey	-0.0425343	-0.0452199	0.866916	0.872863	-0.235745	0.81363	0.0794343	0.0942583	0.754044	0.738278	0.466176	0.641089	0.23882	0.180519	0.339883	0.519694	1.15412	0.248451	0.330323	0.184053	0.180643	0.511413	1.44534	0.148361	0.411219	0.187519	0.0900074	0.503349	1.72005	0.0854237	0.401022	-0.0197345	0.0990811	0.944347	1.15138	0.249575	0.436158	-0.104427	0.0703773	0.711105	1.05501	0.291421	0.170926	-0.21742	0.497686	0.436338	-0.0750588
AC191771.3_FGT008	9	magenta	0.273119	-0.0130329	0.272828	0.963232	0.759383	0.447623	0.29073	0.18373	0.241837	0.512168	1.32053	0.186659	0.344254	0.271954	0.161847	0.326816	1.7264	0.0842761	0.421242	0.276503	0.0816912	0.318466	1.99432	0.0461173	0.546698	0.280956	0.0188893	0.310411	2.47178	0.0134441	0.640484	0.248672	0.00418936	0.37148	2.79432	0.00520083	0.766782	0.0489661	0.000205277	0.86242	2.98864	0.00280223	0.935175	-0.18381	1.28e-08	0.511981	4.32903
AC192244.3_FGT007	7	black	0.452879	0.096739	0.0591208	0.731621	1.62858	0.103402	0.486117	0.125194	0.0408101	0.656634	1.82266	0.0683553	0.488661	-0.108407	0.0396126	0.700556	1.23375	0.217294	0.556703	-0.113724	0.0164106	0.68654	1.48517	0.137498	0.407462	-0.118975	0.0932772	0.672793	0.918704	0.35825	0.413754	-0.253882	0.0878487	0.361208	0.583135	0.559803	0.442088	-0.350237	0.066218	0.200619	0.410609	0.681359	0.339317	-0.237966	0.168349	0.393077	0.380788
AC192264.4_FGT002	9	magenta	0.329449	0.14069	0.18187	0.616992	1.329	0.183848	0.420377	0.274105	0.0823861	0.322853	1.98473	0.0471748	0.398046	0.270081	0.101849	0.330291	1.89778	0.0577257	0.42177	0.270921	0.0812698	0.32873	1.98075	0.0476195	0.458028	0.271696	0.0559426	0.327294	2.11008	0.0348518	0.528279	0.176026	0.0242165	0.53031	2.11592	0.0343512	0.637095	-0.184628	0.00446057	0.510072	1.65439	0.0980477	0.966026	-0.0308501	8.02e-11	0.91309	5.66046
AC192362.3_FGT002	6	red	0.41753	0.20188	0.0847031	0.470585	1.77965	0.0751326	0.413871	0.294833	0.0877497	0.286078	2.01995	0.0433883	0.42711	0.281369	0.077092	0.30967	2.02801	0.0425593	0.509615	0.280038	0.0307443	0.312062	2.32372	0.0201403	0.586606	0.278656	0.0105002	0.314557	2.63178	0.00849388	0.482138	-0.00342057	0.0427381	0.990347	1.47837	0.139309	0.720243	-0.0290475	0.000748742	0.918153	2.49456	0.0126114	0.734903	-0.0467718	0.00051236	0.868535	2.53743
AC192362.3_FGT003	0	grey	0.294701	0.159734	0.235171	0.569595	1.26977	0.204165	0.337768	0.244505	0.170424	0.379808	1.63065	0.102965	0.442964	0.271012	0.0656189	0.328561	2.05474	0.0399045	0.626372	0.268233	0.00541457	0.333741	2.7811	0.00541752	0.731541	0.265417	0.000560104	0.339034	3.32947	0.000870104	0.598428	0.00896664	0.00869893	0.974699	1.97644	0.0481047	0.559978	-0.0338942	0.0156577	0.904549	1.70339	0.0884958	0.183436	0.114202	0.466247	0.685284	0.817212
AC192451.3_FGT001	2	blue	-0.102306	0.0932754	0.686249	0.74092	-0.0518825	0.958622	-0.240588	0.0481907	0.336213	0.864579	-0.571132	0.56791	-0.316519	-0.0607352	0.200659	0.829754	-1.08212	0.279199	-0.2792	-0.0646122	0.261862	0.819047	-0.976192	0.328969	-0.514005	-0.0684447	0.0290988	0.808493	-1.78177	0.0747871	-0.381042	-0.352877	0.118736	0.197014	-2.07506	0.0379814	-0.414864	-0.0504969	0.0869153	0.858158	-1.37752	0.168351	-0.491706	-0.331939	0.0382153	0.226774	-2.40216
AC193327.3_FGT005	2	blue	0.296289	-0.0428205	0.232539	0.879563	0.754695	0.450432	0.376037	-0.0214075	0.124062	0.939637	1.06388	0.287385	0.413744	0.127111	0.0878566	0.651681	1.57068	0.116257	0.466599	0.130787	0.0509387	0.642221	1.76574	0.0774394	0.608424	0.134406	0.00737805	0.632957	2.3428	0.0191397	0.740878	0.387308	0.000435914	0.153784	3.73566	0.000187221	0.750331	0.302727	0.000334601	0.272759	3.55084	0.000384001	0.826107	0.248998	2.4e-05	0.370832	3.97398
AC193379.3_FGT001	0	grey	-0.110684	-0.410152	0.661947	0.128904	-1.42541	0.154038	-0.21332	-0.412065	0.395374	0.126954	-1.7297	0.083684	-0.309539	-0.347172	0.211314	0.20486	-1.82869	0.0674459	-0.306089	-0.3448	0.216714	0.208179	-1.81104	0.0701342	-0.328917	-0.342372	0.182619	0.211612	-1.87583	0.060678	-0.338335	-0.265065	0.169663	0.339699	-1.68852	0.0913117	-0.574122	0.115635	0.0127147	0.681528	-1.55267	0.120503	-0.620226	0.312308	0.00603206	0.257102	-1.22792
AC193500.3_FGT003	10	purple	0.362412	-0.411068	0.139411	0.127968	-0.0400303	0.968069	0.451948	-0.28232	0.0597097	0.307967	0.637984	0.523484	0.542136	-0.167121	0.0201132	0.551633	1.28724	0.19801	0.563094	-0.161507	0.0149671	0.565262	1.3873	0.165349	0.590157	-0.155902	0.00993032	0.579008	1.51667	0.12935	0.616245	-0.304547	0.00646179	0.269741	1.23155	0.218116	0.670414	-0.1803	0.00232854	0.520211	1.8305	0.0671757	0.934359	-0.354404	1.41e-08	0.194946	3.84023
AC193509.2_FGT008	0	grey	0.172501	0.207844	0.493674	0.457291	1.03057	0.302744	0.262263	0.312839	0.293096	0.25625	1.58479	0.113014	0.42487	0.127903	0.0788249	0.649639	1.61092	0.107198	0.530069	0.122742	0.0236523	0.662989	1.98397	0.0472591	0.659285	0.117595	0.002918	0.676397	2.54004	0.011084	0.508098	0.273443	0.0313297	0.32407	2.29972	0.021464	0.254676	0.317538	0.307789	0.248792	1.57509	0.115235	0.219749	0.392113	0.380939	0.148303	1.6881
AC193591.3_FGT001	9	magenta	0.160805	0.294163	0.523846	0.287226	1.23161	0.218095	0.271292	0.311863	0.276177	0.257817	1.60952	0.107502	0.251343	0.375651	0.31438	0.167635	1.73349	0.0830081	0.317324	0.374733	0.199453	0.16876	1.93391	0.0531236	0.405158	0.373741	0.0953244	0.169981	2.21703	0.0266211	0.287146	0.429444	0.247955	0.110156	2.00644	0.0448096	0.468081	-0.17758	0.0501091	0.526628	0.978145	0.328002	0.841979	-0.146084	1.18e-05	0.603412	3.09799
AC193598.3_FGT002	13	salmon	0.0507366	-0.166754	0.841534	0.552518	-0.285521	0.775245	0.125593	-0.0430707	0.619496	0.878864	0.247238	0.804724	0.21841	0.159142	0.383922	0.571044	1.03708	0.299697	0.160379	0.165888	0.52496	0.554612	0.884451	0.376453	0.20345	0.172546	0.4181	0.5386	1.02794	0.303978	0.0950799	0.0386669	0.707451	0.891178	0.368372	0.712596	-0.257025	0.360477	0.303193	0.186865	0.218621	0.826945	-0.0187369	0.293143	0.941175	0.288979	0.716953
AC193630.3_FGT003	7	black	-0.151854	0.172441	0.547498	0.538851	0.0112209	0.991047	-0.135617	0.181875	0.591572	0.51651	0.0829466	0.933894	-0.123928	0.192216	0.624182	0.492519	0.143896	0.885583	-0.00423601	0.190829	0.986691	0.495705	0.480578	0.630816	0.152362	0.189412	0.546143	0.49897	0.923137	0.355936	0.131684	0.442637	0.602466	0.0984809	1.58694	0.112526	0.0561492	0.639634	0.824865	0.0102339	2.09037	0.0365842	0.00455312	0.658447	0.985694	0.00760731	2.02716
AC193630.3_FGT004	0	grey	-0.102659	-0.0809161	0.685219	0.774366	-0.498139	0.618386	-0.0679664	0.0173227	0.788726	0.951141	-0.148366	0.882054	-0.159676	-0.161123	0.526803	0.566199	-0.869924	0.384342	0.0471136	-0.15991	0.852729	0.569164	-0.277865	0.781116	0.115541	-0.158672	0.648002	0.572197	-0.0797183	0.936461	-0.010554	0.0205109	0.966847	0.942161	0.0224478	0.982091	-0.24627	0.247524	0.32457	0.373764	-0.0667274	0.946799	-0.184844	0.259878	0.462771	0.349584	0.149215
AC193632.2_FGT002	1	turquoise	-0.207166	-0.255077	0.409464	0.358875	-1.25956	0.207827	-0.307005	-0.168593	0.215272	0.548082	-1.33125	0.183107	-0.446767	-0.0822225	0.0630664	0.770812	-1.5696	0.116509	-0.526893	-0.0758956	0.0246601	0.788062	-1.85086	0.0641896	-0.492433	-0.0696022	0.037887	0.805311	-1.70302	0.0885647	-0.422519	0.0226527	0.0806737	0.936133	-1.21716	0.223542	-0.444324	0.306096	0.0646979	0.26719	-0.544636	0.586004	-0.324128	0.308854	0.189454	0.262682	-0.137063
AC193667.3_FGT001	9	magenta	0.475168	0.206295	0.0462817	0.460725	1.99513	0.0460291	0.502631	0.314661	0.0335098	0.253342	2.39401	0.0166652	0.528011	0.348962	0.0243018	0.202376	2.59006	0.009596	0.584491	0.350689	0.0108518	0.199999	2.82665	0.00470375	0.703744	0.352327	0.00111737	0.197762	3.41244	0.000643847	0.529021	0.380245	0.0239814	0.162081	2.68602	0.00723086	0.609063	-0.0132439	0.00729945	0.962637	1.96715	0.0491662	0.748769	-0.127889	0.000349816	0.649674	2.41614
AC193754.3_FGT008	1	turquoise	-0.333291	-0.242537	0.176522	0.383775	-1.61104	0.10717	-0.360725	-0.202975	0.141399	0.46813	-1.59312	0.111132	-0.301237	0.0369901	0.224459	0.895873	-0.784951	0.432483	-0.163777	0.0400382	0.516098	0.887341	-0.365309	0.71488	-0.055249	0.0430535	0.827632	0.878912	-0.0465938	0.962837	0.11326	-0.0136084	0.654536	0.961609	0.287032	0.774088	0.335325	0.215635	0.173734	0.440205	1.54513	0.122315	-0.00662779	0.182021	0.979177	0.516166	0.450548
AC193786.3_FGT005	0	grey	0.018949	0.0501289	0.94051	0.859182	0.181513	0.855965	-0.104873	0.0718559	0.678771	0.799124	-0.114207	0.909074	-0.0712126	0.205688	0.778867	0.462075	0.33023	0.741226	-0.141309	0.203798	0.575955	0.466289	0.124586	0.900851	-0.195233	0.201879	0.43754	0.470588	-0.0375236	0.970067	-0.179892	-0.0981713	0.475051	0.727785	-0.765507	0.44397	-0.20079	0.0707947	0.424343	0.802036	-0.394949	0.692881	-0.139046	0.164091	0.582143	0.558971	0.0263205
AC194022.3_FGT012	1	turquoise	0.0771197	-0.211344	0.76101	0.449574	-0.328508	0.742528	0.135058	-0.0963711	0.593118	0.732607	0.137885	0.890331	0.248414	0.034893	0.32024	0.901749	0.806631	0.419879	0.281151	0.0412065	0.258403	0.884074	0.922338	0.356352	0.280673	0.0474611	0.259248	0.866613	0.936846	0.348838	0.331783	0.0274672	0.178607	0.922593	1.04537	0.29585	0.152696	0.166066	0.545253	0.554181	0.862638	0.388336	0.0727488	0.0388354	0.774213	0.890706	0.30519
AC194022.3_FGT013	1	turquoise	0.246352	-0.206764	0.324405	0.459683	0.176562	0.859852	0.320387	-0.0895386	0.19491	0.75099	0.710366	0.477477	0.399823	0.0328985	0.100189	0.907342	1.28157	0.199994	0.492789	0.0397271	0.0377274	0.888211	1.62794	0.103537	0.6225	0.0464931	0.00579727	0.869311	2.18076	0.0292011	0.664514	0.00615848	0.00262739	0.982622	2.28086	0.0225567	0.684421	0.0109382	0.00172961	0.969138	2.39637	0.0165585	0.8744	-0.0412153	2.08e-06	0.884049	3.7174
AC194056.3_FGT008	0	grey	0.320527	0.456967	0.194703	0.086815	2.19781	0.0279626	0.375554	0.255424	0.124585	0.358199	1.78282	0.0746158	0.183509	0.306855	0.466066	0.265943	1.33336	0.182413	0.188147	0.299966	0.454672	0.277373	1.3276	0.184309	-0.215376	0.293067	0.390725	0.289111	0.150876	0.880073	-0.290719	0.112655	0.241855	0.689351	-0.558255	0.57667	-0.23362	0.0926917	0.350814	0.74249	-0.43621	0.662684	-0.113009	-0.0804864	0.655258	0.775536	-0.526653
AC194172.3_FGT002	9	magenta	0.386833	0.113475	0.112776	0.687196	1.44475	0.148527	0.484586	0.266488	0.0415441	0.337014	2.19234	0.0283546	0.507181	0.426949	0.0316874	0.112467	2.74387	0.00607204	0.584791	0.429099	0.0108013	0.110474	3.06393	0.00218451	0.686737	0.431139	0.00164412	0.108605	3.55692	0.000375234	0.732534	0.528941	0.000545637	0.0426255	4.14307	3.43e-05	0.778994	0.267585	0.000139201	0.334953	3.64874	0.000263532	0.776935	-0.10022	0.00014887	0.722311	2.67838
AC194264.3_FGT006	0	grey	0.164341	-0.0637593	0.514636	0.8214	0.306303	0.759374	0.123675	-0.0422462	0.624896	0.881167	0.243835	0.807359	-0.209813	-0.0223342	0.403372	0.937029	-0.659336	0.50968	-0.20731	-0.0236707	0.409131	0.933268	-0.655346	0.512245	-0.145648	-0.0249916	0.564168	0.929553	-0.478636	0.632198	-0.344077	-0.177215	0.162076	0.527492	-1.47122	0.141232	-0.30749	-0.265593	0.214511	0.338702	-1.59255	0.11126	-0.254888	0.0154386	0.307374	0.95645	-0.697818
AC194284.3_FGT003	0	grey	-0.2161	0.113989	0.389096	0.685844	-0.329129	0.742058	-0.167425	0.23676	0.506665	0.395551	0.137246	0.890836	-0.143894	0.350777	0.56892	0.199879	0.524121	0.600194	-0.328577	0.355403	0.183098	0.193602	-0.0177159	0.985866	-0.160168	0.359915	0.525513	0.187604	0.503668	0.614494	-0.0456886	0.485666	0.857139	0.0664576	1.22287	0.221378	0.0300526	0.579699	0.905771	0.0235102	1.77283	0.0762573	-0.084479	0.516416	0.738923	0.0487385	1.21738
AC194341.4_FGT002	9	magenta	0.315634	0.308229	0.201989	0.2637	1.73654	0.0824676	0.398806	0.351951	0.101137	0.198274	2.13162	0.0330385	0.424538	0.342901	0.0790844	0.210862	2.19302	0.0283061	0.483574	0.34291	0.0420344	0.210849	2.40355	0.0162368	0.58011	0.342845	0.0116102	0.210941	2.78517	0.00534998	0.575764	0.489737	0.012404	0.063878	3.22155	0.00127501	0.717246	-0.0264667	0.000806833	0.925405	2.48361	0.0130059	0.944007	-0.011058	4.07e-09	0.9688	4.98842
AC194341.4_FGT004	7	black	0.304377	-0.148689	0.219427	0.596897	0.507162	0.612041	0.210732	-0.00700935	0.401267	0.980221	0.587235	0.557046	0.126174	0.0755097	0.617862	0.789117	0.551667	0.581177	0.164693	0.0833779	0.513721	0.767673	0.683172	0.494498	0.149015	0.0911658	0.555096	0.7466	0.657716	0.51072	0.0882498	0.126589	0.72768	0.653028	0.57474	0.565467	-0.135602	0.379896	0.591616	0.162499	0.63373	0.526257	-0.148701	0.0109096	0.555939	0.969219	-0.395918
AC194371.2_FGT001	0	grey	-0.196639	-0.0436331	0.434181	0.877293	-0.674832	0.499782	-0.283199	-0.0343644	0.254803	0.903231	-0.911162	0.36221	-0.299911	-0.299118	0.226607	0.278801	-1.66183	0.0965469	-0.456589	-0.306337	0.0568177	0.266794	-2.20131	0.0277141	-0.35072	-0.313432	0.153593	0.255302	-1.86288	0.0624794	-0.287808	-0.362906	0.246817	0.183695	-1.8071	0.070746	-0.302833	-0.00161405	0.221892	0.995445	-0.888383	0.374335	-0.230226	-0.195866	0.358056	0.484179	-1.16896
AC194391.3_FGT003	1	turquoise	0.219414	-0.0962634	0.381686	0.732896	0.384666	0.700485	0.263572	0.0560738	0.290605	0.842664	0.906627	0.364604	0.330395	0.243473	0.180542	0.381885	1.60438	0.108631	0.39325	0.250515	0.106425	0.367827	1.82818	0.067522	0.57559	0.257448	0.0124365	0.35427	2.52648	0.0115213	0.67135	0.250512	0.00228382	0.367833	2.95264	0.00315072	0.614645	0.227162	0.00664125	0.415532	2.61559	0.00890741	0.559422	-0.155192	0.0157836	0.580759	1.38865
AC194402.2_FGT004	3	brown	-0.0782812	-0.17128	0.757512	0.541629	-0.662893	0.507399	-0.0244992	-0.187048	0.923129	0.504442	-0.55187	0.581037	0.109444	-0.130107	0.665524	0.643967	-0.0228008	0.981809	0.24467	-0.128345	0.327824	0.6485	0.377329	0.705929	0.27118	-0.126569	0.276383	0.653081	0.462262	0.643894	0.473091	-0.0200488	0.0473798	0.943463	1.40282	0.160671	0.471963	-0.227113	0.0479839	0.415636	0.860531	0.389497	0.405098	-0.204793	0.095378	0.464068	0.685858
AC194425.3_FGT005	0	grey	-0.256332	0.303091	0.304544	0.272154	0.0562371	0.955153	-0.236649	0.24624	0.344423	0.376328	-0.0413148	0.967045	-0.240052	0.166516	0.337322	0.553093	-0.263957	0.791813	-0.14811	0.15849	0.557529	0.572644	-0.0145163	0.988418	-0.261623	0.150492	0.294319	0.592405	-0.370977	0.710655	-0.20716	-0.237826	0.409478	0.393364	-1.21272	0.225238	0.0730281	-0.276982	0.773367	0.317593	-0.518184	0.60433	-0.0103938	-0.200134	0.96735	0.474513	-0.546623
AC194457.3_FGT001	21	darkred	0.0333981	0.0883227	0.895333	0.754275	0.320267	0.748766	-0.271898	0.154164	0.275062	0.583299	-0.392683	0.694554	-0.348098	0.240289	0.156904	0.388335	-0.40267	0.687191	-0.404786	0.241195	0.0956575	0.386493	-0.587125	0.55712	-0.387262	0.242043	0.112344	0.384776	-0.526043	0.598859	-0.332876	0.310864	0.177095	0.259425	-0.15913	0.873567	-0.259443	0.450713	0.298507	0.091779	0.487048	0.626224	-0.171574	-0.13896	0.496033	0.621371	-0.846721
AC194863.3_FGT007	5	green	-0.149069	-0.2043	0.554951	0.465168	-0.953095	0.340542	-0.169803	-0.071972	0.500559	0.798805	-0.668783	0.503634	-0.0720436	0.0440783	0.776348	0.87605	-0.0916728	0.926958	-0.0831354	0.0491667	0.742942	0.861861	-0.110234	0.912224	-0.18847	0.0542043	0.453884	0.847852	-0.401193	0.688278	-0.0786302	-0.156847	0.756462	0.576681	-0.626071	0.531268	-0.146316	0.0914444	0.562364	0.745849	-0.183044	0.854763	-0.239618	-0.207506	0.338224	0.458038	-1.22801
AC194914.3_FGT002	0	grey	-0.129405	-0.292624	0.608815	0.289874	-1.13659	0.255712	-0.0711638	-0.0986552	0.779015	0.726491	-0.453966	0.649854	0.0542935	-0.0378934	0.830572	0.893343	0.0570606	0.954497	0.1798	-0.0353258	0.475281	0.900536	0.424039	0.671537	0.334134	-0.0327708	0.175362	0.9077	0.899228	0.368531	0.371399	-0.0078304	0.129146	0.977905	1.08325	0.278697	0.24748	0.106305	0.322123	0.706122	0.986871	0.323706	0.354033	-0.28256	0.149477	0.30754	0.306118
AC194965.4_FGT001	1	turquoise	0.225199	0.282799	0.368937	0.307112	1.38927	0.164752	0.36926	0.506308	0.13154	0.0541241	2.5182	0.0117957	0.496697	0.513377	0.0360065	0.0503143	2.98759	0.00281185	0.56712	0.5151	0.0141107	0.0494164	3.27176	0.00106882	0.627671	0.516698	0.00529089	0.0485942	3.54402	0.000394083	0.641485	0.457515	0.00411182	0.0863889	3.41144	0.000646199	0.741005	0.486376	0.000434409	0.0660021	4.04921	5.14e-05	0.334454	0.426481	0.174924	0.112904	2.14535
AC194965.4_FGT004	11	greenyellow	0.122696	-0.349279	0.62766	0.201938	-0.580815	0.561365	0.236976	-0.248675	0.343736	0.371473	0.0356817	0.971536	0.356048	-0.326163	0.147012	0.235453	0.190092	0.849237	0.434781	-0.323854	0.0713706	0.23898	0.460916	0.644859	0.360337	-0.321493	0.141858	0.242619	0.217311	0.827966	0.361466	-0.562711	0.140523	0.0289761	-0.552746	0.580437	0.529666	-0.424303	0.0237784	0.114954	0.513125	0.607864	0.350775	-0.43409	0.153524	0.10594	-0.149203
AC194970.5_FGT001	0	grey	-0.0779322	-0.248917	0.758563	0.370992	-0.869108	0.384788	-0.224457	-0.22608	0.370558	0.417817	-1.23238	0.217806	-0.118309	-0.0902656	0.640103	0.749028	-0.566963	0.570739	-0.022439	-0.0884735	0.929577	0.753867	-0.289633	0.772097	-0.253244	-0.0866764	0.31061	0.758728	-0.953751	0.34021	-0.142262	0.0218205	0.573357	0.938475	-0.349487	0.726724	-0.203335	0.0342844	0.418369	0.903455	-0.495806	0.620032	-0.362594	-0.134779	0.139197	0.632005	-1.42016
AC194970.5_FGT002	22	darkgreen	-0.0461041	-0.147539	0.855853	0.599771	-0.509412	0.610463	-0.0364632	-0.0969454	0.885784	0.731068	-0.351121	0.725497	0.0346634	-0.147051	0.891389	0.600991	-0.279564	0.779812	-0.0340537	-0.145537	0.893289	0.604785	-0.470057	0.638314	0.0180494	-0.144003	0.94333	0.608637	-0.31865	0.749992	-0.00706777	-0.0333142	0.977795	0.906176	-0.104957	0.91641	-0.00853664	-0.155716	0.973182	0.579466	-0.424402	0.671273	-0.0938008	-0.399205	0.711225	0.140457	-1.34378
AC194970.5_FGT004	6	red	-0.0743092	0.107401	0.769493	0.703216	0.064315	0.948719	-0.209118	-0.155179	0.404965	0.580792	-0.999184	0.317706	-0.121337	-0.374203	0.631505	0.169412	-1.34762	0.177781	-0.112862	-0.3855	0.655681	0.155881	-1.35697	0.174791	-0.13134	-0.396623	0.603422	0.14328	-1.44351	0.148877	-0.139726	-0.285216	0.580282	0.302818	-1.14571	0.251916	-0.453632	-0.130656	0.0586479	0.642556	-1.71887	0.0856378	-0.578818	-0.359606	0.0118418	0.188011	-2.82841
AC194970.5_FGT005	1	turquoise	0.242175	0.2848	0.332937	0.303555	1.4456	0.148289	0.231705	0.00317474	0.35489	0.991041	0.675577	0.499309	0.0529225	-0.238905	0.834794	0.391156	-0.471266	0.637451	0.0352826	-0.249442	0.88946	0.369952	-0.549823	0.582441	-0.0194215	-0.25984	0.93903	0.349656	-0.732949	0.46359	-0.183108	-0.28969	0.467057	0.29496	-1.28415	0.199089	-0.0413083	-0.314919	0.870721	0.252932	-0.948036	0.343111	0.242033	-0.214993	0.333228	0.441601	0.141618
AC194970.5_FGT009	2	blue	0.49839	0.108145	0.03528	0.701249	1.82441	0.0680907	0.564732	0.252175	0.0146138	0.364557	2.46659	0.0136405	0.57158	0.424777	0.0132083	0.114506	2.99432	0.00275061	0.494102	0.431185	0.0371425	0.108563	2.70773	0.00677443	0.63622	0.437449	0.00453287	0.102963	3.32231	0.00089277	0.71155	0.673877	0.000927644	0.00587611	4.60322	4.16e-06	0.603685	0.70434	0.0079824	0.00337403	4.20988	2.56e-05	0.502034	0.489204	0.0337548	0.0642116	2.92537
AC194974.3_FGT004	0	grey	-0.519873	-0.612843	0.0270071	0.0151369	-3.44862	0.000563457	-0.374866	-0.561338	0.125332	0.0294565	-2.733	0.00627611	-0.357217	-0.45403	0.145594	0.0891219	-2.30562	0.0211317	-0.187328	-0.450332	0.456674	0.0920876	-1.77298	0.0762313	-0.0836925	-0.446566	0.741275	0.0951789	-1.46206	0.143723	0.00903031	-0.434848	0.971631	0.105264	-1.16217	0.245166	0.0976823	-0.0838809	0.699791	0.766307	0.0628121	0.949916	0.0611509	0.114242	0.809524	0.685182	0.465714
AC194974.3_FGT005	3	brown	-0.354676	-0.482564	0.148688	0.0684729	-2.39059	0.0168213	-0.437979	-0.392869	0.0690797	0.147453	-2.38712	0.0169811	-0.578163	-0.269716	0.0119607	0.330971	-2.57099	0.0101407	-0.535403	-0.263944	0.0220323	0.341821	-2.37976	0.0173237	-0.520356	-0.258161	0.0268403	0.35289	-2.30494	0.0211702	-0.280437	-0.362736	0.259665	0.183917	-1.78393	0.0744356	-0.28424	-0.0595415	0.252986	0.833056	-0.978698	0.327729	-0.389984	0.027113	0.109625	0.923588	-1.09555
AC195154.3_FGT004	5	green	-0.0258562	0.0268385	0.918884	0.92436	-0.00470714	0.996244	-0.00880854	0.130389	0.972328	0.643242	0.309417	0.757004	-0.0159771	0.230241	0.949828	0.409067	0.552523	0.58059	0.0154326	0.231891	0.951536	0.405623	0.645815	0.518399	0.0677326	0.233478	0.789438	0.402325	0.79831	0.424691	0.231386	-0.046105	0.355572	0.870394	0.5489	0.583074	0.0577546	0.226462	0.819934	0.417011	0.751088	0.452599	-0.158125	0.182134	0.530876	0.515901	0.0185621
AC195161.2_FGT006	9	magenta	0.28237	0.0671547	0.256256	0.812042	0.992437	0.320985	0.401979	0.138578	0.0982026	0.62234	1.56052	0.118636	0.383673	0.1667	0.116002	0.55265	1.57271	0.115787	0.462386	0.165039	0.0533545	0.556669	1.83983	0.0657928	0.564075	0.163356	0.0147548	0.560756	2.22701	0.0259464	0.584574	0.177337	0.0108379	0.527203	2.35025	0.0187606	0.731679	-0.293906	0.000558074	0.287668	1.86495	0.0621885	0.90394	-0.313555	2.69e-07	0.255105	3.39657
AC195331.3_FGT008	9	magenta	0.356354	0.251151	0.14664	0.366572	1.70847	0.0875483	0.419494	0.304635	0.0830996	0.269596	2.06666	0.0387665	0.278271	0.334589	0.263518	0.222861	1.69558	0.0899652	0.345125	0.334986	0.160717	0.222278	1.90628	0.0566134	0.342798	0.335307	0.163747	0.221808	1.89974	0.0574674	0.383421	0.396682	0.116262	0.143216	2.21291	0.0269041	0.533048	-0.12013	0.0227365	0.66978	1.37344	0.169616	0.884769	-0.118905	1.08e-06	0.672975	3.6476
AC195340.3_FGT001	7	black	-0.0676926	0.0873798	0.789559	0.756824	0.0315883	0.9748	-0.0185571	0.061579	0.941739	0.827422	0.104702	0.916613	0.00134915	-0.157192	0.995761	0.575833	-0.400296	0.688938	0.031224	-0.166175	0.902114	0.553918	-0.339287	0.734393	0.0504957	-0.175052	0.842277	0.532625	-0.307995	0.758086	0.071367	-0.171901	0.778399	0.540142	-0.240458	0.809976	0.301592	-0.404994	0.223888	0.134264	-0.214888	0.829855	0.732557	-0.290784	0.000545301	0.293058	1.879
AC195340.3_FGT002	3	brown	0.243229	0.390508	0.330772	0.150119	1.75344	0.0795264	0.368596	0.430296	0.13229	0.109374	2.26746	0.0233619	0.388175	0.388341	0.111427	0.152595	2.20356	0.027555	0.471752	0.386547	0.048098	0.154664	2.48858	0.0128253	0.516566	0.384683	0.028171	0.156834	2.65079	0.00803029	0.40603	0.4716	0.0945457	0.0759488	2.52429	0.0115931	0.593579	0.0133178	0.00940496	0.962429	1.96626	0.049268	0.751714	0.0212047	0.000321593	0.940208	2.81711
AC195340.3_FGT004	4	yellow	-0.296374	0.0968484	0.232399	0.731328	-0.616505	0.537561	-0.437475	0.125849	0.069437	0.654941	-1.00427	0.315251	-0.469149	-0.0306531	0.0495176	0.913644	-1.51778	0.129069	-0.414398	-0.0375359	0.087306	0.894344	-1.34282	0.179329	-0.629755	-0.0443562	0.00509722	0.875274	-2.20905	0.027171	-0.524093	-0.350381	0.0255764	0.200422	-2.57886	0.00991275	-0.327451	-0.295632	0.184693	0.284713	-1.73848	0.0821257	-0.271766	-0.384877	0.275305	0.156607	-1.823
AC195347.4_FGT004	0	grey	-0.101526	-0.249217	0.688529	0.370398	-0.937198	0.348657	-0.0757037	-0.221788	0.765281	0.426945	-0.789539	0.429797	-0.0153915	-0.242753	0.951665	0.383338	-0.675045	0.499647	0.0873218	-0.24515	0.730442	0.378512	-0.39039	0.696248	-0.100663	-0.247474	0.691051	0.373864	-0.929998	0.352372	-0.222501	-0.468682	0.374851	0.0780334	-1.93616	0.0528487	-0.303501	-0.3111	0.220823	0.259045	-1.70669	0.0878804	-0.36097	-0.340932	0.141109	0.213665	-1.9746
AC195391.3_FGT009	13	salmon	0.15746	-0.152789	0.53263	0.586703	0.0564892	0.954952	0.290901	-0.125812	0.241548	0.655035	0.524788	0.599731	0.3277	-0.107257	0.18434	0.7036	0.687862	0.49154	0.278429	-0.107583	0.263237	0.702737	0.533519	0.593674	0.328383	-0.107883	0.183372	0.701942	0.688413	0.491193	0.277862	-0.125989	0.26425	0.654579	0.484206	0.62824	0.394179	-0.229039	0.105527	0.411584	0.584231	0.559065	0.399403	-0.300793	0.10058	0.275986	0.404904
AC195550.3_FGT003	9	magenta	0.27755	0.393822	0.26481	0.146386	1.86758	0.0618213	0.339511	0.519016	0.16809	0.0474194	2.46591	0.0136666	0.333711	0.467098	0.175944	0.0791821	2.27241	0.0230618	0.37399	0.465902	0.126288	0.0800571	2.39878	0.0164498	0.468195	0.464615	0.0500455	0.0810067	2.71902	0.00654762	0.48449	0.203583	0.0415904	0.46677	2.02216	0.0431597	0.663611	-0.136036	0.00267579	0.628802	1.9116	0.0559271	0.978454	-0.218471	2.18e-12	0.434068	5.82598
AC195585.3_FGT002	0	grey	-0.0413617	0.119558	0.870555	0.671272	0.189224	0.849918	-0.0494979	0.291331	0.845359	0.292109	0.624789	0.53211	-0.0538162	0.372045	0.832042	0.172082	0.843972	0.398685	0.10781	0.375792	0.670248	0.167463	1.31356	0.188993	0.190349	0.379429	0.449312	0.16306	1.56329	0.117985	0.00222978	0.249043	0.992994	0.370742	0.654884	0.512543	-0.0213793	0.0570736	0.932896	0.839892	0.085189	0.932111	0.0886105	-0.131786	0.726607	0.639658	-0.0866687
AC195587.4_FGT004	0	grey	0.363595	0.22011	0.138028	0.43054	1.6482	0.0993112	0.303163	0.264554	0.221365	0.340666	1.57621	0.114978	0.507566	0.341345	0.0315366	0.213076	2.48899	0.0128106	0.481597	0.341551	0.0430056	0.212782	2.39233	0.0167416	0.527008	0.341681	0.0246232	0.212597	2.56505	0.010316	0.60488	0.252321	0.00782634	0.364269	2.63968	0.00829849	0.366249	0.326757	0.134962	0.234551	1.95113	0.0510415	0.0272016	0.0173452	0.914677	0.951077	0.121183
AC195590.1_FGT007	9	magenta	0.279095	0.351637	0.262049	0.198701	1.74737	0.0805726	0.321011	0.454846	0.193992	0.0884762	2.19251	0.0283426	0.296488	0.349656	0.232211	0.201419	1.79525	0.0726134	0.352717	0.34802	0.151103	0.20368	1.96835	0.0490274	0.3988	0.346322	0.101143	0.206045	2.11525	0.0344084	0.470504	0.433508	0.0487749	0.106462	2.62803	0.00858808	0.635525	-0.0846359	0.00459097	0.764258	1.90681	0.0565458	0.984548	-0.213967	1.56e-13	0.443836	6.31252
AC195785.3_FGT004	0	grey	-0.277736	-0.465459	0.264477	0.0803833	-2.09235	0.036407	-0.186256	-0.278525	0.459301	0.314793	-1.2624	0.206804	-0.138943	-0.179255	0.582426	0.522672	-0.857552	0.39114	-0.1637	-0.173006	0.516298	0.537499	-0.912781	0.361358	-0.0917085	-0.16677	0.717414	0.552481	-0.689311	0.490627	-0.0924413	-0.254443	0.715245	0.360111	-0.925487	0.354713	-0.308921	-0.0306575	0.212275	0.913631	-0.981449	0.326371	-0.1989	-0.132623	0.428807	0.637514	-0.910303
AC195864.3_FGT017	1	turquoise	0.313698	0.035738	0.204921	0.899381	1.00938	0.312793	0.419148	0.124693	0.0833807	0.657931	1.58291	0.113443	0.474645	0.325999	0.0465563	0.235702	2.32222	0.020221	0.423132	0.332479	0.0801892	0.225973	2.15818	0.0309138	0.481511	0.338836	0.0430484	0.216677	2.38419	0.0171168	0.661144	0.548385	0.00281178	0.0342882	3.81883	0.000134085	0.665026	0.573597	0.00260026	0.0253744	3.93225	8.42e-05	0.585198	0.689791	0.0107333	0.0044327	4.05684
AC195874.2_FGT002	3	brown	0.161245	0.332766	0.522696	0.225549	1.34205	0.17958	0.232969	0.258174	0.352197	0.352865	1.34472	0.178716	0.284456	0.096266	0.252608	0.732889	1.07358	0.283013	0.361669	0.0868589	0.140284	0.758234	1.29343	0.195863	0.392313	0.0775072	0.107337	0.783659	1.37047	0.17054	0.363571	0.0465786	0.138056	0.869073	1.19645	0.23152	0.533118	-0.225079	0.0227153	0.419936	1.09764	0.272363	0.880216	-0.153811	1.45e-06	0.58417	3.49869
AC195958.3_FGT003	12	tan	-0.130659	-0.100802	0.605318	0.720756	-0.629557	0.528985	-0.190809	-0.127197	0.448196	0.651459	-0.872441	0.382968	-0.482097	-0.0433339	0.0427586	0.878128	-1.59749	0.110157	-0.44741	-0.0436038	0.0626424	0.877375	-1.47301	0.140749	-0.386097	-0.043862	0.113522	0.876654	-1.26365	0.206356	-0.385561	0.0784502	0.114067	0.781085	-0.949548	0.342342	-0.41365	0.322298	0.0879364	0.241374	-0.392456	0.694722	-0.402544	0.254416	0.0976864	0.360165	-0.543636
AC196054.2_FGT004	0	grey	-0.265173	-0.0198476	0.287576	0.944029	-0.818992	0.412791	-0.255223	0.0205945	0.306714	0.941926	-0.685685	0.492912	-0.214676	0.165456	0.392306	0.555658	-0.191042	0.848493	-0.15164	0.165217	0.548069	0.556239	-0.00711681	0.994322	-0.158721	0.164943	0.52931	0.556902	-0.0283564	0.977378	-0.137431	0.17493	0.586577	0.532914	0.0594322	0.952608	-0.0972877	0.417665	0.700951	0.121361	0.858132	0.39082	-0.0120447	0.223295	0.962167	0.423729	0.544979
AC196059.3_FGT003	2	blue	0.0551917	-0.117485	0.827808	0.676684	-0.144655	0.884984	0.0894614	-0.0640654	0.724079	0.820556	0.0901541	0.928165	0.23632	-0.125631	0.345114	0.655504	0.359293	0.719376	0.293145	-0.12615	0.237768	0.654162	0.530853	0.595521	0.532166	-0.126638	0.0230046	0.652902	1.35311	0.176021	0.608841	0.102335	0.00732664	0.71667	2.26174	0.0237135	0.456379	0.252782	0.056946	0.363364	2.05239	0.0401313	0.102034	0.192956	0.687043	0.490822	0.787793
AC196066.3_FGT003	1	turquoise	0.0547104	0.0111466	0.829289	0.968551	0.183318	0.854548	0.12499	-0.0117031	0.621191	0.966981	0.325545	0.744769	0.128483	0.204984	0.611392	0.463643	0.895542	0.370497	0.178042	0.21056	0.479679	0.451298	1.05398	0.291892	0.292937	0.216046	0.238118	0.439313	1.41318	0.157603	0.275042	0.0879131	0.269329	0.755382	1.02321	0.306208	0.268435	0.326552	0.281464	0.234862	1.64251	0.100485	0.335673	0.293044	0.17326	0.28915	1.75739
AC196090.3_FGT006	8	pink	-0.375559	-0.182628	0.124579	0.514746	-1.58778	0.112335	-0.368684	-0.105637	0.13219	0.707892	-1.36465	0.172364	-0.35517	-0.479918	0.148083	0.0702263	-2.38341	0.0171531	-0.272864	-0.485993	0.273293	0.0662477	-2.14512	0.0319436	-0.386412	-0.491914	0.113203	0.0625289	-2.52592	0.0115397	-0.280352	-0.444526	0.259815	0.0968837	-2.03307	0.0420453	-0.0600037	-0.492947	0.813037	0.0618963	-1.54652	0.12198	0.0263594	-0.335102	0.917311	0.222107	-0.814097
AC196154.3_FGT012	9	magenta	0.190102	0.278231	0.449911	0.315326	1.27287	0.203065	0.261516	0.300739	0.294525	0.276078	1.54846	0.121511	0.23768	0.366523	0.342262	0.17904	1.6654	0.095833	0.303599	0.367809	0.220667	0.177404	1.87047	0.0614181	0.405648	0.369005	0.0948866	0.175891	2.20468	0.0274767	0.51042	0.278366	0.0304375	0.315082	2.32217	0.0202235	0.694066	0.0496918	0.00139638	0.860399	2.54724	0.0108578	0.835061	-0.049074	1.62e-05	0.862119	3.28199
AC196265.3_FGT004	0	grey	-0.0111013	-0.125299	0.965129	0.656363	-0.352539	0.724434	0.130197	-0.0106931	0.606605	0.96983	0.343093	0.731529	-0.156239	-0.0942476	0.535851	0.738306	-0.686561	0.49236	0.00803471	-0.0938131	0.974758	0.739474	-0.217157	0.828086	0.0762684	-0.0933617	0.763577	0.740688	-0.0225825	0.981983	0.119217	0.104109	0.637519	0.71195	0.605201	0.545046	0.22829	0.374341	0.362225	0.169242	1.66042	0.0968303	0.125117	0.36682	0.620832	0.178661	1.33666
AC196278.2_FGT003	5	green	0.208071	0.0727827	0.407375	0.796583	0.783124	0.433554	0.367588	0.0879944	0.133432	0.755162	1.31566	0.18829	0.400384	0.127177	0.0996699	0.651512	1.52556	0.127121	0.469209	0.127562	0.0494846	0.650517	1.76683	0.077257	0.521365	0.127917	0.0264942	0.649601	1.96336	0.0496048	0.564399	0.213923	0.0146852	0.443933	2.36207	0.0181733	0.673094	-0.350462	0.00220236	0.200311	1.37602	0.168814	0.869452	-0.279349	2.79e-06	0.313304	3.03251
AC196278.2_FGT004	5	green	0.00799511	0.00972209	0.974882	0.972568	0.0474014	0.962193	0.173421	-0.0906133	0.491335	0.74809	0.263863	0.791886	0.191472	0.0199175	0.446591	0.943832	0.599119	0.549094	0.312813	0.0220776	0.206271	0.937751	0.971746	0.331177	0.429169	0.0242158	0.0755244	0.931735	1.35965	0.17394	0.613434	0.194395	0.00677981	0.487533	2.52265	0.0116473	0.684586	-0.272197	0.00172339	0.326367	1.65744	0.0974298	0.396523	-0.0335246	0.103286	0.905586	1.10107
AC196426.3_FGT007	0	grey	0.338952	0.472681	0.168836	0.0751868	2.30739	0.0210329	0.367382	0.400977	0.133667	0.138541	2.17312	0.0297713	0.306804	0.199764	0.215588	0.475346	1.41289	0.157688	0.54323	0.189249	0.0198139	0.499348	2.21012	0.0270969	0.590035	0.178776	0.00994949	0.523802	2.37762	0.0174246	0.345225	0.146215	0.160588	0.603085	1.39374	0.163397	0.345301	0.0889391	0.16049	0.752609	1.24587	0.212814	0.265145	-0.106993	0.287629	0.704299	0.494472
AC196465.3_FGT002	1	turquoise	-0.14546	0.0653362	0.564678	0.817051	-0.247549	0.804483	-0.0334961	0.321897	0.895027	0.241994	0.756153	0.449558	-0.111416	0.459861	0.659837	0.0845836	0.951003	0.341603	-0.101018	0.465763	0.690013	0.0801596	0.999899	0.317359	0.108862	0.471517	0.667204	0.0760075	1.61453	0.106412	0.210739	0.532599	0.401251	0.0409527	2.11894	0.0340956	0.409728	0.661597	0.091295	0.00722499	3.25968	0.00111537	0.341985	0.417278	0.164813	0.121743	2.14086
AC196465.3_FGT006	1	turquoise	-0.072692	0.00694236	0.774385	0.98041	-0.188267	0.850667	-0.1269	0.162779	0.615825	0.56216	0.0578592	0.953861	-0.169816	0.345079	0.500526	0.207787	0.432423	0.665434	0.0262504	0.349604	0.917651	0.20149	1.00482	0.314985	0.209987	0.354018	0.402973	0.195468	1.54629	0.122034	0.274173	0.354895	0.270907	0.194285	1.74179	0.0815456	0.199565	0.508689	0.427234	0.0528179	2.00231	0.0452519	-0.0908919	0.236493	0.719833	0.396099	0.356783
AC196475.3_FGT004	4	yellow	-0.30602	0.16001	0.216823	0.56892	-0.48272	0.629294	-0.447719	0.268591	0.0624397	0.33307	-0.660865	0.508699	-0.458178	0.0460509	0.0558518	0.870545	-1.28259	0.199636	-0.410421	0.0405847	0.0906945	0.885812	-1.13	0.258477	-0.606848	0.0351528	0.0075748	0.901021	-1.90132	0.0572605	-0.566369	-0.223195	0.0142676	0.423941	-2.39508	0.0166166	-0.358092	-0.0637078	0.14454	0.821542	-1.22244	0.22154	-0.405373	-0.255193	0.0951323	0.358649	-1.88172
AC196475.3_FGT005	4	yellow	0.161262	-0.329187	0.522652	0.230884	-0.411586	0.680643	-0.0322552	-0.293397	0.898897	0.288543	-0.861926	0.388728	-0.250943	-0.253267	0.315176	0.362413	-1.38533	0.165951	-0.283487	-0.255104	0.254299	0.358822	-1.48948	0.136361	-0.4571	-0.256872	0.0565054	0.355386	-2.06612	0.0388168	-0.465347	-0.303309	0.0516481	0.271792	-2.22425	0.0261314	-0.428651	-0.128456	0.0759162	0.648214	-1.62543	0.104072	-0.391169	-0.20719	0.108457	0.458738	-1.70464
AC196489.3_FGT002	6	red	0.298472	0.30877	0.228953	0.262818	1.68447	0.0920905	0.405691	0.42705	0.0948475	0.112373	2.38078	0.0172762	0.448585	0.604414	0.0618728	0.0170042	3.15077	0.00162841	0.501588	0.608393	0.0339384	0.0161019	3.36056	0.000777859	0.642248	0.612208	0.00405354	0.0152718	3.97163	7.14e-05	0.659407	0.792655	0.00291093	0.000424533	4.98918	6.06e-07	0.73642	0.36693	0.000491971	0.17852	3.64734	0.00026497	0.918708	0.19005	7.41e-08	0.4975	4.96134
AC196576.3_FGT002	0	grey	-0.270936	-0.452658	0.276831	0.090214	-2.03021	0.0423357	-0.302931	-0.365868	0.221736	0.179877	-1.86268	0.0625078	-0.278274	-0.268342	0.263513	0.333536	-1.5097	0.131119	-0.241889	-0.262073	0.333525	0.345382	-1.38212	0.166936	-0.0824464	-0.255796	0.745005	0.357475	-0.900688	0.367754	-0.063593	-0.141995	0.802057	0.613696	-0.544592	0.586034	-0.00816831	0.0840267	0.974338	0.765911	0.191629	0.848033	-0.324191	0.227665	0.189361	0.414474	-0.360482
AC196637.2_FGT002	2	blue	0.367068	0.223336	0.134024	0.423641	1.66819	0.095278	0.377812	0.357589	0.122155	0.19068	2.07813	0.0376971	0.484534	0.441835	0.0415689	0.0991653	2.7057	0.00681609	0.420024	0.446194	0.0826705	0.0954886	2.48995	0.012776	0.521693	0.450422	0.0263824	0.0920151	2.8738	0.00405561	0.647306	0.672992	0.00368414	0.00596611	4.26061	2.04e-05	0.826703	0.773873	2.34e-05	0.000710316	5.95661	2.58e-09	0.827776	0.718451	2.23e-05	0.0025501	5.64633
AC196708.3_FGT006	7	black	-0.0696515	-0.214101	0.783605	0.443544	-0.751753	0.4522	-0.00878694	-0.112837	0.972396	0.688873	-0.313762	0.753702	0.0545177	-0.259216	0.829882	0.350858	-0.521949	0.601706	0.107863	-0.258379	0.670096	0.35247	-0.367743	0.713065	0.201888	-0.257493	0.42176	0.354182	-0.0926157	0.926209	0.202975	-0.313014	0.419213	0.255971	-0.243559	0.807572	0.288004	-0.290068	0.246481	0.294302	0.0769259	0.938682	0.592662	-0.192428	0.00954353	0.492033	1.43152
AC196719.3_FGT002	0	grey	0.344599	-0.0641711	0.161399	0.820264	0.852428	0.393977	0.318233	0.0708932	0.198098	0.801765	1.11352	0.265485	0.141539	0.27812	0.575328	0.315527	1.13129	0.257934	0.234253	0.283348	0.349474	0.306134	1.41782	0.156243	0.136418	0.288474	0.589366	0.297084	1.14522	0.252118	0.316138	0.331671	0.20123	0.227172	1.80472	0.0711191	0.492437	0.616587	0.0378853	0.0143603	3.35961	0.000780513	0.531664	0.515534	0.0231584	0.0491923	3.12956
AC196961.2_FGT003	9	magenta	0.130222	0.279127	0.606537	0.313705	1.10146	0.270696	0.212057	0.28539	0.398243	0.302509	1.35741	0.17465	0.270611	0.261111	0.277432	0.34722	1.46644	0.142529	0.334872	0.258689	0.174352	0.351872	1.66002	0.0969107	0.416614	0.25623	0.085458	0.356631	1.92281	0.0545044	0.471286	0.347848	0.0483495	0.203919	2.37283	0.0176526	0.620657	-0.272415	0.00598702	0.325965	1.34113	0.179877	0.923038	-0.193131	4.85e-08	0.490421	4.05279
AC196968.2_FGT001	0	grey	-0.286445	-0.367733	0.249161	0.1775	-1.81711	0.0692009	-0.408636	-0.337147	0.0922465	0.219124	-2.122	0.0338374	-0.439997	-0.219883	0.0676627	0.431028	-1.90556	0.0567071	-0.287121	-0.218225	0.247997	0.434598	-1.40105	0.161199	-0.0921465	-0.216533	0.716117	0.438258	-0.822303	0.410905	-0.0224619	-0.226428	0.929506	0.417082	-0.651003	0.515044	-0.0343604	-0.511965	0.892333	0.051059	-1.53869	0.12388	-0.217086	-0.3366	0.386883	0.219919	-1.51691
AC196971.3_FGT001	10	purple	-0.337392	-0.0672408	0.170931	0.811805	-1.16488	0.244066	-0.402622	-0.399144	0.0976148	0.140524	-2.2846	0.0223363	-0.423477	-0.394299	0.0799166	0.145854	-2.34107	0.0192287	-0.419877	-0.397113	0.0827899	0.142741	-2.33719	0.0194294	-0.481437	-0.39982	0.043085	0.13979	-2.56406	0.0103456	-0.575417	-0.256048	0.012469	0.356984	-2.52193	0.0116715	-0.567461	-0.265927	0.01404	0.338072	-2.51554	0.0118851	-0.389857	-0.102697	0.109751	0.715705	-1.42702
AC196974.3_FGT008	0	grey	-0.174447	-0.0918133	0.488736	0.744855	-0.73325	0.463406	-0.172822	0.0352352	0.492857	0.90079	-0.403901	0.686285	-0.0798457	0.0445847	0.752807	0.874636	-0.112575	0.910368	0.028536	0.0437066	0.910508	0.877088	0.192235	0.847558	0.193757	0.042826	0.441081	0.879547	0.664296	0.506501	0.0574566	0.155387	0.820849	0.580278	0.562087	0.574057	-0.0473065	0.455997	0.852132	0.0875719	1.12108	0.262253	0.0824073	0.380221	0.745122	0.162111	1.25423
AC197013.3_FGT003	3	brown	0.346365	-0.231633	0.15912	0.406161	0.420465	0.674146	0.450934	-0.0386469	0.0603557	0.891234	1.27568	0.20207	0.215079	0.0724367	0.391397	0.797531	0.802986	0.421983	0.219038	0.0761198	0.382521	0.787449	0.824182	0.409836	0.254644	0.0797573	0.307851	0.777522	0.940221	0.347104	0.234866	0.186057	0.348178	0.506743	1.15688	0.247321	0.353846	0.169748	0.149708	0.545303	1.48305	0.138061	0.617341	-0.0858836	0.00634103	0.760875	1.81894
AC197029.3_FGT003	5	green	-0.00149399	0.256587	0.995306	0.355939	0.664896	0.506117	0.134493	0.203235	0.594678	0.467547	0.908189	0.363778	0.0263703	-0.0433133	0.917276	0.878186	-0.0358932	0.971368	0.149315	-0.05136	0.55429	0.855757	0.294451	0.768413	0.184635	-0.059332	0.463287	0.833636	0.37684	0.706293	0.0820321	0.048155	0.746246	0.864679	0.355411	0.722282	0.260783	-0.421718	0.295929	0.117421	-0.391674	0.695299	0.555846	-0.268254	0.0166122	0.3337	1.07179
AC197056.3_FGT005	6	red	0.355514	0.200572	0.147663	0.473526	1.56983	0.116454	0.320765	0.323984	0.194353	0.238781	1.79732	0.0722849	0.456892	0.40922	0.0566326	0.129861	2.50368	0.0122908	0.472899	0.411864	0.0474824	0.127158	2.56955	0.010183	0.457071	0.414398	0.0565232	0.124603	2.52022	0.0117281	0.554904	0.296112	0.016836	0.283895	2.54725	0.0108574	0.751085	-0.0367159	0.000327453	0.896641	2.66531	0.00769172	0.842499	-0.0910091	1.15e-05	0.747022	3.24551
AC197118.3_FGT005	1	turquoise	0.294088	0.113788	0.236194	0.686374	1.14848	0.250772	0.23423	0.143382	0.349522	0.6102	1.04312	0.296891	0.220687	0.202392	0.37886	0.469436	1.15786	0.246921	0.294502	0.203069	0.235503	0.467919	1.38342	0.166536	0.150398	0.203697	0.551389	0.466514	0.955337	0.339407	0.213851	-0.0432334	0.394171	0.878409	0.504051	0.614226	0.338485	0.0891258	0.169461	0.752104	1.22452	0.220758	0.538649	0.0781099	0.02109	0.782014	1.90297
AC197146.3_FGT001	5	green	-0.10021	-0.137572	0.692376	0.624895	-0.637371	0.523883	0.0724509	-0.109514	0.775115	0.697629	-0.0750504	0.940175	0.152544	-0.346864	0.545656	0.205288	-0.487747	0.625729	0.225173	-0.350704	0.368994	0.199978	-0.28576	0.775062	0.313876	-0.354439	0.204651	0.1949	-0.0258387	0.979386	0.308275	-0.22462	0.213282	0.420911	0.318641	0.749999	0.436218	-0.513999	0.0703344	0.049989	-0.12607	0.899677	0.548072	-0.404391	0.0185323	0.1349	0.647789
AC197146.3_FGT002	7	black	0.0101242	0.0457011	0.968196	0.871521	0.145233	0.884527	0.0697038	0.168853	0.783446	0.547457	0.632127	0.527304	0.250459	-0.143893	0.316142	0.608916	0.354382	0.723053	0.40858	-0.147806	0.0922954	0.599105	0.847657	0.396629	0.458577	-0.151656	0.0556117	0.589513	1.01185	0.311608	0.309721	-0.318753	0.211032	0.246886	0.0637693	0.949154	0.425971	-0.376223	0.0779694	0.166937	0.278113	0.780926	0.444519	-0.202471	0.0645661	0.469258	0.828126
AC197197.2_FGT001	13	salmon	-0.0834976	0.0032051	0.741858	0.990955	-0.228547	0.819221	-0.0246723	0.0839198	0.922587	0.766201	0.144661	0.884979	0.0211151	0.110242	0.933724	0.695707	0.341942	0.732394	0.0293264	0.11385	0.908038	0.68621	0.374497	0.708035	0.0499691	0.117404	0.843903	0.676895	0.442162	0.658372	-0.0475499	0.00609862	0.851379	0.98279	-0.119044	0.90524	-0.103942	-0.142482	0.681481	0.612467	-0.660806	0.508737	-0.00682678	-0.174323	0.978552	0.53436	-0.468333
AC197246.3_FGT001	6	red	0.268445	0.289186	0.281445	0.295839	1.53728	0.124224	0.116525	0.259979	0.645189	0.349389	1.00948	0.312746	0.169798	0.368092	0.500572	0.177044	1.46962	0.141666	0.232839	0.368215	0.352475	0.176888	1.65589	0.0977439	0.389728	0.368257	0.109879	0.176835	2.14898	0.0316357	0.424563	0.531742	0.0790642	0.0413401	2.79274	0.0052264	0.393071	0.443641	0.106599	0.0976299	2.3905	0.0168257	0.732569	-0.0452109	0.000545138	0.872888	2.52711
AC197246.3_FGT003	2	blue	0.300626	0.37481	0.225448	0.168665	1.88193	0.0598461	0.400734	0.488258	0.0993462	0.0648065	2.56159	0.0104195	0.45405	0.601957	0.0583863	0.0175805	3.16033	0.0015759	0.475755	0.606336	0.0459748	0.0165637	3.25624	0.00112898	0.602109	0.610549	0.00819212	0.0156287	3.77949	0.000157153	0.648782	0.761589	0.00358173	0.000970034	4.7364	2.18e-06	0.76336	0.441135	0.000227949	0.0997643	4.04791	5.17e-05	0.933733	0.290782	1.52e-08	0.293061	5.53425
AC197367.3_FGT004	9	magenta	0.297456	-0.0615815	0.230618	0.827415	0.710351	0.477487	0.349552	0.0853749	0.155062	0.762254	1.25038	0.21116	0.385617	0.224463	0.114011	0.421245	1.73234	0.0832139	0.442211	0.229502	0.0661333	0.410614	1.93916	0.0524815	0.555732	0.234452	0.0166392	0.400309	2.38146	0.0172441	0.592962	0.224447	0.00949806	0.421278	2.51175	0.0120133	0.715094	0.241926	0.000850841	0.385013	3.16787	0.00153561	0.975856	-0.07272	5.38e-12	0.796754	6.04347
AC197382.4_FGT001	3	brown	0.159587	0.0206719	0.527035	0.941708	0.507983	0.611465	-0.122473	0.129868	0.62829	0.644582	-0.0151746	0.987893	-0.145584	0.229497	0.564343	0.410624	0.180994	0.856372	-0.167683	0.234579	0.506001	0.400046	0.130608	0.896085	-0.154085	0.23957	0.541559	0.3898	0.183574	0.854348	-0.170026	0.186564	0.499987	0.505567	-0.00434057	0.996537	-0.0863048	0.407254	0.733473	0.131897	0.857475	0.391182	-0.363106	0.43315	0.138598	0.106784	0.10628
AC197382.4_FGT002	0	grey	-0.179195	-0.248595	0.476792	0.371633	-1.15973	0.246159	-0.119757	-0.106366	0.635987	0.70596	-0.612567	0.540163	-0.0641126	0.0388917	0.80047	0.890549	-0.0823821	0.934343	0.00365495	0.0439317	0.988516	0.876459	0.122414	0.902571	0.0894204	0.0489224	0.7242	0.862541	0.378424	0.705115	0.139876	0.0191087	0.579871	0.94611	0.446964	0.654901	0.297498	0.327067	0.230549	0.234082	1.73334	0.0830347	-0.0703126	-0.131785	0.781597	0.639662	-0.537155
AC197429.3_FGT003	0	grey	0.0525681	-0.140789	0.835886	0.616742	-0.212521	0.831701	0.175285	-0.10569	0.486619	0.707752	0.230486	0.817714	-0.160993	-0.00108192	0.523354	0.996947	-0.462112	0.644001	-0.0843695	0.000885685	0.739251	0.997501	-0.236944	0.812701	0.0336288	0.00283756	0.894613	0.991992	0.102387	0.918449	-0.0162812	-0.128379	0.948875	0.648411	-0.375175	0.70753	-0.104172	-0.0443004	0.680811	0.87543	-0.408734	0.682735	-0.211749	-0.0724055	0.398946	0.797617	-0.793038
AC197545.3_FGT002	2	blue	0.307066	0.016108	0.215177	0.954564	0.938538	0.347968	0.457037	0.0634498	0.0565443	0.822255	1.55798	0.119238	0.476523	0.261606	0.0455759	0.346273	2.14931	0.0316097	0.512974	0.265834	0.0294789	0.338248	2.29746	0.0215927	0.655422	0.26997	0.00314921	0.330497	2.92538	0.00344035	0.780686	0.400459	0.000131663	0.1391	4.0432	5.27e-05	0.872162	0.325081	2.38e-06	0.237101	4.65587	3.23e-06	0.797802	0.377995	7.28e-05	0.164786	4.10415
AC197555.3_FGT007	3	brown	0.147744	0.0982963	0.558513	0.727451	0.672384	0.501339	0.180396	0.224474	0.473793	0.421221	1.0981	0.272162	0.16462	0.342852	0.51391	0.210931	1.38089	0.167314	0.335349	0.347071	0.173701	0.204999	1.90988	0.0561485	0.489511	0.351182	0.0392189	0.199324	2.44953	0.0143044	0.578443	0.441638	0.0119096	0.0993332	3.07624	0.00209627	0.719072	0.595161	0.000771011	0.0192528	4.30976	1.63e-05	0.702327	0.299727	0.00115505	0.277775	3.2544
AC197555.3_FGT008	0	grey	-0.404555	-0.222424	0.0958656	0.425586	-1.79034	0.0733988	-0.349027	-0.217686	0.155726	0.435762	-1.59451	0.110821	-0.286749	-0.156332	0.248637	0.577949	-1.23631	0.216344	-0.183784	-0.155576	0.465387	0.579811	-0.925684	0.35461	-0.347872	-0.154793	0.157191	0.581743	-1.42462	0.154266	-0.364424	-0.485525	0.137065	0.0665478	-2.43212	0.0150108	-0.444781	-0.457975	0.0643901	0.0860328	-2.61384	0.00895297	-0.170635	-0.590118	0.498431	0.0205704	-2.21557
AC197578.4_FGT001	15	midnightblue	-0.113478	-0.11085	0.653912	0.694106	-0.60613	0.544429	-0.374593	-0.423389	0.12563	0.115823	-2.26561	0.0234752	-0.485441	-0.488906	0.0411332	0.0643983	-2.86231	0.00420564	-0.436602	-0.49495	0.0700595	0.0606822	-2.70713	0.00678685	-0.316041	-0.500839	0.201377	0.0572138	-2.3289	0.0198646	-0.207253	-0.542313	0.409263	0.0367475	-2.14346	0.0320765	-0.357586	-0.557349	0.145149	0.0308859	-2.66175	0.00777364	-0.268352	-0.43756	0.281619	0.102866	-1.97432
AC197672.3_FGT002	5	green	0.11448	0.063497	0.651039	0.822124	0.487327	0.626026	0.240249	0.0237939	0.336915	0.932922	0.753747	0.451001	0.228832	0.172707	0.361054	0.538214	1.10368	0.269733	0.353624	0.1707	0.149982	0.543019	1.48483	0.137588	0.556878	0.168672	0.0163696	0.547892	2.21127	0.0270172	0.468094	0.115298	0.0501018	0.68241	1.73105	0.0834424	0.507394	-0.282407	0.0316039	0.307813	0.841585	0.40002	0.732125	-0.162107	0.000551551	0.563799	2.22278
AC197699.3_FGT002	1	turquoise	-0.195468	-0.133942	0.436976	0.634141	-0.903627	0.366193	-0.29183	-0.307507	0.239978	0.264877	-1.66034	0.0968467	-0.264661	-0.259105	0.288542	0.35107	-1.44283	0.149069	-0.203882	-0.26644	0.417092	0.337105	-1.28095	0.200212	-0.18581	-0.273659	0.460396	0.323673	-1.24766	0.212154	-0.170107	-0.246022	0.499781	0.376764	-1.12623	0.260069	-0.265764	-0.136097	0.286463	0.628647	-1.11933	0.263	-0.179451	-0.164869	0.476152	0.557083	-0.937326
AC197699.3_FGT003	0	grey	0.102824	0.0679371	0.684737	0.809889	0.465336	0.641691	0.371028	0.242498	0.12956	0.383854	1.73281	0.083129	0.43276	0.268325	0.072846	0.333568	2.01164	0.0442579	0.549012	0.27034	0.0182913	0.329809	2.45185	0.0142126	0.643556	0.272281	0.00395528	0.326213	2.87368	0.00405716	0.473977	0.155441	0.0469089	0.580145	1.85671	0.0633529	0.516815	-0.276589	0.0280821	0.31831	0.893794	0.371432	0.281694	-0.210493	0.257445	0.451444	0.274092
AC197705.4_FGT003	0	grey	0.312983	-0.272839	0.206012	0.325182	0.202301	0.839681	0.285925	-0.329581	0.25006	0.230293	-0.0409394	0.967344	0.309738	-0.298921	0.211005	0.279133	0.119719	0.904706	0.223641	-0.297122	0.372348	0.282177	-0.137643	0.890522	0.252501	-0.295274	0.312081	0.285325	-0.045936	0.963361	0.289235	-0.246803	0.244376	0.375202	0.199621	0.841777	-0.156908	-0.21009	0.534084	0.452331	-0.991223	0.321577	-0.225445	-0.143776	0.368399	0.60921	-1.01792
AC197705.4_FGT004	1	turquoise	-0.280595	-0.049801	0.259387	0.860095	-0.942586	0.345893	-0.259899	0.0774017	0.297628	0.783947	-0.55463	0.579148	-0.200291	0.176272	0.42552	0.529728	-0.120122	0.904386	-0.133651	0.181759	0.597007	0.516781	0.088305	0.929634	-0.145658	0.187164	0.564143	0.504172	0.0679362	0.945836	-0.113227	0.152568	0.654632	0.58725	0.0704013	0.943874	-0.0057801	0.106595	0.98184	0.705352	0.256453	0.797601	-0.0463308	-0.0239941	0.855151	0.932358	-0.192322
AC197705.4_FGT006	3	brown	-0.209405	-0.296417	0.404306	0.283375	-1.38028	0.167501	-0.0849468	-0.0833248	0.737526	0.767817	-0.453777	0.649989	-0.0324002	0.0113792	0.898445	0.967895	-0.0626609	0.950037	-0.0631332	0.0167363	0.803461	0.952793	-0.136132	0.891717	-0.0279757	0.0220474	0.912258	0.937836	-0.0229286	0.981707	-0.143538	-0.132456	0.569888	0.637942	-0.748504	0.454156	-0.158096	0.124551	0.530953	0.658299	-0.131746	0.895185	-0.350675	0.197655	0.153649	0.480115	-0.525163
AC197705.4_FGT007	2	blue	0.296976	-0.0583189	0.231407	0.836441	0.71721	0.473244	0.427794	0.0220492	0.0765689	0.937831	1.34936	0.177221	0.518109	0.251811	0.0276233	0.365272	2.27892	0.0226719	0.609952	0.257822	0.00719119	0.353545	2.67741	0.00741932	0.754313	0.26373	0.000298299	0.342227	3.46868	0.000523027	0.807353	0.381588	5.11e-05	0.160482	4.19078	2.78e-05	0.723866	0.349032	0.000683217	0.202279	3.51894	0.000433283	0.768033	0.392057	0.000197478	0.148367	3.92839
AC197705.4_FGT011	3	brown	0.0296885	-0.229346	0.906908	0.410941	-0.51131	0.609134	-0.0434532	-0.147492	0.864066	0.599889	-0.501777	0.615825	-0.090465	-0.0336863	0.7211	0.905132	-0.342491	0.731981	0.0231608	-0.0306208	0.927318	0.913734	-0.0125722	0.989969	0.208216	-0.0275729	0.407041	0.922296	0.527349	0.597951	0.412314	0.069782	0.0890698	0.804817	1.41817	0.156141	0.197047	0.43275	0.433209	0.107144	1.74584	0.0808381	-0.16066	0.443917	0.524224	0.0973966	0.75798
AC197717.3_FGT002	3	brown	0.255672	0.0927935	0.305836	0.742216	0.976815	0.328661	0.309546	-0.00107305	0.211303	0.996972	0.902483	0.3668	0.350905	-0.265123	0.153361	0.339588	0.344075	0.73079	0.392185	-0.272104	0.107461	0.32654	0.460388	0.645237	0.447421	-0.27897	0.0626354	0.313989	0.631208	0.527905	0.457922	-0.132917	0.0560069	0.636762	1.05827	0.289932	0.648459	-0.447669	0.00360394	0.0942658	0.957032	0.338551	0.942516	-0.245587	5e-09	0.377636	4.33916
AC197758.3_FGT004	0	grey	-0.440504	-0.364862	0.0673104	0.181168	-2.31258	0.0207455	-0.192852	-0.351369	0.443258	0.199068	-1.48807	0.136733	-0.184828	-0.348388	0.462812	0.20317	-1.45587	0.145428	-0.0594566	-0.352354	0.814713	0.197724	-1.10692	0.26833	-0.0878994	-0.356212	0.728723	0.192517	-1.19906	0.230506	-0.0103635	-0.324062	0.967445	0.23866	-0.886406	0.375399	0.0838293	-0.294056	0.740866	0.287409	-0.534841	0.59276	-0.0345728	-0.316795	0.891671	0.249963	-0.93427
AC197764.4_FGT003	7	black	0.114016	0.223968	0.652366	0.422295	0.904751	0.365597	0.0873918	0.380852	0.730234	0.161357	1.27031	0.203974	-0.00733907	0.53742	0.976943	0.0388234	1.51027	0.130974	-0.0655753	0.542112	0.796008	0.036831	1.36217	0.173143	0.0542041	0.54665	0.830847	0.0349778	1.71782	0.0858294	0.150202	0.676091	0.551913	0.00565568	2.52346	0.0116205	-0.0442914	0.832601	0.861467	0.00011707	2.92527	0.00344155	-0.0912096	0.461156	0.718892	0.0835982	1.01294
AC198169.4_FGT004	16	lightcyan	0.704589	0.486615	0.00109539	0.0658496	3.83407	0.000126041	0.612943	0.312158	0.00683663	0.257343	2.84175	0.00448662	0.637087	0.285952	0.00446118	0.301517	2.88047	0.0039708	0.765192	0.279762	0.000215566	0.312559	3.5856	0.000336299	0.708583	0.27356	0.000996313	0.323854	3.21694	0.00129567	0.507674	0.0532513	0.0314947	0.850499	1.71865	0.0856774	0.234749	-0.176374	0.348425	0.529485	0.222168	0.824183	0.00651718	-0.42859	0.979524	0.110943	-1.14967
AC198179.4_FGT001	0	grey	-0.457105	0.041205	0.0565024	0.884078	-1.29113	0.196659	-0.499106	-0.17994	0.034976	0.521057	-2.01411	0.0439977	-0.457246	-0.230618	0.0564171	0.408279	-1.99547	0.0459912	-0.351601	-0.232414	0.152491	0.404534	-1.64237	0.100514	-0.314758	-0.234147	0.203313	0.400941	-1.52979	0.126068	-0.255341	-0.232407	0.306484	0.404549	-1.34211	0.179562	-0.235541	-0.25079	0.346753	0.367284	-1.33229	0.182766	-0.059386	-0.186351	0.81493	0.50606	-0.648889
AC198206.5_FGT001	11	greenyellow	0.0268689	-0.0367915	0.915717	0.896429	-0.0178277	0.985776	0.0642654	0.0120777	0.800004	0.965925	0.212815	0.831472	0.0981707	0.0874986	0.698356	0.756503	0.502216	0.615515	0.189582	0.0888351	0.451176	0.75289	0.769868	0.441378	0.165528	0.0901418	0.511559	0.749362	0.702975	0.482071	0.166592	-0.134476	0.50881	0.632777	0.130689	0.896022	0.380599	-0.27877	0.119201	0.31435	0.403472	0.686601	0.775259	-0.38745	0.000157154	0.15362	1.8806
AC198353.5_FGT004	3	brown	-0.172584	-0.353622	0.493463	0.196003	-1.43532	0.151197	-0.40705	-0.381197	0.093641	0.160946	-2.2456	0.0247294	-0.487683	-0.634432	0.0400701	0.0110721	-3.41667	0.000633929	-0.476035	-0.639773	0.0458295	0.0102123	-3.39667	0.000682101	-0.447448	-0.644932	0.062618	0.0094319	-3.31629	0.000912227	-0.245082	-0.533611	0.326985	0.0404988	-2.22501	0.0260803	-0.143506	-0.227486	0.569974	0.414849	-0.999024	0.317783	-0.443753	-0.334393	0.0650835	0.223149	-2.23549
AC198361.3_FGT004	4	yellow	0.201809	-0.187311	0.421946	0.503832	0.0954902	0.923925	-0.0636823	-0.158975	0.801784	0.571454	-0.589141	0.555767	-0.201276	-0.133489	0.423198	0.6353	-0.919551	0.357808	-0.194855	-0.133997	0.438444	0.634001	-0.901967	0.367074	-0.12957	-0.134472	0.608356	0.632787	-0.713478	0.47555	-0.139979	-0.120115	0.579588	0.66982	-0.706258	0.480027	-0.336447	0.063674	0.172209	0.821636	-0.827619	0.407887	-0.120397	-0.0215168	0.634169	0.939329	-0.397059
AC198366.3_FGT004	0	grey	0.00272097	-0.210571	0.991451	0.451272	-0.53731	0.591053	0.133803	-0.0353083	0.596588	0.900585	0.290679	0.771297	0.247477	0.109578	0.322128	0.697462	0.995306	0.319587	0.397363	0.116094	0.102492	0.680324	1.48671	0.13709	0.409095	0.122534	0.0918456	0.663529	1.543	0.122832	0.345415	0.14005	0.160343	0.618612	1.3783	0.168111	0.477991	-0.063576	0.0448204	0.821906	1.30954	0.19035	0.643535	-0.0796323	0.0039568	0.777862	1.95799
AC198418.3_FGT005	0	grey	0.314501	-0.47007	0.203702	0.0770373	-0.379911	0.704011	0.170503	-0.564374	0.498768	0.0284022	-1.14271	0.25316	-0.0546527	-0.422349	0.829467	0.116815	-1.30341	0.192434	-0.171811	-0.418081	0.495429	0.120952	-1.62629	0.103889	0.00345301	-0.413756	0.989151	0.125246	-1.11236	0.265982	0.0745265	-0.130315	0.768836	0.643433	-0.122955	0.902143	0.013781	-0.117276	0.956718	0.67723	-0.261398	0.793786	0.173206	-0.009789	0.491883	0.97238	0.469931
AC198429.3_FGT003	0	grey	0.16124	-0.0101117	0.522709	0.971469	0.434289	0.664079	0.144948	0.0146403	0.566065	0.9587	0.45021	0.652559	0.16063	0.126138	0.524305	0.654194	0.781609	0.434444	0.264651	0.127864	0.288562	0.649739	1.09458	0.273701	0.422312	0.129549	0.0808379	0.6454	1.60637	0.108193	0.464095	0.165555	0.0523644	0.555419	1.84734	0.0646979	0.427233	0.436272	0.0769978	0.104	2.48339	0.0130138	0.540008	-0.0492107	0.0207049	0.861738	1.58328
AC198481.3_FGT004	5	green	-0.0846033	-0.366394	0.738552	0.179205	-1.21952	0.222647	-0.110042	-0.243326	0.663798	0.382182	-0.945571	0.344368	-0.203158	-0.0620655	0.418783	0.826077	-0.741166	0.458593	-0.248655	-0.0581727	0.319755	0.836846	-0.866841	0.386029	-0.0956557	-0.0542981	0.705754	0.847592	-0.409955	0.681839	0.134141	-0.128266	0.595651	0.648702	0.0528821	0.957826	-0.122454	0.0869686	0.628344	0.757937	-0.12581	0.899882	-0.317667	-0.078169	0.198941	0.781852	-1.13039
AC198485.3_FGT005	6	red	0.350385	0.14404	0.154013	0.608545	1.40468	0.160118	0.478581	0.220788	0.0445198	0.429086	2.04634	0.0407232	0.45078	0.378376	0.0604546	0.164327	2.38883	0.0169023	0.325769	0.382331	0.187093	0.159601	1.98316	0.0473491	0.320526	0.386172	0.194705	0.155099	1.97809	0.047918	0.366777	0.553754	0.134357	0.0322182	2.67841	0.00739721	0.520488	0.425545	0.0267948	0.113782	2.79064	0.00526044	0.819854	0.159194	3.12e-05	0.570917	3.68006
AC198518.3_FGT002	0	grey	-0.241758	0.0346961	0.333795	0.902301	-0.609112	0.54245	-0.229803	0.135976	0.358965	0.628954	-0.312966	0.754306	-0.151703	0.216852	0.547901	0.437566	0.129369	0.897066	-0.13953	0.219297	0.580817	0.432288	0.171087	0.864155	-0.114454	0.221675	0.651112	0.427187	0.249553	0.802933	-0.0192488	0.496443	0.939571	0.0597886	1.33395	0.18222	0.181486	0.216073	0.47108	0.439255	1.07877	0.280689	0.0227808	-0.110008	0.928507	0.696325	-0.217162
AC198518.3_FGT003	8	pink	-0.312899	0.104048	0.206139	0.712112	-0.649485	0.516025	-0.286583	0.0599071	0.248923	0.832045	-0.681016	0.495861	-0.25458	-0.0998805	0.307977	0.723216	-0.99175	0.321319	-0.133973	-0.106973	0.596117	0.704352	-0.655001	0.512467	-0.231653	-0.113986	0.355001	0.685853	-0.959204	0.337456	-0.203816	-0.295857	0.417246	0.284329	-1.3622	0.173135	-0.0202316	-0.301841	0.936491	0.274234	-0.851516	0.394483	0.395623	-0.254053	0.104143	0.360874	0.521342
AC198725.4_FGT004	3	brown	0.237355	-0.0473479	0.342944	0.866928	0.563587	0.573035	0.323002	0.036223	0.191084	0.898021	1.0399	0.298386	0.414028	0.022369	0.0876174	0.936931	1.30286	0.192624	0.526346	0.0240023	0.0248371	0.932335	1.71606	0.0861519	0.554871	0.0256175	0.016844	0.927792	1.8342	0.066624	0.37486	0.0842997	0.12534	0.76517	1.33002	0.183512	0.55447	-0.300303	0.0169401	0.276807	0.977263	0.328439	0.837064	-0.184752	1.48e-05	0.509782	2.94953
AC198725.4_FGT007	2	blue	-0.151541	0.630825	0.548332	0.0116841	1.46179	0.143799	0.0273592	0.632197	0.914185	0.0114484	1.97696	0.0480464	0.0512997	0.530329	0.839797	0.0419849	1.65097	0.0987442	0.160905	0.526741	0.523585	0.0436559	1.95215	0.0509205	0.305032	0.523066	0.218387	0.0454173	2.37124	0.0177284	0.334707	0.686985	0.174578	0.00466431	3.13189	0.00173687	0.546573	0.322449	0.018922	0.241142	2.58769	0.00966232	0.379664	0.31261	0.120186	0.256617	1.95503
AC198725.4_FGT009	0	grey	0.00825797	-0.271466	0.974057	0.32772	-0.686543	0.492371	0.104219	-0.126434	0.680672	0.653429	-0.0282272	0.977481	0.112006	-0.0187081	0.65814	0.947238	0.270434	0.786827	0.0119718	-0.0133834	0.962396	0.962243	-0.000260172	0.999792	-0.0123923	-0.00809785	0.961076	0.97715	-0.0556984	0.955582	-0.0804546	0.133375	0.750978	0.635591	0.114026	0.909217	-0.186602	0.306406	0.458451	0.266679	0.273063	0.784805	-0.426976	0.152079	0.0771948	0.588463	-0.899551
AC198937.4_FGT003	0	grey	0.592672	0.141462	0.00954207	0.61504	2.29144	0.0219378	0.615349	-0.0911637	0.00656184	0.746606	1.79628	0.0724497	0.693586	-0.00278373	0.00141159	0.992144	2.41073	0.0159204	0.771862	-0.00694146	0.000175147	0.980412	2.8812	0.00396159	0.670764	-0.0110649	0.00231173	0.968781	2.26884	0.023278	0.331162	0.110952	0.179471	0.693837	1.2574	0.20861	0.331622	-0.170729	0.178832	0.542949	0.535236	0.592487	0.0845751	-0.259992	0.738636	0.349366	-0.438636
AC198982.3_FGT006	0	grey	0.379118	0.124634	0.120764	0.658082	1.44804	0.147606	0.390934	0.146016	0.108687	0.603585	1.54281	0.122876	0.420511	0.247359	0.0822783	0.374093	1.91202	0.0558738	0.467578	0.248608	0.0503895	0.371606	2.08131	0.0374054	0.556199	0.249794	0.0165289	0.369254	2.42493	0.0153115	0.585549	0.427229	0.0106748	0.112206	3.06135	0.0022034	0.661946	0.401592	0.00276696	0.13788	3.33712	0.000846499	0.973966	0.00995521	9.78e-12	0.971911	6.14667
AC199001.3_FGT005	4	yellow	-0.0122622	-0.257309	0.961485	0.354539	-0.705777	0.480327	-0.176773	-0.403976	0.482867	0.135339	-1.59748	0.110158	-0.275668	-0.353518	0.268196	0.196144	-1.74235	0.0814472	-0.216117	-0.356471	0.389058	0.192172	-1.57162	0.11604	-0.207602	-0.359323	0.408457	0.188385	-1.55474	0.120008	-0.0462957	-0.387816	0.855259	0.153198	-1.17437	0.240249	-0.0545642	-0.384339	0.829739	0.157236	-1.1874	0.235072	0.155389	-0.598868	0.538099	0.0183262	-1.31958
AC199067.2_FGT004	0	grey	-0.114152	-0.254688	0.651977	0.359634	-0.988226	0.323042	0.0236461	-0.393112	0.925799	0.14718	-0.992367	0.321019	0.0888369	-0.353255	0.725934	0.196501	-0.689238	0.490673	0.225623	-0.358246	0.368013	0.189809	-0.306411	0.759292	0.342243	-0.36312	0.164474	0.183418	0.0386786	0.969147	0.441479	-0.578002	0.0666365	0.024018	-0.340429	0.733533	0.334337	-0.562225	0.175084	0.0291453	-0.63824	0.523317	0.358159	-0.501114	0.14446	0.0570555	-0.344236
AC199068.2_FGT017	2	blue	-0.637984	-0.13421	0.00438807	0.633457	-2.47905	0.0131734	-0.575836	-0.20821	0.0123904	0.456479	-2.39476	0.0166315	-0.540274	-0.400377	0.0206302	0.139187	-2.79115	0.00525216	-0.601064	-0.405394	0.00833342	0.133842	-3.06174	0.00220056	-0.638202	-0.410284	0.00437045	0.128769	-3.24731	0.00116503	-0.376991	-0.480006	0.123035	0.070167	-2.45498	0.0140893	-0.346833	-0.493022	0.158519	0.0618502	-2.40029	0.0163822	-0.156136	-0.343144	0.536124	0.210518	-1.3571
AC199315.4_FGT001	9	magenta	0.204106	0.458979	0.41657	0.0852589	1.85012	0.0642957	0.250338	0.281948	0.316383	0.308633	1.46228	0.143665	0.28992	0.346604	0.24321	0.205651	1.76608	0.0773833	0.33747	0.343662	0.170825	0.209783	1.90678	0.0565494	0.43323	0.34067	0.0725007	0.214041	2.21671	0.0266431	0.486932	0.286504	0.0404237	0.300544	2.25629	0.0240527	0.647418	-0.219712	0.0036763	0.431396	1.61082	0.107218	0.965364	-0.17453	9.34e-11	0.533867	5.2618
AC199363.4_FGT003	4	yellow	0.171751	-0.273012	0.495583	0.324864	-0.223509	0.82314	0.00463406	-0.14467	0.98544	0.606962	-0.358335	0.720092	-0.167318	-0.0629402	0.506941	0.823661	-0.638416	0.523203	-0.356999	-0.0621493	0.145858	0.825846	-1.21491	0.2244	-0.26356	-0.0613513	0.290629	0.828051	-0.920089	0.357526	-0.258493	-0.254511	0.300343	0.359979	-1.41156	0.15808	-0.0376827	-0.142602	0.881989	0.612166	-0.472692	0.636433	0.0132899	-0.114627	0.958259	0.684169	-0.255942
AC199506.2_FGT005	1	turquoise	-0.110534	-0.0991141	0.662378	0.725264	-0.567445	0.570412	0.0559997	0.0898416	0.825324	0.750172	0.388228	0.697847	0.135639	0.230893	0.591512	0.407703	0.985499	0.324379	0.154984	0.236867	0.539172	0.395332	1.05751	0.29028	0.0727744	0.242742	0.774135	0.383362	0.837678	0.402212	0.205608	0.129849	0.413073	0.644629	0.92289	0.356065	0.0171323	0.197766	0.946206	0.479863	0.559402	0.575888	-0.0892656	0.199245	0.72466	0.476519	0.261708
AC199526.5_FGT002	22	darkgreen	0.223857	0.561831	0.371872	0.0292832	2.2643	0.0235559	0.0833047	0.608199	0.742435	0.0161449	2.03627	0.041723	0.0289909	0.632101	0.909086	0.0114647	1.98117	0.0475721	-0.0711632	0.627911	0.779017	0.0121974	1.67981	0.0929933	-0.0955384	0.623618	0.706099	0.0129853	1.5924	0.111296	-0.15165	0.591236	0.548042	0.0202726	1.30029	0.193502	-0.212613	0.480473	0.39698	0.0698554	0.724248	0.468913	-0.127752	0.067024	0.613436	0.812402	-0.192189
AC199526.5_FGT003	0	grey	-0.374228	-0.0728963	0.126029	0.796271	-1.29869	0.194051	-0.526116	-0.139399	0.0249119	0.62026	-2.01168	0.0442541	-0.53205	-0.244949	0.0230402	0.378915	-2.31472	0.0206284	-0.567027	-0.250327	0.0141301	0.3682	-2.47111	0.0134693	-0.488424	-0.255608	0.039723	0.357841	-2.1768	0.0294955	-0.512656	-0.142283	0.0295972	0.61297	-1.96704	0.0491785	-0.401298	-0.400852	0.0988263	0.138676	-2.28532	0.0222942	-0.183388	-0.184761	0.466365	0.509762	-1.00116
AC199541.4_FGT001	8	pink	0.425125	0.0338669	0.0786261	0.904626	1.37029	0.170597	0.253377	0.153263	0.310348	0.585527	1.12646	0.259969	0.15398	0.215409	0.541836	0.440697	0.99694	0.318794	0.119394	0.220898	0.637017	0.42885	0.911935	0.361803	0.134807	0.226296	0.593811	0.41736	0.970734	0.331681	-0.00994831	0.25297	0.968749	0.362995	0.631122	0.527961	0.0200031	0.325476	0.937207	0.236499	0.917707	0.358773	-0.299633	0.269165	0.227058	0.331999	-0.170744
AC199541.4_FGT007	8	pink	0.164149	0.214153	0.515133	0.443431	1.02309	0.306265	0.251735	0.344849	0.3136	0.20811	1.64442	0.100089	0.080392	0.512709	0.751166	0.0506657	1.67191	0.0945419	-0.187323	0.518343	0.456686	0.0477581	0.927441	0.353697	-0.132741	0.523821	0.599532	0.0450513	1.1051	0.269118	-0.145119	0.406725	0.565601	0.132449	0.687197	0.491959	-0.240386	0.366328	0.336631	0.179288	0.285977	0.774896	-0.399451	0.0683581	0.100535	0.808731	-1.02186
AC199571.3_FGT004	2	blue	0.1454	-0.562278	0.564839	0.0291267	-1.2077	0.227161	0.201482	-0.587284	0.422715	0.0213407	-1.13934	0.254562	0.179184	-0.437616	0.476819	0.102817	-0.684089	0.493919	0.142123	-0.432595	0.573735	0.107284	-0.775915	0.437799	0.27689	-0.427521	0.265994	0.111934	-0.360614	0.718388	0.129309	-0.499896	0.609083	0.0577591	-1.03231	0.301928	0.243238	-0.327819	0.330754	0.232944	-0.165758	0.868347	0.400369	-0.425303	0.0996833	0.11401	0.0416462
AC199703.3_FGT001	0	grey	0.0237827	0.366715	0.925371	0.178795	1.04788	0.294695	0.129614	0.262653	0.608233	0.344275	1.05438	0.291707	0.247107	0.458739	0.322877	0.0854435	1.97752	0.0479829	0.450575	0.458115	0.0605859	0.0859248	2.63479	0.00841892	0.472233	0.457397	0.047839	0.0864811	2.71031	0.00672208	0.512211	0.340402	0.0297629	0.214426	2.50402	0.0122789	0.394242	0.584427	0.105467	0.0221391	2.88495	0.00391472	0.161308	0.368057	0.522532	0.177089	1.44482
AC199765.4_FGT008	3	brown	-0.00543484	-0.0146503	0.982924	0.958672	-0.0527258	0.95795	0.112292	-0.0977586	0.657318	0.72889	0.0689192	0.945054	0.151837	-0.148232	0.547543	0.59804	0.0520834	0.958462	0.179975	-0.149781	0.474844	0.594175	0.129888	0.896655	0.233961	-0.151286	0.350092	0.59043	0.285538	0.775232	0.165247	-0.0850136	0.512286	0.763234	0.254448	0.799149	0.235512	-0.347355	0.346814	0.204604	-0.245155	0.806336	0.669859	-0.203022	0.00235542	0.468024	1.7675
AC199779.3_FGT006	0	grey	-0.198749	0.395717	0.429166	0.14428	0.497395	0.618911	-0.174534	0.179593	0.488518	0.521874	-0.0358665	0.971389	-0.212132	0.239824	0.398072	0.389283	0.0143244	0.988571	-0.21822	0.235809	0.384347	0.397508	-0.0145776	0.988369	-0.158664	0.231775	0.529459	0.405865	0.149254	0.881353	-0.00461686	0.141299	0.985494	0.615453	0.349611	0.72663	-0.0168546	0.107754	0.947077	0.702284	0.228113	0.819558	-0.088296	0.0627772	0.727543	0.824111	-0.0901289
AC199782.5_FGT001	3	brown	0.518654	0.452511	0.0274316	0.0903318	2.86871	0.00412151	0.616517	0.425557	0.0064316	0.113771	3.19333	0.00140644	0.654024	0.392507	0.00323651	0.14786	3.27011	0.00107505	0.683019	0.388124	0.00178311	0.152843	3.40529	0.00066095	0.822046	0.383692	2.85e-05	0.157996	4.32071	1.56e-05	0.713014	0.573291	0.000895251	0.0254708	4.18993	2.79e-05	0.696472	0.139469	0.00132212	0.620082	2.79154	0.00524585	0.786323	0.0535507	0.000108977	0.849668	3.13967
AC199782.5_FGT002	5	green	-0.0579285	0.248742	0.8194	0.37134	0.483728	0.628579	0.0921077	0.170058	0.716232	0.54456	0.699078	0.484503	0.147654	0.335889	0.558757	0.220957	1.31163	0.189644	0.169918	0.337108	0.500264	0.21918	1.37974	0.167666	0.335382	0.338245	0.173656	0.217532	1.88449	0.059499	0.292398	0.498219	0.239023	0.0587384	2.2463	0.024685	0.437974	0.0293647	0.0690836	0.917262	1.40346	0.16048	0.74424	-0.0733304	0.000397286	0.795082	2.52776
AC199782.5_FGT003	1	turquoise	0.14412	-0.0591061	0.568308	0.834262	0.259624	0.795154	0.284243	0.100945	0.25298	0.720375	1.08497	0.277936	0.401107	0.347668	0.0990026	0.204169	2.12692	0.0334265	0.449766	0.357428	0.061107	0.190895	2.32346	0.0201545	0.564988	0.367034	0.0145593	0.178388	2.7921	0.00523674	0.565587	0.321845	0.0144321	0.242074	2.66383	0.00772559	0.415399	0.350305	0.0864674	0.200526	2.18309	0.0290291	0.569261	0.0479058	0.0136717	0.865373	1.95061
AC200057.4_FGT007	3	brown	-0.222004	-0.471181	0.375947	0.0762461	-1.94285	0.0520341	-0.355311	-0.496783	0.147911	0.0595868	-2.44033	0.0146737	-0.220633	-0.513361	0.37898	0.0503225	-2.08077	0.037455	-0.279972	-0.512332	0.260489	0.0508649	-2.25634	0.0240496	-0.40654	-0.511199	0.0940928	0.0514664	-2.65917	0.00783336	-0.332963	-0.486092	0.176974	0.0661841	-2.33269	0.0196643	-0.551987	-0.16194	0.0175447	0.564204	-2.17365	0.0297313	-0.439178	0.00465357	0.0682351	0.986868	-1.32093
AC200209.1_FGT001	1	turquoise	0.0148687	-0.539207	0.953305	0.038055	-1.49539	0.134812	-0.128059	-0.433403	0.612578	0.106556	-1.54738	0.121772	-0.044468	-0.358966	0.86092	0.188855	-1.08371	0.278496	0.109526	-0.352423	0.665287	0.19763	-0.627715	0.53019	0.163391	-0.345855	0.517103	0.206698	-0.453362	0.650288	0.284973	-0.400502	0.25171	0.139053	-0.252648	0.80054	0.0914588	-0.0804415	0.718154	0.775658	0.0538789	0.957032	-0.0162102	-0.101854	0.949097	0.717952	-0.306435
AC200210.1_FGT006	6	red	0.0998464	0.0167045	0.693442	0.952883	0.325945	0.744466	0.275426	-0.211597	0.268634	0.449019	0.251927	0.801098	0.367792	-0.260129	0.1332	0.349102	0.412599	0.679901	0.334752	-0.264276	0.174516	0.341192	0.294623	0.768282	0.443207	-0.268333	0.0654539	0.333553	0.645653	0.518504	0.349948	-0.212394	0.154563	0.447274	0.483594	0.628674	0.368853	0.0273435	0.131999	0.92294	1.1646	0.244182	0.587857	-0.0459126	0.0102966	0.870931	1.79031
AC200242.4_FGT002	9	magenta	0.317073	0.0537983	0.199829	0.84898	1.06612	0.286371	0.371526	0.200494	0.129005	0.473702	1.62181	0.104844	0.403137	0.300183	0.0971472	0.277009	1.99847	0.0456653	0.501398	0.301478	0.034017	0.27484	2.35222	0.0186618	0.661889	0.302698	0.00277018	0.272806	3.04859	0.00229918	0.674913	0.362216	0.00211998	0.184593	3.28586	0.0010167	0.706443	0.0800708	0.00104842	0.776668	2.69373	0.00706575	0.859676	-0.206176	4.82e-06	0.460989	3.12133
AC200298.4_FGT001	3	brown	0.225592	0.270713	0.368081	0.329116	1.35707	0.174761	0.0914053	-0.0777349	0.718312	0.783037	0.0606704	0.951622	0.178131	-0.0324115	0.479455	0.908708	0.426602	0.669669	0.363266	-0.0403635	0.138412	0.886431	0.973657	0.330227	0.415743	-0.0482439	0.0861811	0.864431	1.12858	0.259074	0.563458	-0.00778543	0.0148881	0.978031	1.78436	0.0743649	0.348606	0.102888	0.156259	0.715198	1.29239	0.196224	0.486417	0.12207	0.0406677	0.664735	1.81568
AC200662.4_FGT006	9	magenta	0.373767	0.0224175	0.126533	0.936794	1.16815	0.242744	0.224314	0.188156	0.370872	0.501874	1.13092	0.258089	0.33688	0.359928	0.171623	0.187588	1.95222	0.050912	0.394404	0.364021	0.105311	0.182251	2.15214	0.0313862	0.493182	0.368004	0.0375514	0.177156	2.51247	0.0119888	0.55855	0.337515	0.0159825	0.218589	2.67956	0.0073719	0.57694	0.275476	0.0121851	0.320341	2.58167	0.00983244	0.654152	-0.0790207	0.00322847	0.779529	2.01142
AC200725.4_FGT003	1	turquoise	0.123302	0.3623	0.625947	0.184483	1.31815	0.187452	0.271234	0.406777	0.276283	0.132394	1.88759	0.0590813	0.362606	0.559635	0.139183	0.0300605	2.68653	0.00721986	0.228328	0.560755	0.362142	0.0296619	2.27362	0.0229889	0.325828	0.561746	0.187007	0.029313	2.57635	0.00998488	0.224162	0.628155	0.371205	0.0121538	2.52744	0.0114898	0.131633	0.622078	0.60261	0.0132774	2.23152	0.0256469	-0.217132	-0.0165527	0.386781	0.953311	-0.66628
AC200745.4_FGT007	3	brown	-0.381164	-0.484991	0.118608	0.066892	-2.48533	0.0129431	-0.467724	-0.573313	0.0503081	0.0254639	-3.09786	0.00194926	-0.475164	-0.489117	0.0462838	0.0642664	-2.82523	0.00472463	-0.453066	-0.487865	0.0590034	0.0650552	-2.74137	0.00611842	-0.56208	-0.486517	0.0151891	0.0659122	-3.15354	0.00161304	-0.381721	-0.629047	0.118026	0.0119953	-3.02346	0.00249906	-0.353912	-0.328497	0.149626	0.231922	-1.91601	0.0553642	-0.368941	-0.402697	0.1319	0.136699	-2.18345
AC200753.3_FGT003	0	grey	-0.0500319	0.264746	0.843709	0.340302	0.549811	0.582449	0.00846911	0.38936	0.973394	0.151427	1.07192	0.283756	-0.0891598	0.425158	0.724975	0.114147	0.904551	0.365703	-0.00908678	0.426564	0.971454	0.112827	1.13608	0.255923	0.0595532	0.427866	0.814417	0.111613	1.33449	0.182045	0.226637	0.43161	0.365806	0.108176	1.82991	0.0672641	0.403548	0.299021	0.096774	0.278964	1.99661	0.0458676	0.4414	-0.193304	0.0666904	0.490024	0.841475
AC201769.3_FGT002	9	magenta	0.219809	-0.159017	0.380807	0.571352	0.223142	0.823425	0.308302	-0.194927	0.21324	0.486317	0.397918	0.690691	0.221124	-0.207037	0.377892	0.459078	0.100352	0.920065	0.261351	-0.209519	0.29484	0.453589	0.214569	0.830103	0.344012	-0.211936	0.162161	0.448276	0.465727	0.641411	0.469489	0.00446897	0.0493304	0.987389	1.45224	0.146436	0.613607	-0.227774	0.00675989	0.414243	1.43036	0.152615	0.894169	-0.333379	5.65e-07	0.224642	3.19585
AC201774.3_FGT005	11	greenyellow	0.295747	-0.141477	0.233435	0.615004	0.499122	0.617694	0.397922	-0.00263294	0.101966	0.99257	1.18456	0.236193	0.300088	0.0339851	0.226319	0.904295	0.962406	0.335846	0.364554	0.0377455	0.136914	0.893757	1.1771	0.239156	0.301831	0.041468	0.223502	0.883342	0.986932	0.323676	0.351482	-0.194557	0.152639	0.487161	0.535982	0.591971	0.497886	-0.424482	0.0354951	0.114785	0.390409	0.696234	0.646363	-0.535972	0.00375084	0.0394539	0.649287
AC201815.4_FGT001	2	blue	0.194499	0.200066	0.439298	0.474666	1.07427	0.282703	0.363572	0.344333	0.138055	0.208837	1.99289	0.0462732	0.405809	0.42025	0.0947427	0.118837	2.36004	0.0182727	0.455123	0.423667	0.0577194	0.115558	2.54193	0.0110242	0.549664	0.426965	0.0181255	0.112451	2.91072	0.00360596	0.713649	0.603527	0.000881494	0.0172106	4.31154	1.62e-05	0.839373	0.685355	1.33e-05	0.00480316	5.58739	2.31e-08	0.777157	0.773125	0.000147803	0.000724313	5.55736
AC201872.4_FGT003	0	grey	-0.336495	-0.385504	0.172143	0.155876	-2.02673	0.0426902	-0.441151	-0.207358	0.0668626	0.458365	-1.87615	0.0606346	-0.2987	-0.392054	0.228579	0.14837	-1.92749	0.053919	-0.31845	-0.385985	0.197774	0.155316	-1.971	0.0487242	-0.110201	-0.37988	0.663338	0.162518	-1.33257	0.182674	0.0175306	-0.380409	0.944957	0.161886	-0.971585	0.331257	0.102543	-0.366756	0.685557	0.178743	-0.689659	0.490409	-0.0761517	-0.326125	0.763929	0.235512	-1.07878
AC201894.4_FGT007	0	grey	-0.083521	0.322109	0.741788	0.241666	0.614749	0.538721	0.0114856	0.112987	0.963922	0.688478	0.321784	0.747616	0.105705	-0.0615391	0.676352	0.827532	0.143008	0.886284	0.00188644	-0.0657431	0.994073	0.81593	-0.162519	0.870897	-0.0293139	-0.0698997	0.908078	0.804493	-0.261437	0.793756	-0.0476472	-0.248487	0.851078	0.371848	-0.781932	0.434254	0.050586	-0.245136	0.841999	0.378539	-0.494767	0.620765	-0.0833361	-0.119763	0.742341	0.670737	-0.543068
AC202041.4_FGT005	4	yellow	-0.0522182	-0.154604	0.836965	0.582211	-0.545181	0.585629	-0.348155	-0.257482	0.156832	0.354204	-1.69925	0.0892717	-0.427189	-0.272841	0.0770317	0.325178	-2.00473	0.0449918	-0.332426	-0.278284	0.177717	0.31523	-1.70607	0.0879944	-0.269242	-0.283623	0.279964	0.305644	-1.52426	0.127444	-0.204514	-0.377393	0.415619	0.165515	-1.59892	0.109838	-0.143449	-0.188369	0.57013	0.501383	-0.894605	0.370998	-0.205192	-0.165468	0.414041	0.55563	-1.0145
AC202073.4_FGT001	6	red	-0.191293	0.0876435	0.447024	0.756111	-0.323783	0.746102	-0.157787	0.330976	0.531766	0.228207	0.426788	0.669534	-0.358742	0.507686	0.143761	0.0533655	0.364817	0.715248	-0.32116	0.512692	0.193773	0.0506744	0.502282	0.615469	-0.378485	0.517548	0.121437	0.0481609	0.334297	0.738155	-0.486311	0.504274	0.0407177	0.0552584	-0.0874776	0.930292	-0.416591	0.219896	0.0854774	0.430999	-0.684641	0.493571	-0.591837	-0.0623734	0.00966952	0.825227	-2.08394
AC202107.3_FGT001	11	greenyellow	-0.207786	-0.155047	0.408033	0.581116	-0.9949	0.319785	-0.0706771	-0.137949	0.780491	0.623936	-0.554198	0.579443	-0.160633	-0.0827692	0.524297	0.769326	-0.669812	0.502978	-0.038262	-0.0815487	0.880187	0.772645	-0.316646	0.751512	0.0414663	-0.0803201	0.87023	0.775989	-0.0878672	0.929982	0.251317	-0.102747	0.314432	0.715573	0.463509	0.643	0.353073	0.0512746	0.150663	0.855994	1.17439	0.24024	0.561742	0.318397	0.0152637	0.247444	2.6381
AC202120.3_FGT003	9	magenta	0.296105	0.21189	0.232843	0.448377	1.41189	0.157983	0.346048	0.331963	0.159527	0.226738	1.90058	0.0573574	0.354095	0.400625	0.149402	0.13892	2.12884	0.0332671	0.393652	0.401697	0.106036	0.137767	2.2622	0.0236848	0.466668	0.402675	0.0508997	0.136722	2.51885	0.0117738	0.542023	0.52969	0.0201443	0.0422791	3.22038	0.00128021	0.709692	0.0115958	0.000970163	0.967284	2.53714	0.0111761	0.985253	-0.111485	1.07e-13	0.692433	6.64773
AC202164.3_FGT003	6	red	0.175917	0.287299	0.485023	0.299145	1.25648	0.208941	0.320619	0.137647	0.194567	0.624704	1.29317	0.195954	0.457312	0.101044	0.0563767	0.720112	1.65547	0.0978283	0.592758	0.0969002	0.00952891	0.731189	2.17655	0.029514	0.685138	0.0927684	0.00170276	0.742284	2.60949	0.00906762	0.63474	-0.0413913	0.0046573	0.883557	2.01379	0.0440311	0.722209	-0.0589038	0.000712567	0.834822	2.42987	0.0151041	0.473285	-0.24309	0.0472761	0.382658	0.822228
AC202181.3_FGT010	1	turquoise	-0.328461	-0.116213	0.183262	0.680012	-1.26241	0.2068	-0.103489	-0.110976	0.682799	0.693772	-0.577869	0.563353	-0.08826	0.129263	0.72765	0.646138	0.081122	0.935345	-0.105224	0.136295	0.677751	0.628143	0.0509369	0.959376	0.0639646	0.143242	0.800922	0.610554	0.548891	0.58308	0.0972928	0.19475	0.700936	0.486722	0.778999	0.43598	0.132137	0.277548	0.601206	0.316565	1.10261	0.270197	0.0842111	0.341587	0.739724	0.212731	1.14609
AC202185.4_FGT004	24	darkgrey	-0.0847203	0.106862	0.738202	0.704646	0.033288	0.973445	0.0262598	0.101379	0.917622	0.719218	0.333649	0.738645	-0.0218643	-0.0933559	0.931377	0.740703	-0.300558	0.763751	0.0580035	-0.100723	0.81917	0.720968	-0.0934243	0.925566	-0.187854	-0.10801	0.455387	0.701606	-0.814167	0.415549	-0.198446	-0.271759	0.429883	0.327178	-1.27954	0.200706	-0.0788018	-0.439815	0.755945	0.100902	-1.42672	0.15366	0.00809887	-0.315531	0.974557	0.251961	-0.809957
AC202435.3_FGT001	0	grey	-0.193865	0.0791656	0.44082	0.779134	-0.353105	0.724009	-0.352641	0.160801	0.151197	0.566984	-0.6286	0.529611	-0.215246	0.251089	0.391019	0.366695	0.0356594	0.971554	-0.236012	0.257287	0.345763	0.354581	-0.00933314	0.992553	-0.432571	0.263381	0.0729854	0.34289	-0.622018	0.53393	-0.413486	0.111006	0.088075	0.693693	-0.959783	0.337164	-0.23295	-0.0524457	0.352238	0.852738	-0.805037	0.420798	-0.26857	-0.247438	0.281213	0.373935	-1.42294
AC202439.3_FGT001	1	turquoise	0.239804	0.116788	0.337838	0.678508	0.990852	0.321758	0.327742	0.298489	0.18428	0.279862	1.7474	0.0805686	0.432299	0.395672	0.0731862	0.144329	2.37576	0.0175128	0.448944	0.400422	0.0616395	0.139139	2.44857	0.0143423	0.579093	0.405048	0.0117923	0.134207	2.96532	0.0030237	0.621531	0.362881	0.0058964	0.183728	3.02699	0.00246999	0.507603	0.506651	0.0315221	0.053935	3.00566	0.00265002	0.416535	-0.0418093	0.0855232	0.882388	1.14773
AC202439.3_FGT006	0	grey	-0.225925	-0.247973	0.367355	0.372869	-1.2959	0.19501	-0.30131	-0.0857963	0.224341	0.761112	-1.09881	0.271853	-0.354264	0.0373065	0.149194	0.894986	-0.952241	0.340975	-0.328087	0.042081	0.183791	0.881629	-0.856247	0.391861	-0.170133	0.0468086	0.499715	0.868432	-0.366507	0.713987	-0.0180501	0.174553	0.943328	0.533812	0.398569	0.690211	-0.335046	0.495887	0.174115	0.0601207	0.400807	0.688563	-0.220239	0.201184	0.379853	0.472148	-0.113291
AC202445.4_FGT008	10	purple	0.206853	0.0468369	0.410187	0.868353	0.713134	0.475763	0.192984	0.131445	0.44294	0.640532	0.889844	0.37355	0.233807	0.219811	0.350419	0.431184	1.24347	0.213694	0.257349	0.223432	0.302564	0.423436	1.32405	0.185487	0.370162	0.226977	0.130527	0.415923	1.68809	0.0913934	0.484018	0.123271	0.041819	0.661614	1.80991	0.0703091	0.570269	0.114329	0.0134686	0.684953	2.12536	0.0335564	0.526227	-0.300865	0.0248759	0.275865	0.862834
AC202864.3_FGT002	3	brown	0.115344	-0.0326308	0.648565	0.908093	0.244478	0.806861	0.223478	-0.22625	0.372703	0.417458	0.0559595	0.955374	0.32491	-0.141648	0.188326	0.614572	0.589961	0.555217	0.403011	-0.139454	0.0972615	0.620119	0.850541	0.395025	0.545616	-0.137247	0.0191741	0.625719	1.37919	0.167835	0.505681	-0.128337	0.0322795	0.64852	1.24617	0.212703	0.546222	-0.362013	0.0190142	0.184856	0.766994	0.443085	0.729118	-0.40115	0.000596783	0.138355	1.53792
AC202900.3_FGT001	0	grey	0.0701123	-0.26415	0.782206	0.34143	-0.491175	0.623303	0.150757	-0.141326	0.550429	0.615385	0.0669391	0.94663	0.302926	0.0373081	0.221743	0.894982	0.979718	0.327225	0.199695	0.0421143	0.426926	0.881536	0.679951	0.496535	0.108713	0.0468734	0.667637	0.868251	0.428297	0.668435	0.302143	-0.13799	0.223	0.623833	0.528053	0.597462	-0.0818315	0.134739	0.746848	0.632107	0.113647	0.909518	0.0572343	0.250677	0.821531	0.367509	0.815078
AC202915.3_FGT002	4	yellow	-0.306741	-0.16213	0.215687	0.563742	-1.31348	0.18902	-0.327828	-0.200611	0.184157	0.473438	-1.48127	0.138535	-0.455109	-0.11843	0.0577285	0.674215	-1.69247	0.0905559	-0.416136	-0.122213	0.0858546	0.664361	-1.56617	0.117309	-0.410734	-0.12594	0.0904248	0.654704	-1.55739	0.119378	-0.372051	-0.262909	0.128423	0.343788	-1.79176	0.0731714	-0.17059	-0.406955	0.498546	0.132209	-1.58854	0.112164	0.165072	-0.407921	0.512741	0.131204	-0.633025
AC202917.3_FGT005	1	turquoise	0.105734	0.114186	0.676269	0.685328	0.592575	0.553465	0.229311	0.0179384	0.360024	0.949406	0.706069	0.480145	0.310825	-0.0420865	0.209324	0.881614	0.801858	0.422635	0.337721	-0.0422916	0.170487	0.881041	0.886357	0.375425	0.502433	-0.0424859	0.0335908	0.880498	1.45448	0.145813	0.559996	0.184348	0.0156538	0.510724	2.26534	0.023492	0.661741	0.350514	0.0027784	0.200239	3.18435	0.00145078	0.83973	0.309397	1.31e-05	0.2618	4.26694
AC202985.3_FGT006	0	grey	0.281912	0.110825	0.257061	0.69417	1.10328	0.269908	0.369099	0.137785	0.131721	0.624354	1.44921	0.14728	0.329783	0.0799084	0.1814	0.77711	1.17314	0.24074	0.368634	0.080487	0.132246	0.775534	1.2998	0.19367	0.533386	0.0810436	0.0226345	0.774019	1.88961	0.0588104	0.593464	0.000649124	0.00942229	0.998168	1.93346	0.0531795	0.693125	-0.229791	0.00142631	0.410009	1.81882	0.068939	0.925741	-0.0400305	3.68e-08	0.887362	4.50187
AC203031.3_FGT002	2	blue	0.156307	-0.114503	0.535671	0.684496	0.152546	0.878757	0.0864229	-0.134186	0.733121	0.633519	-0.0991317	0.921034	0.216251	-0.240741	0.388756	0.387417	-0.00459556	0.996333	0.340214	-0.245403	0.167154	0.378005	0.363521	0.716216	0.485042	-0.249975	0.0413245	0.368897	0.846703	0.397161	0.332696	-0.0743491	0.177343	0.792292	0.788325	0.430507	0.133446	-0.057041	0.597576	0.839982	0.234123	0.81489	0.359289	-0.167411	0.143107	0.550931	0.632811
AC203173.3_FGT004	2	blue	0.381504	0.310839	0.118252	0.259467	1.95612	0.0504515	0.5103	0.414034	0.0304829	0.124967	2.71577	0.00661214	0.547431	0.629781	0.0186982	0.011866	3.62797	0.000285656	0.552006	0.633428	0.0175399	0.0112399	3.66199	0.000250268	0.709691	0.636909	0.000970189	0.0106666	4.42724	9.54e-06	0.678263	0.844491	0.0019749	7.47e-05	5.48876	4.05e-08	0.773734	0.595396	0.000165025	0.019193	4.66098	3.15e-06	0.843291	0.505731	1.1e-05	0.0544446	4.90594
AC203221.4_FGT002	0	grey	-0.160809	-0.304278	0.523836	0.270186	-1.25994	0.20769	-0.290564	-0.1575	0.242118	0.575075	-1.25113	0.210886	-0.273058	-0.0808868	0.272939	0.774446	-0.9991	0.317746	-0.142611	-0.0798973	0.572407	0.77714	-0.610268	0.541684	-0.132709	-0.0788983	0.59962	0.779863	-0.579156	0.562484	-0.0563972	-0.0970688	0.824103	0.730737	-0.407944	0.683315	-0.00686465	0.000772362	0.978433	0.99782	-0.0174473	0.98608	-0.0486102	-0.257735	0.848101	0.353713	-0.809857
AC203294.3_FGT012	0	grey	-0.133316	0.433507	0.597938	0.106463	0.804168	0.4213	-0.167311	0.494701	0.506957	0.060832	0.904793	0.365575	-0.0896401	0.614902	0.723548	0.014706	1.57318	0.115678	0.0490102	0.615091	0.846865	0.0146669	1.96691	0.0491937	0.187544	0.615146	0.456145	0.0146556	2.36521	0.0180199	0.280145	0.479768	0.260183	0.0703266	2.14672	0.0318158	0.321391	0.764594	0.193435	0.000900359	3.51024	0.000447698	0.365072	0.287436	0.136315	0.298903	1.83658
AC203300.3_FGT004	6	red	0.126448	0.166644	0.617092	0.552786	0.788434	0.430443	0.234516	0.131029	0.348918	0.6416	1.01188	0.311595	0.245476	0.174679	0.326184	0.533513	1.15874	0.246561	0.36848	0.174739	0.132421	0.533368	1.54377	0.122645	0.419312	0.174762	0.0832469	0.533314	1.71408	0.0865136	0.469519	0.123951	0.0493141	0.659851	1.7586	0.0786458	0.685604	-0.267779	0.00168549	0.33459	1.67502	0.0939299	0.602181	-0.369558	0.00818234	0.175193	0.981193
AC203352.3_FGT006	0	grey	0.0421878	-0.0469817	0.867991	0.867949	-0.000472635	0.999623	0.0898862	-0.164527	0.722817	0.557913	-0.168385	0.86628	0.0676462	-0.0224503	0.789701	0.936702	0.134378	0.893104	0.210162	-0.0220976	0.402572	0.937695	0.547071	0.58433	0.291693	-0.0217429	0.24021	0.938693	0.79426	0.427044	0.310658	0.0677013	0.209581	0.810538	1.08157	0.279444	0.418509	0.116056	0.0839006	0.680425	1.55837	0.119145	-0.148194	-0.0724707	0.557302	0.797438	-0.607356
AC203366.4_FGT001	6	red	0.0870636	-0.0730517	0.731211	0.795845	0.0602999	0.951917	-0.0151144	-0.245997	0.952534	0.376813	-0.683057	0.494571	-0.284509	-0.190722	0.252516	0.495952	-1.31982	0.186894	-0.267976	-0.193616	0.28232	0.489312	-1.27685	0.201654	-0.141382	-0.196445	0.575757	0.482862	-0.910019	0.362813	-0.148033	-0.249782	0.557737	0.369279	-1.07238	0.283548	-0.387831	-0.107614	0.111771	0.702654	-1.43295	0.151873	-0.36271	-0.105229	0.139061	0.708975	-1.34409
AC203424.3_FGT001	6	red	0.0670339	0.10658	0.791564	0.705393	0.462647	0.643617	0.245015	0.207768	0.327122	0.457457	1.24493	0.213158	0.213449	0.302374	0.395082	0.273345	1.40893	0.158855	0.236622	0.303922	0.34448	0.270774	1.48232	0.138254	0.352153	0.305393	0.151803	0.268346	1.84484	0.0650615	0.401109	0.325956	0.0990008	0.235769	2.06449	0.0389717	0.466782	-0.115953	0.0508359	0.680694	1.13408	0.256762	0.434747	-0.197272	0.0713949	0.480985	0.807671
AC203535.4_FGT001	12	tan	0.194065	-0.0583779	0.440341	0.836278	0.406945	0.684049	0.306362	-0.10846	0.216283	0.700415	0.617658	0.536801	0.331121	0.101008	0.179529	0.720206	1.23163	0.218088	0.370283	0.100574	0.130391	0.721365	1.35684	0.174832	0.576929	0.100122	0.0121869	0.722573	2.11679	0.0342774	0.489277	0.108898	0.039327	0.699257	1.79226	0.0730914	0.589958	-0.031516	0.00996162	0.911221	1.83617	0.0663325	0.707464	0.372777	0.0010233	0.171173	3.49342
AC203535.4_FGT002	0	grey	-0.380396	-0.0381042	0.119414	0.892753	-1.23004	0.218681	-0.382963	-0.106523	0.116735	0.705544	-1.41396	0.157373	-0.344458	-0.0832994	0.161582	0.767886	-1.22867	0.219195	-0.215029	-0.086626	0.391509	0.758865	-0.839244	0.401332	-0.389638	-0.0899076	0.109968	0.749994	-1.39338	0.163505	-0.365827	-0.347532	0.135446	0.204358	-2.00951	0.0444826	-0.235286	-0.261516	0.347291	0.346446	-1.36079	0.173581	0.0184834	-0.317282	0.94197	0.249194	-0.785541
AC203535.4_FGT004	18	lightgreen	-0.189461	-0.160473	0.45147	0.567787	-0.955123	0.339516	-0.154166	-0.08452	0.541344	0.764572	-0.655551	0.512113	-0.127788	-0.0194717	0.613336	0.945088	-0.413076	0.679551	-0.111659	-0.0152996	0.659137	0.956842	-0.356153	0.721726	-0.113707	-0.0111571	0.653255	0.968521	-0.351454	0.725248	-0.093549	-0.0364159	0.711969	0.897481	-0.358256	0.720152	-0.0772295	-0.208403	0.760679	0.456052	-0.758099	0.448392	-0.0029684	-0.21134	0.990673	0.449583	-0.555454
AC203570.4_FGT005	0	grey	-0.124682	-0.255795	0.622059	0.357476	-1.02146	0.307036	0.0249533	-0.0712299	0.921708	0.800841	-0.111316	0.911366	0.215405	0.112312	0.390661	0.690255	0.906504	0.364669	0.197847	0.118017	0.431306	0.675293	0.869369	0.384645	0.269385	0.123653	0.279699	0.660626	1.09809	0.272166	0.165175	0.0340194	0.512474	0.904198	0.558271	0.57666	0.136505	0.141112	0.589126	0.615926	0.750702	0.452832	0.00153305	-0.0175986	0.995183	0.950364	-0.0405363
AC203571.3_FGT001	22	darkgreen	-0.283722	0.119901	0.253888	0.670378	-0.517958	0.604488	-0.403675	0.249717	0.0966593	0.369406	-0.560248	0.57531	-0.327873	0.171569	0.184094	0.540935	-0.521132	0.602275	-0.323801	0.17512	0.189927	0.532463	-0.498913	0.617841	-0.349011	0.178604	0.155745	0.524207	-0.570156	0.568572	-0.253195	0.103735	0.310706	0.712944	-0.466637	0.64076	-0.227641	0.182231	0.363628	0.515675	-0.185501	0.852836	-0.299874	-0.234736	0.226667	0.399722	-1.48489
AC203752.5_FGT002	6	red	0.342228	0.0933967	0.164494	0.740594	1.24747	0.212226	0.395182	0.13914	0.104564	0.620916	1.53913	0.123773	0.355817	0.0732705	0.147294	0.795246	1.23956	0.215137	0.403785	0.0748912	0.0965598	0.790808	1.40232	0.160819	0.487747	0.0764829	0.0400398	0.786456	1.70321	0.0885288	0.519519	0.218215	0.0271299	0.434621	2.1937	0.0282569	0.716206	0.125331	0.000827864	0.65628	2.86627	0.00415341	0.958077	0.0648319	4.21e-10	0.818441	5.60158
AC203753.4_FGT006	0	grey	0.384622	0.283081	0.115027	0.306609	1.88883	0.0589148	0.389926	0.441507	0.109683	0.0994456	2.37323	0.0176335	0.359397	0.552898	0.142977	0.032542	2.65122	0.00802011	0.353004	0.556568	0.150747	0.0311717	2.64403	0.00819255	0.470556	0.560089	0.0487463	0.0298984	3.05846	0.00222477	0.417808	0.455411	0.0844746	0.0880315	2.51185	0.0120102	0.2898	0.646321	0.243415	0.00923003	2.80431	0.00504241	-0.118231	0.547932	0.640324	0.0344675	1.23304
AC203754.4_FGT008	5	green	0.153371	0.018976	0.543455	0.946484	0.485634	0.627227	0.305622	-0.0898571	0.217453	0.75013	0.663248	0.507172	0.412402	0.113483	0.0889946	0.687174	1.53085	0.125806	0.467561	0.115976	0.0503992	0.680634	1.73087	0.0834744	0.611003	0.118424	0.00706494	0.674231	2.313	0.0207225	0.50874	0.302936	0.0310809	0.27241	2.38419	0.017117	0.65596	-0.032931	0.00311616	0.907251	2.13827	0.0324944	0.56445	0.0679688	0.0146743	0.809802	1.98188
AC203761.3_FGT002	2	blue	0.430589	0.115231	0.074457	0.682585	1.59792	0.11006	0.529952	0.241882	0.0236888	0.385101	2.29814	0.0215537	0.540833	0.399584	0.0204738	0.140046	2.79097	0.00525499	0.595368	0.405345	0.00913941	0.133894	3.03649	0.00239348	0.776067	0.410972	0.000153114	0.128065	4.04214	5.3e-05	0.893224	0.526739	6.05e-07	0.0436567	5.55934	2.71e-08	0.874369	0.527775	2.09e-06	0.0431694	5.31887	1.04e-07	0.584451	0.66461	0.0108586	0.00687351	3.935
AC203770.3_FGT004	21	darkred	-0.192036	-0.131369	0.445227	0.640728	-0.886861	0.375154	-0.420462	-0.0331508	0.0823176	0.906634	-1.3524	0.176247	-0.595567	0.0775261	0.00911025	0.783607	-1.74295	0.0813419	-0.405105	0.078747	0.095372	0.780276	-1.01431	0.310436	-0.27195	0.0799411	0.274968	0.777021	-0.584795	0.558686	-0.21255	0.0666504	0.397123	0.813431	-0.44031	0.659713	-0.196496	-0.00621442	0.434523	0.982464	-0.578941	0.562629	-0.253137	-0.417225	0.310822	0.121795	-1.8647
AC203832.3_FGT002	2	blue	0.40287	0.204141	0.0973895	0.465522	1.73581	0.0825969	0.533188	0.0597685	0.0226943	0.832428	1.83431	0.0666077	0.446731	0.2897	0.0630907	0.294943	2.11973	0.034029	0.533278	0.288988	0.0226669	0.296184	2.44049	0.0146673	0.519187	0.28822	0.0272452	0.297528	2.38323	0.0171613	0.42444	0.259864	0.0791606	0.349611	1.95962	0.05004	0.582276	0.19691	0.0112302	0.481805	2.39212	0.0167515	0.503857	0.210676	0.033011	0.451041	2.11354
AC203841.3_FGT002	1	turquoise	0.113308	0.223209	0.6544	0.423911	0.900682	0.367757	0.227575	0.364121	0.363771	0.182123	1.62812	0.1035	0.351271	0.557586	0.152903	0.0307996	2.64219	0.00823709	0.368953	0.562259	0.131887	0.0291336	2.71702	0.00658735	0.525403	0.566773	0.0251445	0.0275896	3.28988	0.00100231	0.662768	0.752472	0.00272164	0.00120866	4.75136	2.02e-06	0.776835	0.765589	0.000149356	0.000878195	5.50797	3.63e-08	0.550852	0.648834	0.0178267	0.00887335	3.72399
AC203841.3_FGT009	26	darkorange	0.414967	0.411039	0.0868283	0.127997	2.36281	0.0181371	0.526799	0.587023	0.0246906	0.0214125	3.37273	0.000744278	0.519283	0.737318	0.0272118	0.00170848	4.03557	5.45e-05	0.578033	0.741176	0.0119843	0.00156781	4.29525	1.74e-05	0.673661	0.744842	0.00217639	0.0014429	4.76277	1.91e-06	0.552254	0.74327	0.0174788	0.00149545	4.19999	2.67e-05	0.640138	0.686176	0.00421634	0.00473283	4.28846	1.8e-05	0.840739	0.501275	1.25e-05	0.0569627	4.86592
AC203862.4_FGT001	4	yellow	-0.107201	-0.148684	0.672013	0.596911	-0.686281	0.492536	-0.205861	-0.177931	0.412486	0.525796	-1.04922	0.294075	-0.32431	-0.219903	0.18919	0.430986	-1.5216	0.12811	-0.279439	-0.226821	0.261437	0.416251	-1.40048	0.161368	-0.300085	-0.233636	0.226324	0.401998	-1.48258	0.138185	-0.319891	-0.335469	0.195639	0.22157	-1.82742	0.0676365	-0.309039	-0.191861	0.212091	0.493334	-1.39892	0.161837	-0.152107	-0.207325	0.546822	0.458438	-0.969942
AC203862.4_FGT002	1	turquoise	0.0374679	-0.486624	0.882657	0.0658437	-1.24936	0.211532	0.0720157	-0.363172	0.776433	0.18335	-0.766133	0.443597	0.20899	-0.239328	0.405261	0.390294	-0.022284	0.982221	0.210249	-0.233878	0.402372	0.401497	-0.00384143	0.996935	0.32436	-0.228421	0.189119	0.412883	0.35898	0.71961	0.390923	-0.315023	0.108699	0.252768	0.3364	0.736569	-0.0112405	-0.227269	0.964692	0.415307	-0.621516	0.53426	-0.179787	-0.315694	0.475313	0.251703	-1.34743
AC203865.3_FGT001	1	turquoise	-0.122547	-0.330801	0.62808	0.228468	-1.2247	0.220687	0.0206544	-0.171711	0.935167	0.540597	-0.38373	0.701178	0.156096	-0.0475181	0.536228	0.866454	0.323907	0.746008	0.156308	-0.0416115	0.53567	0.882941	0.339609	0.734151	0.209987	-0.0357426	0.402972	0.899368	0.511736	0.608836	0.251884	-0.106631	0.313304	0.705258	0.45521	0.648958	0.0485073	-0.0680591	0.848419	0.809553	-0.0364787	0.970901	0.118868	-0.302502	0.638511	0.273133	-0.458331
AC203898.4_FGT009	0	grey	-0.0444832	0.134118	0.860873	0.633691	0.218108	0.827345	-0.311457	0.0598371	0.20835	0.832239	-0.758464	0.448173	-0.430649	0.106999	0.0744121	0.704281	-1.02919	0.303389	-0.428411	0.10132	0.0760988	0.719374	-1.03607	0.30017	-0.349521	0.0956646	0.155102	0.734502	-0.78744	0.431024	-0.239154	0.0804869	0.339189	0.775534	-0.484139	0.628287	-0.14369	0.31303	0.569475	0.255946	0.416538	0.677016	-0.0390956	0.509967	0.877595	0.0521265	1.32394
AC203909.3_FGT003	0	grey	-0.255624	-0.299242	0.305929	0.278592	-1.52641	0.126908	-0.186557	-0.150758	0.458562	0.591745	-0.921226	0.356933	-0.383724	-0.112266	0.115948	0.690375	-1.43131	0.152342	-0.324492	-0.113051	0.188927	0.688311	-1.24168	0.214355	-0.282156	-0.113805	0.256633	0.686329	-1.11172	0.26626	-0.204965	-0.0444838	0.414569	0.874918	-0.701544	0.482964	-0.323218	0.0826168	0.190771	0.76974	-0.737077	0.461076	-0.314691	-0.122351	0.203415	0.664003	-1.23485
AC203966.5_FGT003	3	brown	0.363694	0.132376	0.137912	0.638148	1.4175	0.156336	0.474549	0.0635292	0.0466067	0.822035	1.62145	0.104922	0.616862	-0.0541964	0.00639359	0.847874	1.89794	0.0577037	0.670675	-0.0550228	0.002316	0.84558	2.15617	0.0310703	0.675817	-0.0558307	0.00208	0.843338	2.18071	0.0292052	0.257662	-0.0174575	0.301956	0.950761	0.701067	0.483261	0.175565	-0.285462	0.485911	0.302383	-0.246812	0.805054	0.110959	-0.284863	0.661154	0.303443	-0.431783
AC203966.5_FGT005	3	brown	0.278531	0.0897284	0.263054	0.750477	1.03856	0.299008	0.421868	-0.0175835	0.0811912	0.950406	1.22785	0.219502	0.539749	-0.0631451	0.0207778	0.823096	1.5466	0.121959	0.641723	-0.0629418	0.00409357	0.823657	1.99203	0.046368	0.736663	-0.0627265	0.000488767	0.824251	2.50748	0.0121596	0.502458	-0.00246923	0.0335805	0.993032	1.55666	0.119551	0.370288	-0.249965	0.130386	0.368916	0.448488	0.653801	0.559701	-0.268636	0.0157204	0.332987	1.08657
AC203972.3_FGT001	8	pink	-0.0475182	-0.192961	0.851477	0.49081	-0.632706	0.526926	-0.182745	-0.261518	0.467958	0.346441	-1.20535	0.228068	-0.0750272	-0.263487	0.767323	0.342689	-0.900599	0.367801	0.0605442	-0.269035	0.811381	0.33224	-0.531761	0.594892	0.137612	-0.274482	0.58608	0.322161	-0.326497	0.744048	-0.0134442	-0.410029	0.957775	0.12903	-1.14871	0.250674	-0.10988	-0.230082	0.664264	0.409399	-0.909338	0.363172	0.26263	-0.0754719	0.292397	0.78922	0.567869
AC203985.4_FGT001	15	midnightblue	0.327872	0.342135	0.184095	0.21195	1.87184	0.0612292	0.0259107	-0.0313466	0.918714	0.911697	-0.00664154	0.994701	-0.173256	-0.164113	0.491754	0.558917	-0.917262	0.359005	-0.19842	-0.172464	0.429946	0.538794	-1.0129	0.311109	-0.20543	-0.180713	0.413486	0.51924	-1.05528	0.291299	-0.159139	-0.163082	0.528212	0.561424	-0.873495	0.382393	-0.229936	-0.0544685	0.35868	0.847119	-0.801202	0.423015	-0.219626	-0.0153326	0.381213	0.956749	-0.670578
AC203985.4_FGT005	6	red	0.220802	0.247213	0.378605	0.374384	1.27858	0.201044	0.210297	0.368033	0.402261	0.177119	1.5883	0.112218	0.277759	0.515278	0.264436	0.0493243	2.25975	0.0238367	0.312497	0.520225	0.206754	0.046815	2.38463	0.0170963	0.502041	0.525021	0.0337518	0.0444739	3.04837	0.00230085	0.487636	0.598644	0.0400918	0.018381	3.26922	0.00107846	0.567419	0.271883	0.0140488	0.326948	2.53173	0.0113501	0.860918	0.0756555	4.51e-06	0.788718	3.86138
AC203989.4_FGT001	0	grey	0.356768	-0.104245	0.146139	0.711589	0.788762	0.430251	0.519202	-0.0691136	0.02724	0.806653	1.45056	0.146903	0.49193	-0.102057	0.0381138	0.717411	1.2623	0.206842	0.54945	-0.0985034	0.0181799	0.726897	1.49486	0.13495	0.429711	-0.0949565	0.0751157	0.736402	1.05696	0.290531	0.237497	-0.206728	0.342646	0.459763	0.150056	0.88072	0.44794	-0.276485	0.0622944	0.318498	0.639908	0.522232	0.306806	-0.182056	0.215585	0.516085	0.427268
AC204007.3_FGT008	5	green	0.0349746	0.256473	0.89042	0.356159	0.767776	0.44262	0.15597	0.131212	0.536562	0.641129	0.781248	0.434657	0.241051	0.0611208	0.335255	0.828688	0.851504	0.39449	0.295673	0.0542419	0.233559	0.847748	1.00045	0.317093	0.392285	0.0474057	0.107364	0.866767	1.29333	0.195898	0.393934	0.146296	0.105764	0.602882	1.55357	0.120286	0.560999	-0.387983	0.0154287	0.153005	0.750212	0.453127	0.781431	-0.324884	0.00012845	0.237402	2.10769
AC204033.3_FGT008	5	green	0.0926387	0.185097	0.714661	0.508978	0.740184	0.459188	0.170696	0.337412	0.498274	0.218738	1.38288	0.1667	0.192256	0.356586	0.444696	0.192018	1.50152	0.13322	0.329394	0.356283	0.181947	0.192422	1.91775	0.0551433	0.402408	0.355906	0.09781	0.192928	2.15528	0.0311399	0.514802	0.378597	0.0288076	0.16406	2.62584	0.00864363	0.534946	-0.0587866	0.0221676	0.835146	1.53866	0.123888	0.728551	-0.0877311	0.000605648	0.755874	2.39384
AC204277.3_FGT006	3	brown	-0.107933	-0.189779	0.669892	0.498124	-0.796257	0.425883	-0.388583	-0.0359918	0.111019	0.898669	-1.25182	0.210634	-0.460506	-0.0457736	0.0544598	0.871318	-1.5252	0.127208	-0.477798	-0.0454911	0.0449194	0.872107	-1.5872	0.112467	-0.55292	-0.045201	0.0173156	0.872916	-1.87623	0.0606235	-0.388152	-0.126046	0.11145	0.654429	-1.48166	0.138431	-0.273778	0.16105	0.271625	0.566377	-0.380425	0.70363	-0.365418	-0.044907	0.135916	0.873736	-1.19821
AC204292.4_FGT002	1	turquoise	0.0402992	0.176777	0.873855	0.528529	0.569524	0.569	0.143348	0.217263	0.570404	0.436677	0.971147	0.331475	0.169049	0.365299	0.502489	0.180606	1.45921	0.144507	0.208685	0.368836	0.405961	0.176103	1.5859	0.112762	0.348548	0.372265	0.156333	0.171809	2.02594	0.0427712	0.550494	0.553239	0.0179164	0.0324125	3.33949	0.000839327	0.678742	0.655824	0.00195485	0.00793769	4.34099	1.42e-05	0.453228	0.647984	0.0589015	0.00899274	3.35016
AC204292.4_FGT003	0	grey	-0.214386	0.297835	0.392959	0.280968	0.167131	0.867267	-0.295808	0.406782	0.233335	0.132389	0.238306	0.811644	-0.203702	0.587642	0.417514	0.0212422	1.13418	0.256717	-0.0449771	0.590891	0.859343	0.0203641	1.6039	0.108735	-0.181309	0.593987	0.471521	0.0195536	1.22481	0.220646	-0.191878	0.505039	0.44561	0.0548301	0.868125	0.385326	0.0176854	0.233178	0.944471	0.402948	0.655657	0.512045	-0.00669993	-0.139293	0.97895	0.620527	-0.376404
AC204359.3_FGT005	13	salmon	-0.169523	0.0492061	0.501274	0.861751	-0.358606	0.71989	-0.0645438	-0.0189635	0.799154	0.946519	-0.231165	0.817187	-0.0653294	-0.041654	0.796758	0.882823	-0.291302	0.770821	-0.221342	-0.0459779	0.37741	0.870748	-0.753889	0.450916	-0.192145	-0.0502578	0.444965	0.858823	-0.678548	0.497424	-0.18091	0.00137922	0.472514	0.996108	-0.513868	0.607344	-0.0976906	0.110952	0.699767	0.693836	0.00684782	0.994536	-0.135247	0.0909991	0.592595	0.747049	-0.152248
AC204381.3_FGT001	0	grey	-0.174974	-0.454131	0.487404	0.0890416	-1.74903	0.0802855	-0.0974247	-0.478938	0.700548	0.0708836	-1.60627	0.108214	-0.206448	-0.424118	0.411125	0.11513	-1.74661	0.0807056	-0.0531636	-0.420605	0.834051	0.118494	-1.29378	0.195741	-0.00762591	-0.41703	0.976042	0.121987	-1.15378	0.248589	0.0639613	-0.270153	0.800932	0.330157	-0.525131	0.599492	0.0761185	-0.163556	0.764029	0.560269	-0.205055	0.837529	-0.075118	-0.0187545	0.767049	0.947108	-0.260687
AC204472.3_FGT002	0	grey	0.208166	-0.0382373	0.407157	0.89238	0.49998	0.617089	0.265367	0.11041	0.287211	0.695264	1.05162	0.292975	0.184322	-0.136362	0.46406	0.627972	0.177533	0.85909	0.328168	-0.138497	0.183676	0.622547	0.608471	0.542875	0.286094	-0.140585	0.249767	0.617258	0.471616	0.637201	0.436206	-0.0557067	0.0703432	0.843682	1.18022	0.237914	0.149749	-0.0311035	0.553128	0.912379	0.347438	0.728262	0.146852	-0.118614	0.560919	0.673735	0.114546
AC204502.4_FGT013	0	grey	-0.136522	-0.0230652	0.589078	0.934972	-0.447385	0.654597	-0.0540041	-0.300249	0.831463	0.276899	-0.942715	0.345827	0.0479053	-0.276918	0.85028	0.317709	-0.589331	0.555639	-0.15728	-0.279363	0.533104	0.313279	-1.18026	0.237895	-0.0284976	-0.281727	0.910627	0.309028	-0.818855	0.412869	0.0394967	-0.234718	0.876348	0.399758	-0.498013	0.618475	-0.0486478	-0.15914	0.847985	0.571051	-0.546911	0.58444	-0.126831	-0.0566539	0.616019	0.841055	-0.505268
AC204515.4_FGT006	0	grey	-0.516553	-0.190988	0.0281755	0.495339	-2.10979	0.0348768	-0.491741	-0.241464	0.0381996	0.385948	-2.15071	0.0314992	-0.543294	-0.3079	0.0197967	0.264236	-2.53331	0.0112991	-0.485956	-0.313426	0.0408867	0.255312	-2.3281	0.0199066	-0.431305	-0.31884	0.0739228	0.246749	-2.14756	0.0317487	-0.314852	-0.369851	0.20317	0.174825	-1.9117	0.0559152	-0.323734	-0.00851642	0.190022	0.975969	-0.971536	0.331281	-0.206652	-0.177389	0.410654	0.527079	-1.05013
AC204530.4_FGT002	11	greenyellow	0.191615	-0.0126874	0.446245	0.964206	0.516403	0.605573	0.239703	-0.0255805	0.338047	0.927896	0.626203	0.531182	0.258496	0.0478866	0.300338	0.865427	0.870288	0.384143	0.409875	0.0485479	0.0911672	0.863585	1.35554	0.175246	0.567149	0.0491935	0.0141047	0.861786	1.94508	0.0517656	0.629807	0.179314	0.00509244	0.522533	2.5583	0.0105187	0.705288	0.0329704	0.00107749	0.90714	2.56673	0.0102664	0.811956	0.0839851	4.28e-05	0.766024	3.41851
AC204530.4_FGT006	3	brown	0.0520561	0.106891	0.837464	0.704569	0.420934	0.673803	0.194553	-0.0548738	0.43917	0.845994	0.417341	0.676429	0.299541	-0.116059	0.227208	0.680416	0.576795	0.564078	0.477446	-0.11969	0.0451001	0.670927	1.16323	0.244737	0.530243	-0.123267	0.0235982	0.661625	1.35426	0.175654	0.449804	-0.100363	0.0610823	0.721929	1.1135	0.265492	0.38937	-0.456759	0.110234	0.0869766	-0.0947938	0.924479	0.671139	-0.347557	0.00229385	0.204323	1.37437
AC204536.3_FGT006	9	magenta	0.308959	0.082802	0.212216	0.769237	1.11497	0.264863	0.357665	0.156246	0.145054	0.578161	1.46006	0.144275	0.416836	0.270271	0.0852744	0.329938	1.96203	0.0497591	0.473168	0.27299	0.0473386	0.324903	2.16832	0.0301345	0.556071	0.275629	0.0165591	0.320061	2.49516	0.0125902	0.675188	0.349509	0.00210773	0.201622	3.2502	0.00115323	0.775792	-0.0765304	0.000154482	0.786327	2.73111	0.0063121	0.962307	-0.128145	1.82e-10	0.649015	5.26104
AC204539.4_FGT002	0	grey	0.0946753	0.092771	0.708644	0.742277	0.505789	0.613005	0.269618	-0.0447235	0.279267	0.874249	0.667826	0.504245	0.219421	0.06423	0.38167	0.820102	0.794855	0.426698	0.224935	0.0617547	0.369513	0.826936	0.804926	0.420862	0.396643	0.0592855	0.103172	0.833765	1.3383	0.180798	0.461334	-0.0682979	0.0539705	0.808896	1.237	0.216087	0.526583	0.170683	0.0247604	0.54306	2.09524	0.0361501	0.327593	0.0309105	0.184491	0.912921	1.04086
AC204611.4_FGT001	8	pink	0.0564097	-0.296482	0.824064	0.283265	-0.619557	0.53555	0.0956332	-0.224333	0.70582	0.421521	-0.310512	0.756172	0.20453	-0.238977	0.41558	0.39101	-0.0345118	0.972469	0.208265	-0.24069	0.406929	0.38752	-0.0281125	0.977572	0.0522999	-0.242337	0.836713	0.38418	-0.482318	0.62958	0.00453038	-0.419758	0.985766	0.119316	-1.12783	0.259391	-0.160928	-0.184776	0.523525	0.509726	-0.935726	0.349414	-0.0728359	-0.167005	0.773949	0.551913	-0.636183
AC204706.2_FGT001	0	grey	0.415612	-0.077003	0.0862897	0.785036	1.05452	0.291645	0.412833	-0.240641	0.0886285	0.387619	0.61595	0.537928	0.179152	-0.138723	0.476901	0.621972	0.156274	0.875817	0.311937	-0.141111	0.207612	0.615928	0.550525	0.581959	0.355417	-0.143449	0.147782	0.610031	0.682863	0.494693	0.24862	-0.161353	0.319826	0.565637	0.303257	0.761694	0.0553935	0.0249798	0.827188	0.929586	0.220537	0.825453	-0.0750311	-0.137205	0.767311	0.625828	-0.564644
AC204707.4_FGT003	0	grey	-0.39226	0.0767375	0.107388	0.785761	-0.976265	0.328933	-0.44009	0.142579	0.0675983	0.612224	-0.969986	0.332053	-0.347405	0.283458	0.157787	0.305939	-0.282252	0.77775	-0.204932	0.282659	0.414645	0.307362	0.15285	0.878517	-0.0975608	0.281806	0.700148	0.308888	0.461622	0.644352	-0.0236546	0.31716	0.925772	0.249388	0.77056	0.440968	-0.0609267	0.299754	0.81021	0.277731	0.615893	0.537965	0.0538956	-0.234661	0.831797	0.399877	-0.457041
AC204711.3_FGT002	1	turquoise	-0.00879294	0.0333124	0.972377	0.906181	0.060091	0.952083	-0.151893	0.192153	0.547394	0.492663	0.0630955	0.94969	-0.105133	0.323788	0.678015	0.239081	0.557848	0.576949	-0.165195	0.329084	0.512422	0.231038	0.399862	0.689258	-0.100206	0.334268	0.692388	0.223332	0.601894	0.547245	0.0461603	0.544933	0.855679	0.0356705	1.68878	0.0912623	0.120272	0.610762	0.634523	0.0155826	2.15233	0.0313712	0.0486295	0.0813502	0.848041	0.773184	0.345516
AC204712.3_FGT002	2	blue	0.309034	0.0106568	0.212099	0.969932	0.930787	0.351964	0.389887	0.152666	0.109721	0.587006	1.55666	0.119551	0.429009	0.405651	0.0756451	0.133573	2.39464	0.0166366	0.481607	0.413958	0.0430007	0.125044	2.60788	0.00911044	0.597701	0.422109	0.00880205	0.117045	3.09831	0.00194628	0.590853	0.62022	0.00982164	0.0136364	3.76975	0.00016341	0.709034	0.428143	0.000985612	0.111357	3.67054	0.000242039	0.957401	0.160026	4.77e-10	0.56888	5.82448
AC204842.3_FGT004	3	brown	0.164328	0.136555	0.514668	0.62748	0.819381	0.412569	0.166759	0.208888	0.50838	0.454982	1.01663	0.30933	0.183293	0.294055	0.466601	0.287411	1.29686	0.194681	0.254106	0.298418	0.30891	0.279982	1.51951	0.128633	0.365898	0.302682	0.135364	0.272833	1.88185	0.0598559	0.35469	0.296534	0.148671	0.283176	1.8282	0.0675196	0.551476	0.124528	0.0176712	0.658359	2.07418	0.0380627	0.795039	-0.122405	8.04e-05	0.663863	2.75514
AC204868.3_FGT004	0	grey	-0.164022	0.212192	0.515463	0.447715	0.0811795	0.935299	-0.0711408	0.0595539	0.779085	0.833022	-0.049544	0.960486	0.0770241	0.0389799	0.761298	0.890302	0.31772	0.750698	0.128777	0.0363371	0.610569	0.897702	0.458953	0.646268	0.1669	0.0337074	0.508017	0.905073	0.562492	0.573781	0.0942581	0.18861	0.709875	0.500825	0.754085	0.450798	0.236246	-0.315195	0.345269	0.252494	-0.150842	0.8801	0.382585	-0.287037	0.117127	0.299605	0.387138
AC204948.3_FGT006	0	grey	0.112909	-0.338557	0.655545	0.21708	-0.577883	0.563343	0.0744808	-0.148879	0.768974	0.596425	-0.171355	0.863945	-0.149438	-0.182612	0.55396	0.514782	-0.896718	0.369869	-0.0860057	-0.181072	0.734365	0.518395	-0.710655	0.477298	0.0281711	-0.179505	0.911647	0.522082	-0.382961	0.701749	0.242154	-0.215335	0.332981	0.440858	0.141066	0.887818	0.175162	-0.204428	0.486929	0.464882	-0.0280451	0.977626	-0.0672508	-0.188175	0.790904	0.501831	-0.676041
AC205006.3_FGT001	1	turquoise	-0.0749844	0.293293	0.767452	0.288721	0.557887	0.576921	0.0496726	0.36187	0.844819	0.185044	1.10697	0.268309	-0.0206297	0.389791	0.935244	0.150935	0.990901	0.321734	-0.0767343	0.390607	0.762172	0.150007	0.834248	0.404141	-0.153349	0.391331	0.543514	0.149186	0.616708	0.537427	0.10047	0.650873	0.691617	0.00859198	2.26562	0.0234745	-0.0507759	0.713525	0.841413	0.00281702	2.13636	0.0326503	-0.420908	0.594582	0.0819593	0.0194005	0.476329
AC205006.3_FGT010	0	grey	0.0916923	0.20557	0.717462	0.462336	0.791755	0.428503	-0.139514	0.300339	0.580862	0.276748	0.392877	0.694411	-0.163395	0.298278	0.517092	0.280218	0.317973	0.750506	0.0116019	0.300531	0.963557	0.276426	0.823427	0.410265	0.022482	0.3027	0.929443	0.272803	0.860295	0.389627	0.257994	0.125876	0.301311	0.654871	1.06922	0.284971	0.288624	-0.289954	0.24542	0.2945	0.0791551	0.936909	0.362381	-0.250275	0.139446	0.368302	0.421815
AC205008.4_FGT002	7	black	-0.482058	-0.0706199	0.0427778	0.802516	-1.66714	0.0954863	-0.345897	-0.0848151	0.159722	0.763772	-1.23718	0.216019	-0.229064	-0.0379504	0.360555	0.893184	-0.756395	0.449412	-0.176967	-0.0382597	0.482379	0.892318	-0.603455	0.546206	-0.0454177	-0.0385583	0.857978	0.891482	-0.226903	0.820499	-0.0609839	-0.0121646	0.810035	0.96568	-0.203718	0.838574	0.0161868	-0.429239	0.949171	0.110345	-1.12434	0.260867	0.0234839	-0.236629	0.926306	0.395821	-0.548506
AC205033.4_FGT004	0	grey	-0.0609779	-0.380595	0.810053	0.161664	-1.19442	0.232316	-0.138364	-0.392492	0.584014	0.147877	-1.45127	0.146705	-0.07419	-0.469358	0.769853	0.0775474	-1.50856	0.131412	0.0246281	-0.467907	0.922726	0.0785938	-1.22392	0.220983	0.0437846	-0.466367	0.863038	0.079716	-1.16465	0.244162	0.0148058	-0.472075	0.953503	0.0756138	-1.26535	0.205747	0.11438	-0.259818	0.651325	0.349698	-0.353013	0.724079	0.352027	-0.273414	0.15196	0.324123	0.324905
AC205057.3_FGT002	1	turquoise	0.0916973	-0.0609322	0.717447	0.829209	0.10455	0.916733	0.118775	-0.00170353	0.638776	0.995193	0.333197	0.738985	0.176996	0.127732	0.482305	0.65008	0.833391	0.404624	0.0476991	0.13401	0.850918	0.633969	0.478742	0.632122	0.0632023	0.140209	0.80325	0.618208	0.538837	0.589999	0.131505	0.0492645	0.602964	0.861589	0.499821	0.617201	-0.0797964	0.147906	0.752955	0.598853	0.153696	0.87785	-0.016819	-0.0723586	0.947188	0.797745	-0.232378
AC205077.3_FGT003	5	green	0.145965	-0.48241	0.563312	0.0685739	-0.925527	0.354692	-0.194193	-0.38914	0.440034	0.151679	-1.60363	0.108796	-0.249645	-0.317232	0.31777	0.249273	-1.55903	0.11899	-0.219425	-0.31032	0.38166	0.260305	-1.44902	0.147331	-0.245367	-0.303394	0.326405	0.27165	-1.5071	0.131785	-0.119149	-0.449213	0.637713	0.0929988	-1.57185	0.115986	-0.301516	-0.219407	0.224009	0.432052	-1.44879	0.147395	-0.266228	-0.169117	0.28559	0.546821	-1.20694
AC205122.4_FGT003	0	grey	-0.0208556	0.165818	0.934536	0.554782	0.367698	0.713098	0.00355473	-0.0208613	0.988831	0.941175	-0.0431396	0.96559	0.175108	-0.0142095	0.487065	0.959915	0.464208	0.642499	0.224909	-0.0202678	0.369571	0.942846	0.595521	0.551495	0.395736	-0.0262739	0.104035	0.925947	1.11693	0.264025	0.2908	-0.401591	0.241718	0.137882	-0.237986	0.811892	-0.0114011	-0.224155	0.964187	0.421898	-0.613605	0.539476	-0.153873	-0.234902	0.542122	0.399378	-1.04898
AC205154.3_FGT005	9	magenta	0.347304	0.222091	0.157916	0.426296	1.60077	0.109428	0.413282	0.199894	0.0882477	0.475054	1.75986	0.0784322	0.399128	0.357937	0.100836	0.190219	2.15016	0.0315425	0.44891	0.358733	0.0616617	0.189164	2.32424	0.0201127	0.607052	0.359445	0.00754913	0.188224	2.95114	0.00316607	0.645928	0.377305	0.00378191	0.165622	3.18496	0.00144775	0.381315	0.0296567	0.11845	0.916442	1.21152	0.225696	0.539888	-0.173909	0.0207387	0.535345	1.26043
AC205250.3_FGT006	11	greenyellow	0.0938744	-0.377206	0.711008	0.165742	-0.745341	0.456066	0.183759	-0.328436	0.465448	0.232013	-0.343851	0.730958	0.243302	-0.290473	0.330623	0.293598	-0.0602712	0.95194	0.338199	-0.285717	0.169845	0.301932	0.246479	0.805312	0.473798	-0.280936	0.0470037	0.310448	0.72048	0.47123	0.389376	-0.210496	0.110228	0.451438	0.61786	0.536667	0.438802	-0.17371	0.0684995	0.53582	0.884059	0.376664	0.751269	-0.206044	0.000325733	0.461283	2.22721
AC205320.3_FGT004	2	blue	0.135678	0.156591	0.591405	0.577312	0.788678	0.4303	0.164683	0.252104	0.513747	0.364696	1.12698	0.259752	0.214369	0.366729	0.392998	0.178777	1.59652	0.110373	0.279261	0.372151	0.261753	0.17195	1.80807	0.0705957	0.429214	0.37745	0.0754901	0.165447	2.31042	0.0208647	0.529799	0.547502	0.0237369	0.034638	3.23585	0.00121283	0.618486	0.509972	0.00621691	0.0521243	3.47827	0.000504666	0.883173	0.422204	1.2e-06	0.116954	5.07977
AC205325.3_FGT002	0	grey	-0.124957	-0.104119	0.621283	0.711923	-0.621709	0.534133	-0.269592	-0.146312	0.279315	0.602842	-1.15757	0.247041	-0.382481	-0.250306	0.117234	0.368241	-1.79176	0.0731712	-0.193464	-0.248607	0.441785	0.371609	-1.20157	0.229529	-0.459412	-0.246867	0.0551105	0.375075	-2.04716	0.040642	-0.243878	-0.159417	0.329443	0.57037	-1.11391	0.265319	-0.181688	-0.0439862	0.470579	0.876307	-0.631876	0.527468	-0.100624	-0.160132	0.691165	0.568621	-0.697377
AC205326.3_FGT002	0	grey	0.397874	0.203033	0.10201	0.468001	1.71604	0.0861554	0.299841	0.372805	0.226721	0.171139	1.87354	0.0609935	0.311359	0.356652	0.2085	0.19193	1.86197	0.0626067	0.0790389	0.355526	0.755232	0.193437	1.17182	0.241271	0.127505	0.354333	0.614129	0.195043	1.30692	0.191238	0.00821143	0.224232	0.974203	0.421735	0.604789	0.545319	-0.0495766	0.153191	0.845115	0.585707	0.253321	0.80002	0.0445415	0.0365413	0.860692	0.89713	0.21927
AC205362.4_FGT002	0	grey	0.145733	-0.142482	0.563939	0.612467	0.0494029	0.960598	-0.0625326	-0.0434463	0.805297	0.877815	-0.287936	0.773395	-0.0685305	0.155633	0.787011	0.57967	0.205902	0.836868	-0.0068463	0.158247	0.978491	0.57324	0.387506	0.698381	0.116314	0.160805	0.645792	0.566974	0.744046	0.456849	0.184843	-0.199733	0.462775	0.475415	0.0127329	0.989841	0.217642	-0.259517	0.385638	0.350277	-0.0515358	0.958899	0.185032	-0.460585	0.462309	0.0840314	-0.740345
AC205376.4_FGT008	26	darkorange	0.246645	0.336292	0.323811	0.220367	1.60439	0.108627	0.261206	0.469837	0.295117	0.0772039	2.05622	0.0397609	0.315741	0.343075	0.201828	0.210615	1.83628	0.0663165	0.28361	0.342509	0.254084	0.211418	1.73478	0.0827795	0.284769	0.341873	0.252064	0.212323	1.73651	0.0824736	0.323704	0.333654	0.190066	0.224237	1.83424	0.0666185	0.511398	0.467499	0.0300675	0.0788906	2.88925	0.00386166	0.835516	0.339018	1.59e-05	0.216415	4.3114
AC205413.4_FGT001	1	turquoise	-0.0541232	0.0121591	0.831096	0.965695	-0.122232	0.902715	-0.0664734	-0.0042181	0.793271	0.988097	-0.199047	0.842226	-0.0595347	-0.0524355	0.814474	0.852766	-0.302396	0.76235	-0.220095	-0.0591289	0.380172	0.834199	-0.783803	0.433156	-0.156928	-0.0657566	0.534031	0.815893	-0.615448	0.538259	-0.279686	-0.110977	0.260997	0.693771	-1.09683	0.272715	-0.286737	-0.3369	0.248658	0.219483	-1.72824	0.0839448	-0.183873	-0.233896	0.465166	0.401459	-1.13362
AC205413.4_FGT002	14	cyan	0.0923685	-0.324489	0.71546	0.238006	-0.596305	0.550971	-0.000190291	-0.262588	0.999402	0.3444	-0.686066	0.492672	0.0786228	-0.258318	0.756484	0.352588	-0.45101	0.651983	-0.276054	-0.25562	0.2675	0.357817	-1.46808	0.142084	-0.242892	-0.252888	0.331462	0.363155	-1.36005	0.173814	-0.173243	-0.200963	0.491787	0.472646	-1.01442	0.31038	-0.178275	-0.106849	0.479096	0.70468	-0.783139	0.433545	-0.107155	-0.00479415	0.672146	0.986471	-0.316471
AC205419.3_FGT001	4	yellow	-0.408261	-0.0405987	0.0925747	0.885773	-1.32975	0.183601	-0.562123	-0.101868	0.0151797	0.717915	-2.0593	0.0394653	-0.581121	-0.273967	0.0114316	0.323106	-2.5953	0.00945091	-0.471095	-0.28255	0.0484532	0.307556	-2.18718	0.0287291	-0.609989	-0.291005	0.00718681	0.292674	-2.76908	0.00562154	-0.534295	-0.437105	0.0223614	0.103265	-2.88095	0.00396478	-0.2927	-0.403208	0.238516	0.136154	-1.94267	0.0520566	-0.263184	-0.403678	0.291342	0.135655	-1.85362
AC205471.4_FGT002	2	blue	0.287415	-0.254925	0.247492	0.359171	0.171908	0.86351	0.153852	-0.312183	0.542177	0.257302	-0.384753	0.70042	-0.0330723	-0.417332	0.896349	0.121689	-1.22672	0.219926	-0.00939283	-0.423587	0.970493	0.115634	-1.17909	0.238363	-0.108972	-0.429701	0.666886	0.109919	-1.48103	0.138599	-0.0204687	-0.440116	0.935748	0.100641	-1.26223	0.206867	0.0985139	-0.448456	0.697349	0.0936191	-0.951269	0.341468	-0.309807	-0.305028	0.210898	0.268946	-1.70927
AC205471.4_FGT003	0	grey	0.276498	0.288138	0.2667	0.297672	1.55897	0.119003	0.0360635	0.369989	0.887028	0.174651	1.0923	0.2747	-0.0498895	0.288307	0.844149	0.297376	0.615262	0.538382	-0.181661	0.288587	0.470647	0.296886	0.237686	0.812125	-0.183771	0.288802	0.46542	0.29651	0.23211	0.816452	-0.236567	0.266095	0.344595	0.337754	0.0131098	0.98954	-0.241541	0.385457	0.334244	0.155931	0.339304	0.734381	-0.156539	0.250216	0.53506	0.368419	0.205336
AC205471.4_FGT007	25	orange	0.0967095	0.0355731	0.702651	0.899843	0.365126	0.715018	0.107013	-0.00216783	0.672559	0.993882	0.298314	0.765464	-0.142065	-0.0652152	0.573896	0.817385	-0.571059	0.56796	-0.0768537	-0.0682987	0.761812	0.808894	-0.392204	0.694907	-0.173174	-0.071343	0.491963	0.800531	-0.676996	0.498408	-0.240742	-0.467879	0.335893	0.0786145	-1.98805	0.0468061	-0.127518	-0.274962	0.614092	0.32128	-1.08218	0.279171	0.0519557	-0.252803	0.837774	0.363323	-0.51172
AC205500.3_FGT002	0	grey	-0.323645	0.18563	0.190152	0.507736	-0.470723	0.637838	-0.331138	0.138783	0.179505	0.62182	-0.61715	0.537136	-0.413662	0.0681743	0.087926	0.809236	-1.07049	0.2844	-0.378199	0.0633763	0.121741	0.822457	-0.963795	0.335149	-0.144446	0.0586026	0.567423	0.835656	-0.261854	0.793434	0.00404451	-0.122777	0.987292	0.662898	-0.303168	0.761762	-0.160743	-0.0818959	0.524008	0.7717	-0.667891	0.504203	-0.222163	-0.0711929	0.375597	0.800943	-0.820842
AC205521.3_FGT003	4	yellow	-0.451479	-0.0252279	0.0600082	0.928888	-1.44052	0.14972	-0.452689	-0.093364	0.0592404	0.740682	-1.61922	0.1054	-0.411565	-0.326223	0.0897099	0.235362	-2.10067	0.0356696	-0.375628	-0.335787	0.124505	0.221106	-2.00775	0.0446698	-0.541441	-0.345202	0.0203049	0.207614	-2.63236	0.00847946	-0.524919	-0.441331	0.0253034	0.0995965	-2.85744	0.00427074	-0.267995	-0.425516	0.282284	0.113809	-1.9355	0.0529294	-0.0857384	-0.321822	0.735163	0.242109	-1.09382
AC205558.3_FGT003	0	grey	0.340253	-0.181614	0.167102	0.517122	0.534114	0.593263	0.0619806	-0.198641	0.806985	0.477882	-0.337729	0.735567	-0.162565	0.00357913	0.51925	0.9899	-0.454795	0.649256	-0.140346	0.00535206	0.578586	0.984897	-0.385951	0.699533	-0.171308	0.00710984	0.496713	0.979937	-0.47123	0.637477	-0.238813	-0.0206166	0.339898	0.941864	-0.741334	0.458491	-0.256192	-0.0160657	0.304818	0.954683	-0.782093	0.43416	-0.0304962	0.00197667	0.904386	0.994422	-0.0812435
AC205562.3_FGT002	14	cyan	-0.140156	-0.112856	0.579104	0.688823	-0.688007	0.491449	-0.158041	-0.079544	0.531099	0.778103	-0.654012	0.513104	-0.136011	-0.0178949	0.590487	0.949529	-0.432724	0.665215	-0.32935	-0.0163578	0.182009	0.95386	-1.00931	0.312827	-0.319185	-0.0148292	0.196683	0.958168	-0.973283	0.330412	-0.285275	0.111466	0.251185	0.692482	-0.544535	0.586073	-0.279194	-0.135407	0.261872	0.630404	-1.15857	0.246632	-0.204109	-0.0500378	0.416562	0.859436	-0.713211
AC205574.3_FGT006	0	grey	-0.272322	-0.289272	0.274286	0.295689	-1.54935	0.121298	-0.287148	-0.378771	0.247951	0.16385	-1.85197	0.0640301	-0.337085	-0.150932	0.171345	0.591311	-1.37998	0.167593	-0.466034	-0.146607	0.0512579	0.602103	-1.80482	0.0711026	-0.330544	-0.142284	0.180334	0.612967	-1.33662	0.181345	-0.182877	-0.14834	0.467631	0.59777	-0.904142	0.36592	-0.152847	-0.309077	0.54485	0.262319	-1.25036	0.211167	-0.381319	-0.412922	0.118445	0.126087	-2.25547
AC205608.4_FGT004	9	magenta	0.181589	0.0550708	0.470826	0.845447	0.659916	0.509308	0.233606	0.128007	0.350845	0.649371	1.00132	0.316672	0.361865	0.238081	0.140052	0.392841	1.69093	0.0908508	0.4791	0.24053	0.0442566	0.387845	2.1014	0.0356055	0.596527	0.242908	0.00897045	0.383026	2.57714	0.00996202	0.538187	0.0427158	0.021222	0.879855	1.81055	0.07021	0.726497	-0.26247	0.000638701	0.344625	1.92053	0.0547904	0.809906	-0.201837	4.63e-05	0.470681	2.6652
AC205673.3_FGT006	0	grey	0.0492155	-0.017026	0.846231	0.951977	0.0959031	0.923598	0.170295	0.139282	0.4993	0.620555	0.843829	0.398765	0.171732	0.0227652	0.495631	0.935816	0.548643	0.58325	0.197742	0.0251815	0.431556	0.929018	0.630977	0.528055	0.286662	0.0275734	0.248787	0.922294	0.904493	0.365734	0.191623	0.134991	0.446225	0.631464	0.89505	0.37076	0.221211	-0.0960284	0.3777	0.733526	0.390613	0.696084	-0.187069	0.0393521	0.457307	0.88926	-0.435036
AC205677.3_FGT001	1	turquoise	-0.387231	0.126158	0.112375	0.654142	-0.832159	0.405319	-0.291446	0.0836568	0.240626	0.766915	-0.635157	0.525326	-0.174346	0.109558	0.488991	0.697513	-0.217769	0.827609	-0.0358316	0.108641	0.88775	0.699938	0.176687	0.859754	0.0658022	0.107707	0.795316	0.702409	0.462054	0.644043	0.164679	0.306751	0.513759	0.266115	1.27814	0.2012	0.162112	0.429905	0.520431	0.109732	1.63482	0.102087	-0.171996	0.312162	0.494959	0.257336	0.331976
AC205703.4_FGT001	7	black	-0.323176	-0.179192	0.190831	0.522821	-1.4099	0.15857	-0.234749	-0.0713799	0.348425	0.800429	-0.85888	0.390407	-0.156786	-0.144989	0.534407	0.60616	-0.81942	0.412547	-0.126733	-0.145422	0.616294	0.605072	-0.733796	0.463073	-0.23598	-0.145821	0.345828	0.604073	-1.05472	0.291556	-0.148212	-0.251302	0.557255	0.366274	-1.07704	0.281464	0.0263413	-0.554651	0.917367	0.031882	-1.51911	0.128735	0.185879	-0.413415	0.460227	0.12559	-0.589152
AC205703.4_FGT002	0	grey	-0.0509866	-0.412303	0.840763	0.126713	-1.262	0.20695	-0.167556	-0.456896	0.506326	0.08687	-1.73631	0.0825085	-0.181075	-0.65288	0.472104	0.00832186	-2.50725	0.0121673	-0.129256	-0.656272	0.609232	0.00788051	-2.37217	0.0176841	-0.170706	-0.659496	0.498249	0.00747835	-2.50661	0.0121894	-0.0825716	-0.650907	0.74463	0.00858738	-2.21472	0.0267793	-0.186698	-0.535258	0.458215	0.0397679	-2.05762	0.0396263	0.00151857	-0.587753	0.995229	0.0212117	-1.71465
AC205703.4_FGT005	8	pink	-0.366266	-0.233994	0.134942	0.401257	-1.69424	0.0902202	-0.52088	-0.298749	0.0266601	0.279423	-2.41917	0.015556	-0.392518	-0.233437	0.107136	0.402411	-1.77949	0.0751603	-0.336927	-0.236654	0.171558	0.395769	-1.60672	0.108116	-0.237343	-0.239795	0.342968	0.389342	-1.30786	0.190922	-0.152957	-0.243167	0.544558	0.382504	-1.06868	0.285215	0.062739	-0.280861	0.804666	0.310582	-0.558144	0.576746	-0.171349	-0.177731	0.496606	0.526271	-0.947468
AC205703.4_FGT006	20	royalblue	-0.339034	-0.0463179	0.168727	0.8698	-1.11661	0.264162	-0.349493	-0.0607444	0.155136	0.829729	-1.18706	0.235205	-0.421369	-0.281327	0.0815897	0.309745	-2.00809	0.0446335	-0.381625	-0.285282	0.118126	0.3027	-1.885	0.0594297	-0.401339	-0.289144	0.0987894	0.295912	-1.96159	0.0498105	-0.378559	-0.463637	0.121358	0.0817335	-2.40646	0.0161078	-0.312173	-0.508873	0.20725	0.0527185	-2.34425	0.0190655	-0.218367	-0.413054	0.384017	0.125953	-1.74771
AC205703.4_FGT010	0	grey	0.0938905	0.0689683	0.710961	0.807053	0.442462	0.658155	0.132428	-0.207576	0.600401	0.457884	-0.160245	0.872688	-0.15477	-0.21666	0.539741	0.437981	-1.00257	0.316067	-0.130811	-0.222522	0.604895	0.425378	-0.949096	0.342572	0.0171053	-0.228288	0.94629	0.413161	-0.544077	0.586389	-0.0416178	-0.262231	0.86976	0.34508	-0.802331	0.422362	-0.144891	-0.184199	0.566219	0.511073	-0.887757	0.374672	-0.178742	0.0165671	0.477925	0.95327	-0.468807
AC205730.3_FGT002	12	tan	0.0938996	-0.20352	0.710934	0.46691	-0.259851	0.794979	0.319724	-0.0423001	0.195886	0.881017	0.829262	0.406956	0.23314	0.0998747	0.351833	0.723232	0.927256	0.353793	0.262871	0.103949	0.291939	0.712377	1.02736	0.30425	0.401075	0.107968	0.099032	0.701717	1.47822	0.139348	0.514104	0.214563	0.0290624	0.442538	2.16304	0.0305382	0.404259	0.375256	0.0961317	0.168119	2.21848	0.0265221	0.334985	0.297907	0.174198	0.280847	1.76878
AC205735.3_FGT006	1	turquoise	0.0771917	-0.191274	0.760793	0.494682	-0.27497	0.783339	0.111879	-0.043895	0.658505	0.876562	0.20579	0.836955	0.189472	0.181715	0.451442	0.516885	1.01095	0.312041	0.278016	0.189545	0.263974	0.498665	1.29677	0.194712	0.412866	0.197272	0.0885998	0.480984	1.75148	0.079863	0.54171	0.0546745	0.0202305	0.846547	1.85518	0.0635708	0.614964	0.267205	0.00660515	0.335668	2.72579	0.00641481	0.530496	0.303892	0.0235193	0.270824	2.47118
AC205834.3_FGT006	0	grey	-0.134243	-0.352027	0.595371	0.198169	-1.3196	0.186969	-0.114303	-0.357364	0.651544	0.19098	-1.27788	0.201292	-0.067999	-0.464947	0.788627	0.0807611	-1.47657	0.13979	0.0128232	-0.46354	0.959724	0.0818061	-1.2431	0.213831	-0.0867061	-0.462043	0.732277	0.0829279	-1.52037	0.128417	-0.0936255	-0.447932	0.711743	0.0940496	-1.49473	0.134984	-0.156048	-0.209612	0.536356	0.453385	-0.987454	0.32342	-0.134085	-0.181586	0.595808	0.517188	-0.849693
AC205897.3_FGT002	0	grey	0.338804	0.0763157	0.169034	0.786913	1.19265	0.233007	0.421682	0.0655442	0.0813401	0.816478	1.43939	0.15004	0.217967	-0.0339702	0.384911	0.904336	0.539914	0.589256	0.255976	-0.0402704	0.305241	0.886691	0.637749	0.523637	0.270511	-0.0465122	0.277616	0.869258	0.665979	0.505424	0.327062	-0.130605	0.185245	0.642687	0.625458	0.53167	0.532571	-0.264395	0.0228811	0.340966	0.988837	0.322743	0.794648	-0.250754	8.16e-05	0.367356	2.41256
AC205982.3_FGT013	0	grey	-0.383351	0.0394739	0.116334	0.888919	-1.04194	0.297439	-0.412152	0.175412	0.0892079	0.531768	-0.787532	0.430971	-0.492212	0.00236052	0.0379866	0.993339	-1.51843	0.128905	-0.490557	0.00255349	0.0387379	0.992794	-1.51177	0.130592	-0.483442	0.00274439	0.0420987	0.992255	-1.4849	0.137569	-0.412018	0.0733778	0.0893227	0.794952	-1.05155	0.293007	-0.436959	-0.0527776	0.0698046	0.851815	-1.4597	0.144372	-0.200222	-0.182614	0.425683	0.514779	-1.04492
AC205982.3_FGT014	6	red	0.548061	0.129779	0.0185352	0.644809	2.07395	0.0380844	0.535253	0.137053	0.0220768	0.626214	2.04155	0.0411958	0.505779	0.204205	0.0322403	0.465379	2.1036	0.0354134	0.678334	0.206458	0.00197193	0.460362	2.87038	0.00409973	0.703286	0.208649	0.00112944	0.455509	3.01128	0.00260146	0.514538	-0.0253712	0.0289038	0.928485	1.54435	0.122505	0.593288	-0.0787423	0.0094487	0.780289	1.72987	0.0836537	0.539611	-0.167706	0.0208169	0.55022	1.27561
AC206031.3_FGT007	1	turquoise	0.0981612	0.0106217	0.698384	0.970031	0.30562	0.759894	0.0857631	0.213601	0.735089	0.444635	0.796266	0.425878	0.17941	0.303977	0.476254	0.270685	1.31328	0.189089	0.30441	0.308281	0.219374	0.263614	1.70157	0.0888362	0.409902	0.312485	0.091144	0.256819	2.05601	0.0397818	0.534381	0.105297	0.0223358	0.708795	1.95592	0.050474	0.451692	0.194842	0.0598723	0.48651	1.88013	0.0600901	0.266062	-0.106432	0.285903	0.705784	0.498707
AC206165.3_FGT007	0	grey	-0.0967145	0.023897	0.702636	0.932632	-0.21347	0.83096	-0.0382964	0.0897395	0.88008	0.750447	0.121037	0.903661	-0.143357	0.119187	0.570381	0.672241	-0.102967	0.917989	-0.076791	0.121128	0.762001	0.667183	0.0927145	0.92613	-0.0491963	0.123028	0.84629	0.662246	0.175998	0.860296	0.0127489	0.304448	0.959957	0.269905	0.837664	0.40222	-0.041597	0.426911	0.869824	0.112502	1.04514	0.295956	-0.027145	0.0523402	0.914854	0.853031	0.0567674
AC206223.3_FGT001	4	yellow	-0.202182	0.0322328	0.42107	0.90921	-0.497641	0.618737	-0.403317	-0.0174104	0.0969833	0.950894	-1.25384	0.2099	-0.361289	-0.0972862	0.140731	0.730155	-1.319	0.187168	-0.316528	-0.105937	0.200645	0.707098	-1.19822	0.230833	-0.46734	-0.114496	0.0505225	0.684514	-1.72625	0.0843023	-0.362918	-0.260561	0.138818	0.348274	-1.75547	0.0791792	-0.170974	-0.155693	0.497564	0.579524	-0.88858	0.374229	-0.243461	-0.228041	0.330295	0.413682	-1.29452
AC206223.3_FGT006	13	salmon	-0.180877	-0.156847	0.472596	0.57668	-0.9205	0.357311	-0.121696	-0.0358301	0.630488	0.899122	-0.437311	0.661886	-0.154375	-0.102721	0.540787	0.715642	-0.702974	0.482072	-0.20462	-0.102833	0.415372	0.715343	-0.850143	0.395245	-0.189908	-0.102923	0.450382	0.715106	-0.807077	0.419622	-0.0910969	0.0436852	0.719226	0.877147	-0.146931	0.883187	-0.209297	-0.199015	0.404555	0.477038	-1.11511	0.264802	0.0291552	-0.292899	0.908573	0.289399	-0.686789
AC206223.3_FGT010	9	magenta	0.220679	0.0855584	0.378878	0.761757	0.853279	0.393505	0.272501	0.0507505	0.273957	0.857452	0.920226	0.357455	0.304373	0.0689261	0.219434	0.807169	1.06507	0.286844	0.365852	0.066805	0.135417	0.813005	1.25563	0.20925	0.455277	0.0646862	0.0576241	0.818843	1.55486	0.119979	0.482883	0.256104	0.0423722	0.356875	2.15764	0.0309557	0.62931	-0.152768	0.00513809	0.586753	1.70125	0.0888962	0.977537	-0.189947	3.04e-12	0.497738	5.84225
AC206259.3_FGT003	0	grey	-0.00840704	-0.0389453	0.973589	0.890399	-0.123121	0.902011	0.00201938	0.030049	0.993655	0.91534	0.0823451	0.934372	-0.0300512	0.223193	0.905775	0.423945	0.493752	0.621482	-0.0940864	0.225966	0.710382	0.418058	0.319315	0.749488	-0.0512043	0.228669	0.840091	0.412362	0.448532	0.653769	0.00936069	0.183025	0.970594	0.513815	0.49842	0.618188	-0.313638	0.365602	0.205013	0.180217	0.0592855	0.952725	-0.465846	0.296054	0.0513645	0.283994	-0.649572
AC206350.3_FGT005	7	black	0.0048199	-0.354076	0.984856	0.19539	-0.92993	0.352407	0.0809806	-0.391478	0.7494	0.14902	-0.824785	0.409494	0.196854	-0.365097	0.433669	0.180865	-0.411687	0.680569	0.336894	-0.362098	0.171603	0.184746	0.0245782	0.980391	0.331283	-0.359044	0.179304	0.188752	0.0156621	0.987504	0.136275	-0.31051	0.589759	0.259997	-0.430815	0.666603	0.0418921	-0.241021	0.868909	0.386846	-0.50826	0.611271	0.293746	-0.167403	0.236764	0.550951	0.425203
AC206642.4_FGT001	2	blue	0.271209	0.168505	0.276329	0.548294	1.22052	0.222268	0.402892	0.129231	0.0973698	0.64622	1.53934	0.123722	0.474083	0.340074	0.0468527	0.214895	2.36053	0.0182486	0.521286	0.344545	0.0265212	0.208538	2.55101	0.0107411	0.674971	0.348905	0.0021174	0.202455	3.24732	0.00116498	0.685645	0.583515	0.00168397	0.0223986	4.07751	4.55e-05	0.722398	0.404474	0.000709156	0.134812	3.67505	0.000237804	0.855881	0.46976	5.89e-06	0.0772586	4.91363
AC206666.2_FGT004	0	grey	0.000747467	-0.394358	0.997651	0.145788	-1.0609	0.288733	-0.093539	-0.232773	0.711999	0.403789	-0.869882	0.384365	-0.0195405	-0.121744	0.938657	0.665581	-0.367211	0.713462	-0.322699	-0.120588	0.191525	0.668588	-1.2555	0.209299	-0.263459	-0.119415	0.29082	0.671645	-1.06908	0.285033	-0.177122	-0.106386	0.481988	0.705906	-0.778581	0.436227	-0.132376	-0.0345408	0.600543	0.902736	-0.464724	0.642129	-0.097858	-0.0978256	0.699275	0.728711	-0.52788
AC206764.4_FGT001	12	tan	0.0449351	0.101425	0.859473	0.719094	0.386658	0.699009	0.187807	-0.0709094	0.455503	0.801721	0.35649	0.721474	0.280577	-0.0568232	0.259418	0.840586	0.67043	0.502584	0.244673	-0.0584242	0.327819	0.83615	0.557244	0.57736	0.386219	-0.0599999	0.113398	0.831788	0.999003	0.317793	0.655488	0.0319437	0.00314517	0.910021	2.30139	0.0213697	0.60325	0.308496	0.00803985	0.263264	2.78792	0.0053048	0.37614	0.521199	0.123952	0.0463325	2.59238
AC206764.4_FGT003	1	turquoise	0.00719129	-0.0232493	0.977407	0.934454	-0.0389446	0.968935	-0.0729747	0.183754	0.773529	0.512111	0.267095	0.789396	-0.0274042	0.128517	0.914044	0.648056	0.251947	0.801082	-0.22663	0.132193	0.365821	0.638615	-0.31332	0.754037	-0.280494	0.135812	0.259565	0.629372	-0.466798	0.640645	-0.33251	0.0600286	0.1776	0.831709	-0.824411	0.409706	-0.290529	0.310093	0.242177	0.260672	-0.0286118	0.977174	-0.32661	0.00698738	0.185889	0.980283	-0.941105
AC206768.3_FGT005	0	grey	0.115482	0.133225	0.64817	0.635975	0.669785	0.502995	-0.154681	0.234986	0.539975	0.399205	0.169461	0.865434	-0.129522	0.179505	0.60849	0.522082	0.0942503	0.92491	-0.106979	0.18108	0.672657	0.518375	0.16307	0.870463	-0.0434245	0.182604	0.864155	0.5148	0.347932	0.727891	-0.0773533	-0.185698	0.760306	0.507579	-0.698222	0.485038	0.0712278	-0.156379	0.778821	0.577832	-0.200185	0.841336	-0.0587256	-0.403544	0.816955	0.135797	-1.25716
AC206788.3_FGT015	0	grey	0.157905	-0.232348	0.531455	0.404673	-0.152999	0.878399	0.00771273	-0.0574877	0.975769	0.838744	-0.124912	0.900593	-0.116617	0.0743556	0.644925	0.792274	-0.14143	0.88753	-0.124384	0.0798783	0.622896	0.777192	-0.149558	0.881113	-0.0754464	0.0853401	0.766057	0.762348	0.00430506	0.996565	-0.155954	0.193549	0.536606	0.489464	0.0550273	0.956117	-0.279809	0.0109553	0.26078	0.96909	-0.785169	0.432354	-0.388033	-0.0938627	0.111569	0.739341	-1.3982
AC206840.3_FGT002	9	magenta	0.219293	-0.0285315	0.381954	0.919602	0.557733	0.577026	0.328036	0.0844484	0.183863	0.764767	1.17925	0.238298	0.378599	0.182278	0.121315	0.515564	1.59688	0.110291	0.454799	0.183137	0.0579206	0.513554	1.86024	0.0628515	0.494476	0.183949	0.0369768	0.511657	2.0073	0.0447182	0.478002	0.337525	0.044815	0.218575	2.36752	0.0179077	0.57803	-0.0936226	0.0119849	0.739986	1.62595	0.10396	0.891495	-0.155468	6.84e-07	0.580079	3.64267
AC206854.3_FGT002	9	magenta	-0.021207	0.395546	0.933435	0.14447	1.00661	0.31412	0.0928522	0.394657	0.714029	0.145456	1.32731	0.184408	0.143843	0.459499	0.569059	0.0848607	1.67597	0.093744	0.230056	0.459143	0.358421	0.0851336	1.92768	0.0538944	0.248514	0.45869	0.320039	0.0854815	1.9816	0.0475239	0.356354	0.638147	0.14664	0.0104683	2.97915	0.00289048	0.548439	0.263321	0.0184378	0.343004	2.43026	0.0150879	0.772757	-0.0813928	0.000170244	0.773069	2.69721
AC206901.3_FGT005	19	lightyellow	0.289769	-0.00334427	0.243468	0.990562	0.835233	0.403586	0.0752271	-0.135593	0.766719	0.629929	-0.134662	0.892879	-0.0477766	-0.0853741	0.850678	0.762256	-0.353429	0.723767	-0.321446	-0.0864802	0.193354	0.759259	-1.16363	0.244573	-0.303844	-0.0875588	0.220277	0.75634	-1.11122	0.266473	-0.246552	-0.107411	0.323999	0.70319	-0.986931	0.323676	-0.256452	-0.049425	0.304311	0.861142	-0.868029	0.385378	-0.126716	-0.141141	0.61634	0.615852	-0.722603
AC206951.3_FGT017	15	midnightblue	0.329861	0.272248	0.181291	0.326273	1.68128	0.0927094	-0.0554056	0.0512367	0.827151	0.8561	-0.0261285	0.979155	-0.0481012	-0.0483423	0.849674	0.864157	-0.259501	0.795249	-0.0788308	-0.0518091	0.755858	0.854508	-0.355637	0.722112	-0.0666887	-0.0552372	0.792615	0.844985	-0.329876	0.741494	-0.098952	-0.172567	0.696064	0.53855	-0.725205	0.468327	-0.072609	-0.123916	0.774636	0.659944	-0.523287	0.600774	-0.169495	-0.106709	0.501347	0.70505	-0.757171
AC206954.3_FGT006	0	grey	0.033936	0.0172874	0.893656	0.951241	0.140101	0.88858	-0.107873	0.172982	0.670065	0.537556	0.139196	0.889295	0.0756621	0.123865	0.765406	0.660076	0.531839	0.594837	0.249784	0.124184	0.317492	0.659249	1.04001	0.298333	0.375699	0.124473	0.124428	0.6585	1.43635	0.150903	0.422303	0.0479083	0.0808455	0.865367	1.39642	0.162588	0.351379	0.22532	0.152768	0.419427	1.62256	0.104683	0.417892	-0.12855	0.0844053	0.647971	0.92947
AC206968.3_FGT003	0	grey	0.10692	0.0566457	0.672827	0.841078	0.448149	0.654046	0.129928	-0.0741553	0.607355	0.792822	0.180175	0.857015	0.109423	-0.242025	0.665584	0.384812	-0.318795	0.749882	0.118339	-0.251037	0.640017	0.366798	-0.317708	0.750706	0.161162	-0.259923	0.522911	0.349497	-0.21839	0.827125	-0.0157393	0.138114	0.950574	0.623517	0.309868	0.756662	0.107639	0.0184689	0.670745	0.947912	0.352724	0.724296	0.284356	0.0423357	0.252783	0.880917	0.935074
AC206989.4_FGT002	9	magenta	0.254298	0.0311716	0.308533	0.912188	0.814895	0.415132	0.269672	0.110997	0.279167	0.693717	1.06625	0.286312	0.21956	0.172238	0.381361	0.539336	1.07483	0.282451	0.254588	0.173316	0.307962	0.536761	1.18265	0.236947	0.285228	0.174348	0.251268	0.534301	1.27885	0.200951	0.40155	0.0784638	0.0985954	0.781048	1.40394	0.160337	0.592241	-0.050513	0.00960772	0.858113	1.79758	0.0722439	0.929306	-0.34336	2.51e-08	0.210211	3.76371
AC207043.3_FGT002	0	grey	0.19976	0.0592218	0.426773	0.833941	0.723871	0.469145	0.125803	0.159615	0.618906	0.569886	0.768168	0.442388	-0.0517984	0.184738	0.838259	0.509814	0.329824	0.741533	-0.343065	0.188995	0.163397	0.499934	-0.523629	0.600536	-0.356676	0.193177	0.14625	0.490316	-0.556434	0.577914	-0.34966	0.26541	0.154925	0.339047	-0.339275	0.734403	-0.304363	0.257497	0.219449	0.354174	-0.217427	0.827875	-0.285728	0.248999	0.250402	0.370831	-0.182842
AC207265.3_FGT002	4	yellow	-0.146007	0.0584729	0.5632	0.836015	-0.266694	0.789705	-0.332865	-0.108925	0.17711	0.699185	-1.25758	0.208544	-0.380247	-0.27119	0.119571	0.328232	-1.8415	0.0655488	-0.366268	-0.280979	0.13494	0.31037	-1.82257	0.0683681	-0.340775	-0.29063	0.16641	0.293325	-1.76696	0.0772355	-0.319795	-0.30876	0.195781	0.262834	-1.75113	0.079923	-0.279061	-0.118425	0.262109	0.674227	-1.11416	0.265211	-0.087378	-0.0726141	0.730275	0.797045	-0.433231
AC207309.3_FGT007	1	turquoise	-0.20966	0.0722797	0.403721	0.797961	-0.417335	0.676433	-0.178129	0.282043	0.479461	0.308462	0.229847	0.818211	-0.0576806	0.268296	0.820161	0.333622	0.537857	0.590676	0.0574835	0.273999	0.820766	0.323048	0.879644	0.379052	-0.122218	0.279597	0.629012	0.312856	0.384913	0.700302	-0.139443	0.0520891	0.581056	0.853729	-0.264069	0.791727	-0.0457461	0.065293	0.856961	0.81717	0.0372224	0.970308	-0.254425	-0.048444	0.308283	0.863874	-0.859387
AC207328.3_FGT003	1	turquoise	-0.0241246	-0.111665	0.924301	0.691958	-0.354131	0.723241	-0.14176	-0.0249396	0.574726	0.929699	-0.467273	0.640304	-0.127664	-0.0135011	0.613683	0.961912	-0.397494	0.691004	-0.161409	-0.0141356	0.522266	0.960123	-0.496604	0.619469	0.00373905	-0.0147621	0.988252	0.958357	-0.0270632	0.978409	0.0225606	0.10919	0.929197	0.698485	0.343318	0.731359	-0.00431436	0.325313	0.986444	0.236747	0.848455	0.396185	0.132519	-0.0116352	0.600146	0.967173	0.347374
AC207342.3_FGT007	1	turquoise	0.097029	0.121944	0.701711	0.665061	0.587758	0.556694	0.14825	0.370116	0.557152	0.174492	1.41306	0.157639	0.0936544	0.348522	0.711658	0.202985	1.19308	0.232837	0.100434	0.351709	0.69172	0.198604	1.2217	0.22182	0.247525	0.354795	0.322031	0.19442	1.66062	0.0967907	0.365784	0.276186	0.135495	0.319044	1.80774	0.0706464	0.591212	0.234059	0.00976599	0.401121	2.53	0.0114063	0.405088	0.110686	0.0953874	0.694536	1.49879
AC207342.3_FGT008	2	blue	-0.26739	-0.095955	0.283413	0.733723	-1.02053	0.307478	-0.433814	-0.141846	0.0720737	0.614072	-1.67814	0.09332	-0.51274	-0.373929	0.0295659	0.16975	-2.60405	0.00921298	-0.459925	-0.380745	0.0548048	0.161485	-2.42851	0.0151609	-0.543504	-0.387424	0.0197397	0.15365	-2.76499	0.00569245	-0.56397	-0.567489	0.0147774	0.0273508	-3.44774	0.000565307	-0.451098	-0.419823	0.060251	0.119252	-2.51568	0.0118802	-0.423668	-0.287567	0.0797667	0.298674	-2.03331
AC207347.3_FGT005	4	yellow	-0.221452	-0.311553	0.377166	0.258315	-1.45853	0.144694	-0.329999	-0.193101	0.181097	0.49049	-1.46823	0.142041	-0.469164	-0.288734	0.0495093	0.29663	-2.19734	0.0279964	-0.410409	-0.290132	0.0907052	0.294191	-1.99505	0.0460375	-0.405275	-0.291456	0.09522	0.291892	-1.98132	0.0475556	-0.404504	-0.52847	0.0959115	0.0428443	-2.71262	0.00667531	-0.39802	-0.279653	0.101873	0.312755	-1.92409	0.0543435	-0.390107	-0.325644	0.109503	0.236243	-2.02671
AC207418.3_FGT003	0	grey	0.220561	-0.216768	0.379139	0.437749	0.0727015	0.942044	0.282823	-0.135024	0.255461	0.63138	0.475999	0.634075	0.306158	-0.0720506	0.216606	0.79859	0.71062	0.47732	0.382246	-0.0694786	0.117479	0.80565	0.961549	0.336276	0.467758	-0.0669119	0.050289	0.81271	1.26372	0.20633	0.522923	-0.147873	0.0259668	0.598936	1.2617	0.207055	0.669037	-0.141242	0.00239565	0.615597	1.92567	0.0541457	0.97974	-0.341363	1.34e-12	0.213051	5.57336
AC207533.2_FGT002	10	purple	0.371317	0.208991	0.129238	0.454754	1.64374	0.100231	0.513419	0.107602	0.0293146	0.702685	1.88014	0.0600891	0.443157	0.297801	0.065488	0.281025	2.12973	0.033194	0.423742	0.299402	0.0797081	0.278323	2.06659	0.0387731	0.473767	0.300925	0.0470201	0.275766	2.24812	0.0245686	0.475755	0.117932	0.0459752	0.675515	1.76574	0.0774399	0.596449	0.0957132	0.00898176	0.734371	2.18965	0.0285499	0.788159	-0.265699	0.000102347	0.338502	2.32261
AC207562.3_FGT001	0	grey	-0.156906	-0.0858675	0.534089	0.760919	-0.666956	0.5048	-0.0132518	-0.0759014	0.958379	0.788046	-0.231368	0.817029	-0.0479578	-0.14812	0.850118	0.59832	-0.51618	0.605729	-0.144732	-0.151457	0.56665	0.590007	-0.801392	0.422905	-0.0507029	-0.154735	0.841638	0.581888	-0.541225	0.588352	-0.176169	-0.274029	0.484389	0.322992	-1.22049	0.222278	0.0862487	-0.166095	0.73364	0.554113	-0.182864	0.854905	0.0261874	-0.00951212	0.917848	0.973161	0.0498341
AC207628.4_FGT009	0	grey	0.114605	-0.235259	0.650679	0.398642	-0.28566	0.775139	0.161652	-0.400162	0.521633	0.13942	-0.619321	0.535705	0.0896433	-0.40053	0.723539	0.139023	-0.827473	0.407969	-0.0188714	-0.402302	0.940754	0.13712	-1.14047	0.254089	-0.119596	-0.403973	0.636443	0.135343	-1.43207	0.152123	-0.216169	-0.270443	0.388941	0.329618	-1.3283	0.184078	-0.382157	-0.425451	0.117571	0.11387	-2.297	0.0216191	-0.345888	-0.306927	0.159733	0.265827	-1.82897
AC207628.4_FGT011	8	pink	-0.337008	-0.104755	0.17145	0.710233	-1.26002	0.207661	-0.378569	-0.272699	0.121347	0.32544	-1.84011	0.0657522	-0.360655	-0.44739	0.141481	0.0944962	-2.29554	0.0217021	-0.230049	-0.455554	0.358436	0.0879196	-1.91609	0.0553531	-0.211371	-0.463554	0.399808	0.0817954	-1.88641	0.0592391	-0.276722	-0.444904	0.266297	0.0965665	-2.02314	0.0430588	-0.135865	-0.509803	0.59089	0.0522149	-1.82068	0.0686552	0.162653	-0.426572	0.519023	0.112819	-0.697635
AC207652.3_FGT001	4	yellow	0.109398	0.1011	0.665657	0.719962	0.569306	0.569148	0.26579	0.120971	0.286415	0.667591	1.08019	0.280056	0.411735	0.279777	0.0895646	0.312533	1.97083	0.0487435	0.554885	0.283566	0.0168407	0.305746	2.51225	0.0119962	0.685398	0.287263	0.0016931	0.299207	3.12727	0.00176437	0.615558	0.396263	0.0065383	0.143677	3.09908	0.00194121	0.642619	0.165188	0.00402551	0.556308	2.58206	0.00982112	0.548249	0.294013	0.0184867	0.287484	2.51434
AC207656.3_FGT002	17	grey60	-0.570683	-0.338169	0.013386	0.217641	-2.73182	0.00629853	-0.624887	-0.380887	0.00555881	0.161315	-3.09579	0.00196289	-0.600726	-0.414062	0.00837969	0.124939	-3.0868	0.00202327	-0.560413	-0.416367	0.0155598	0.122642	-2.9218	0.0034802	-0.573916	-0.418564	0.0127543	0.12048	-2.98488	0.00283687	-0.334311	-0.42817	0.175119	0.111332	-2.15016	0.0315424	-0.176345	-0.197577	0.483945	0.480292	-1.01448	0.310352	0.0422479	-0.288068	0.867804	0.297794	-0.636257
AC207755.3_FGT005	3	brown	0.311567	-0.129384	0.208181	0.645825	0.579819	0.562037	0.39097	-0.0333364	0.108652	0.906114	1.08296	0.278826	0.478258	0.062737	0.0446842	0.824222	1.63299	0.102472	0.575491	0.0688755	0.0124551	0.807308	2.03046	0.0423095	0.645659	0.0749506	0.00380125	0.790646	2.36317	0.0181195	0.548927	0.226965	0.0183129	0.415948	2.33361	0.0196164	0.643901	0.0443101	0.00392962	0.875403	2.27625	0.0228309	0.888071	0.0904054	8.67e-07	0.74865	4.22691
AC207756.3_FGT001	11	greenyellow	0.24167	0.00633188	0.333978	0.982132	0.713482	0.475547	0.193018	-0.223944	0.442858	0.422346	-0.027917	0.977728	0.175165	-0.088226	0.486921	0.754536	0.275085	0.783251	0.208439	-0.0906609	0.406528	0.747961	0.366545	0.713959	0.328972	-0.0930569	0.18254	0.741507	0.728466	0.466328	0.34441	-0.18394	0.161644	0.511678	0.541298	0.588302	0.495026	-0.401412	0.0367348	0.138073	0.45059	0.652285	0.869674	-0.148309	2.76e-06	0.597846	3.3858
AC207890.3_FGT002	10	purple	0.414611	0.472532	0.0871274	0.0752921	2.55653	0.0105721	0.529427	0.352619	0.0238534	0.197363	2.60625	0.00915392	0.411023	0.422377	0.090176	0.116789	2.38433	0.0171101	0.328813	0.419389	0.182765	0.119674	2.1054	0.0352563	0.486607	0.416335	0.0405774	0.122674	2.63368	0.00844659	0.431475	0.628234	0.0737966	0.0121396	3.1887	0.00142913	0.530062	0.361492	0.0236546	0.185537	2.63467	0.00842186	0.668614	0.424035	0.0024166	0.115208	3.43994
AC208023.3_FGT001	6	red	0.254552	0.431848	0.308033	0.107961	1.91446	0.0555611	0.432657	0.412022	0.0729217	0.126997	2.42682	0.0152319	0.461644	0.421372	0.0537887	0.117754	2.55815	0.0105229	0.482716	0.420226	0.0424539	0.118861	2.63132	0.0085055	0.527634	0.418998	0.0244222	0.120056	2.79819	0.00513905	0.48663	0.522972	0.0405664	0.0454631	2.98349	0.00284986	0.614516	0.126488	0.00665594	0.653289	2.34978	0.0187843	0.881857	0.164189	1.31e-06	0.558733	4.33714
AC208077.3_FGT004	3	brown	0.312604	0.240667	0.20659	0.387566	1.54065	0.123401	0.340797	0.213024	0.166381	0.445894	1.55563	0.119796	0.160966	0.00945993	0.523425	0.973308	0.483393	0.628816	0.207968	0.00358473	0.407613	0.989884	0.606069	0.544469	0.23428	-0.00224486	0.349417	0.993665	0.669459	0.503203	0.284903	-0.0510727	0.251831	0.856556	0.698435	0.484905	0.486308	-0.309869	0.0407192	0.261034	0.685635	0.492943	0.841426	-0.238182	1.21e-05	0.392636	2.84862
AC208110.2_FGT001	0	grey	0.255353	0.13202	0.30646	0.639059	1.07715	0.281412	0.236147	0.0319811	0.345477	0.909916	0.762338	0.445858	0.250877	-0.0585978	0.315308	0.835669	0.575496	0.564956	0.064556	-0.0632887	0.799117	0.822699	0.021275	0.983026	0.0730145	-0.067929	0.773409	0.809911	0.0334315	0.973331	-0.00571353	-0.0411476	0.982049	0.884238	-0.121126	0.903591	-0.210614	-0.0496158	0.401536	0.86061	-0.731358	0.464561	-0.137605	0.0220123	0.586098	0.937935	-0.335562
AC208110.2_FGT006	5	green	-0.146347	0.185684	0.562281	0.507612	0.0620326	0.950537	-0.0237586	0.166115	0.925446	0.554064	0.360261	0.718652	0.0597882	0.144677	0.813697	0.606945	0.54077	0.588666	0.0764189	0.143354	0.763123	0.610271	0.584584	0.558827	0.12875	0.14201	0.610646	0.613657	0.730712	0.464955	0.178868	0.234203	0.477611	0.400823	1.11981	0.262795	0.348191	-0.352282	0.156786	0.197823	0.0894653	0.928712	0.407047	-0.305216	0.0936437	0.268637	0.418307
AC208113.3_FGT005	1	turquoise	-0.175949	-0.0379164	0.484943	0.893279	-0.599606	0.548769	-0.0949959	0.0469484	0.707698	0.868042	-0.149718	0.880987	0.00204537	0.146457	0.993573	0.60248	0.381882	0.702549	0.0899742	0.151431	0.722556	0.590071	0.644243	0.519418	0.0881947	0.156334	0.727844	0.577944	0.651972	0.514419	0.0420193	0.186064	0.868514	0.506728	0.598881	0.549252	-0.238706	0.201605	0.340121	0.471202	-0.167311	0.867125	-0.228769	-0.0459678	0.361192	0.870777	-0.77599
AC208201.3_FGT001	3	brown	0.614168	0.42538	0.00669554	0.113938	3.18208	0.00146222	0.678017	0.282473	0.00198525	0.307694	3.07498	0.00210517	0.704757	0.451409	0.00109106	0.0912168	3.71991	0.000199294	0.689883	0.451717	0.00153366	0.0909687	3.63899	0.000273706	0.749586	0.451925	0.000341789	0.0908016	3.99117	6.57e-05	0.549139	0.483594	0.018259	0.0677984	3.09084	0.00199589	0.595305	0.111185	0.00914854	0.693221	2.2245	0.0261145	0.655809	0.135102	0.00312541	0.63118	2.56808
AC208201.3_FGT002	15	midnightblue	0.280768	0.10602	0.25908	0.706878	1.08736	0.276877	-0.10079	-0.159758	0.690681	0.569535	-0.696872	0.485883	-0.144709	-0.18638	0.566713	0.505993	-0.892988	0.371863	-0.183571	-0.190193	0.465914	0.49717	-1.01605	0.309608	-0.177817	-0.193935	0.480243	0.488583	-1.00913	0.312913	-0.168489	-0.162622	0.503927	0.562542	-0.899469	0.368403	-0.158607	-0.104484	0.529609	0.710954	-0.719787	0.471656	-0.118403	-0.00347282	0.639834	0.9902	-0.345327
AC208201.3_FGT003	4	yellow	-0.366412	0.0745176	0.134775	0.791831	-0.89655	0.369959	-0.409231	0.110002	0.0917268	0.696342	-0.94789	0.343185	-0.336439	-0.0326153	0.17222	0.908136	-1.07333	0.283121	-0.316	-0.0398945	0.201438	0.887743	-1.02722	0.304317	-0.49341	-0.0471076	0.0374498	0.867598	-1.64912	0.0991234	-0.376526	-0.242519	0.123535	0.383811	-1.75095	0.0799553	-0.0883653	-0.115072	0.727336	0.683003	-0.54527	0.585568	-0.0576508	-0.255984	0.820252	0.357109	-0.830719
[truncated: 25,286 more rows]
[truncated: 163 more columns]

## Sheet: correlation and p-value
B73	corresponding correlation									B73	p-value
	X0.5h	X1h	X1.5h	X2h	X3h	X4h	X6h	X8h			X0.5h	X1h	X1.5h	X2h	X3h	X4h	X6h	X8h
ME4	-0.226066	-0.461249	-0.538905	-0.552073	-0.623334	-0.569157	-0.487834	-0.340283		ME4	0.372962	0.0533324	0.0196008	0.0161057	0.00466972	0.0123142	0.0389107	0.169866
[truncated: 87 more rows]

## Sheet: blue-GO
GO analysis of genes from blue module
[truncated: 1,483 more rows]

## Sheet: lightcyan-GO
GO analysis of genes from lightcyan module
[truncated: 706 more rows]

## Sheet: darkorange-GO
GO analysis of genes from darkorange module
[truncated: 332 more rows]

[truncated: 2 more sheets: grey60-GO, cytoscape]
