# Supplementary material for: Transcription factor ZmEREB97 regulates nitrate uptake in maize (Zea mays) roots
Source: Plant Physiol. 2024 May 14;196(1):535–50. doi: 10.1093/plphys/kiae277 (PMC11376383; doi:10.1093/plphys/kiae277)
Supplement: kiae277_Supplementary_Data [file kiae277_supplementary_data.zip › Supplementary Dataset S2.xlsx]

## Sheet: motif matrix
Supplementary Dataset S2. Data of motif prediction and transcription factor identification.
ALPHABET= ACGT
>Motif 1
0.013	0.5819	0.2422	0.1629
0.0503	0.694	0.1843	0.0713
0.1052	0.3069	0.4109	0.177
0.0451	0.6676	0.1002	0.1871
0.0162	0.712	0.2104	0.0614
0.1328	0.2252	0.4654	0.1765
0.0459	0.5492	0.2173	0.1875
0.0037	0.7624	0.1272	0.1067
0.0814	0.2015	0.5148	0.2022
0.047	0.7334	0.0799	0.1398
0.0347	0.6978	0.1518	0.1156
0.0636	0.1997	0.5097	0.227
0.0652	0.6921	0.0663	0.1763
0.0353	0.7939	0.076	0.0948
0.0659	0.179	0.6467	0.1084
0.0116	0.7936	0.0805	0.1143
0.0195	0.7575	0.144	0.079
0.1004	0.1588	0.6286	0.1122
0.0639	0.7083	0.0445	0.1833
0.0286	0.6682	0.1947	0.1085
0.0135	0.2336	0.5804	0.1725
0.0363	0.7402	0.139	0.0846
0.0196	0.7032	0.1571	0.1201
>Motif 2
0.102	0.2167	0.68	0.0013
0.3391	0.2731	0.3596	0.0282
0.1365	0.1665	0.6646	0.0323
0.2588	0.1499	0.4607	0.1305
0.3183	0.2135	0.4396	0.0287
0.0498	0.2133	0.7366	0.0003
0.5241	0.2242	0.2469	0.0047
0.121	0.1284	0.7055	0.0451
0.2811	0.1726	0.5321	0.0142
0.3869	0.1222	0.4339	0.0571
0.5331	0.0011	0.4402	0.0256
0.0443	0.1058	0.8293	0.0206
0.4187	0.1326	0.3693	0.0794
0.4276	0.1135	0.4458	0.0132
0.3204	0.0429	0.6361	0.0006
0.2074	0.235	0.509	0.0486
0.3161	0.2071	0.3841	0.0927
0.1224	0.0462	0.8199	0.0115
0.4711	0.2074	0.3104	0.0111
0.1237	0.1501	0.5555	0.1708
0.0904	0.2861	0.6147	0.0089
0.2423	0.2123	0.5451	0.0003
0.389	0.2259	0.3085	0.0766
0.2666	0.0481	0.6847	0.0006
0.2554	0.1576	0.5661	0.021
>Motif 3
0	0.708333	0	0.291667
0.083333	0	0	0.916667
0.083333	0.583333	0.291667	0.041667
0.083333	0	0	0.916667
0.083333	0.916667	0	0
0	0	0	1
0	0.791667	0.166667	0.041667
0	0	0	1
0.125	0.791667	0	0.083333
0	0.083333	0.041667	0.875
0	0.5	0.5	0
0	0.083333	0	0.916667
0	1	0	0
0.125	0	0.083333	0.791667
0.25	0.5	0.083333	0.166667
>Motif 4
1	0	0	0
0	0	1	0
0.08	0.06	0.48	0.38
0.06	0.22	0	0.72
0.34	0.08	0.58	0
0.4	0	0.32	0.28
0.26	0	0.5	0.24
0	0	0	1
0.18	0	0.82	0
0	0.7	0	0.3
0.04	0.84	0	0.12
0	1	0	0
0.04	0	0.96	0
0	0.04	0	0.96
0.1	0	0.9	0
0	1	0	0
0.08	0	0.86	0.06
0	0	0	1
0	0	0.02	0.98
0.02	0	0.98	0
0	0.96	0	0.04
0.44	0.02	0.34	0.2
1	0	0	0
0	0.92	0	0.08
0	0	1	0
>Motif 5
0	0.466667	0.4	0.133333
0.266667	0.633333	0.1	0
0.266667	0.666667	0.033333	0.033333
0.366667	0.533333	0.033333	0.066667
0.466667	0.066667	0.466667	0
0.333333	0.2	0.233333	0.233333
0.133333	0.4	0.1	0.366667
0.066667	0.2	0.566667	0.166667
0.166667	0.633333	0	0.2
0.133333	0.3	0.433333	0.133333
0.1	0.866667	0.033333	0
0.6	0.1	0	0.3
0	0.966667	0.033333	0
0.2	0.433333	0.366667	0
0.133333	0.8	0.066667	0
0.833333	0.1	0	0.066667
0	0.9	0.1	0
0.166667	0.366667	0.466667	0
0.066667	0.7	0.233333	0
0.4	0.466667	0.133333	0
0	0.766667	0.233333	0
0.533333	0	0.366667	0.1
0	0.9	0.1	0
0.833333	0.133333	0.033333	0
0	0.733333	0.266667	0
>Motif 6
0.7323	0.0033	0.0685	0.1958
0.4118	0.1012	0.1424	0.3445
0.5217	0.0858	0.036	0.3565
0.5324	0.0871	0.0957	0.2848
0.508	0.0786	0.0829	0.3306
0.5685	0.0618	0.1087	0.261
0.5511	0.0909	0.1254	0.2326
0.5003	0.0572	0.1419	0.3006
0.6658	0.0823	0.0602	0.1917
0.4751	0.0546	0.0682	0.4022
0.7324	0.0758	0.0062	0.1856
0.4242	0.071	0.1442	0.3607
0.7227	0.0273	0.123	0.127
0.4603	0.0723	0.2244	0.243
0.8305	0.0106	0.021	0.1379
0.4875	0.0555	0.2193	0.2377
0.6929	0.096	0.0646	0.1465
0.3642	0.0251	0.14	0.4707
0.6792	0.0305	0.1255	0.1648
0.6467	0.0941	0.0846	0.1746
0.702	0.0452	0.0453	0.2075
0.6635	0.0631	0.138	0.1355
0.7788	0.036	0.0884	0.0968

## Sheet: sequences 
Sequence information for motif analysis
>lcl|chr8:22682680-22683682 No definition line found
CATGCAATCGCCTAACAATGTGACCCTTTTGTTTTAAAATTTACTGAGACATCAAGTTTAACATCTCAAGTCGCAGGTTG
ACTGGTTTATAAAATGCAAAAGATAGAAGAAACACCCAAAGTCCTTATCCGTGTAACATAACAAATATGAAGGCACGCAT
AACAGCATTGCAATCCACGTTTTAGAGCAACAGAACAGCTACTCCCACCAATTTTAACACCAAATCCAAGCATGCTACTC
AGAAAATAAGCTCGCAATAGAATTCTAGCTGGAATTGATCATCACACCTTCACTACGAAGAGCACCAGGAACACGAGCAC
TGCCTGGATCTCCTGCAAAACCAAGCACATCAACACCGATTCGCATGAGCGGATGAGCCAACACAACTCAACAACCAACC
GAATGACACGATCCGGATCGGGCACACGGGGATCTCCGAAGCTTACCCTACGGAGGAGGCGGTCGTGGAGCTCCCCTCCG
TCGTCGGCGGAGAGCGCCGCGCTGCGGGCCGCAAAGTAAGAGAAGAAGGCGAGGAGATGCAGGAAGTAGTAGGGCTCAGA
GATGGCAGCGTCTAGCCACGGGAACGGGTGGCCCTGCCCCGCCGCGCCGCCGCTTGCCGCCGGCGCAGACGCCTCCGTCG
CCGTCGCGACCTCCATTTTACGAGCGACAAGGAGCCTGGCGTATTCTTAATTTCTTCATCGCCTTCGAGTAGAGCCGAGA
ATCAAAACGCCAGCACTCCGACATGTGGGACCTGTAAAGTTCTAGGGTCCACATGTTGGTGACACAAGCGTTCTGTTTGC
CTCTTCACATTCACACACGTGAGGCTTCCAAAAACCCAAGGCGCACTCGGCAGTGGAACTCCGCTTTCTCTTGCTAGGGT
TTCAGCTCTCCGCCACCGTCATGAGTGCCTCCAGGCCGGATCACCGTCGCCGCCACCCGCCGTTCCTGCGGGACCTCTCG
TCCCCGATCTCCTCGTCGTTTCGCCTCCCACCGGCCTCGATGC
>lcl|chr6:150851609-150852611 No definition line found
CGAATCTATATTGAAACATAGAGAGGAAGGCTACGAATGAAGGAGAGGACACGTGAATTAGAGAGGAAGGTGTGTGACTG
AATAAGTACCCCTCTCTTTATAGGGGTGGATTCATGTTTTTTATTTATTTTTTTGGATTTTTAAAAATTCAATTTGTTAA
AATAACGTCAACCAATTGATCGACACCACACAAATAGGTTGTTGGTATTGATTGTGCCTAATCAATAGTTCAAGCGCTCC
AACGTCACAGTCGGTACCGACCGACCCGATCTCACCACAATTAGTATCGACATTGATGACCATTCGATAACCCACCAAAC
GACCAAATCGTATATCGTTAAACCATGACATCCATCGATCCATTGATCGACCGACCGAGTCACCTATTATTGGAGGTGTG
ACTGTCGATATCAATCACCGGCTACACCACACAAGTAGTGGATATTGGCCAATGCTATATGAAACCGAGCCAATGGCAAT
TTTGCCATTATCATTTGTGGGCTTCGCCAGTATGCCATCGGGCCCACAAATCATAGACACAGACGGTCCCACCAGTCATA
GACACGGGATGGCATAATAACAGGCAGCCAAAATTGAGAGTGGCAAAATAGCAAATTTCTCGAAACCTTATATAGACGGT
CTGTTTGGTTCTCGTCTAACTGTCCTAAAGATTATTCGGCTAAATTAAAGAACTACCATTAGATAGAAAAAATTGACAAA
CTGTAATGTCAGATGGTGAACCAAACGGGCCCTAATCCAGCGGCAGTCAGGCACTCGCCAATCGCCAAGACTTCTTCAAA
TCTGGCCCATTGACGCGCAGCCAGAGAGAGGCATCACTCCGCGTGCCCGGCTCGCCCCGCCGCCCGCCCCAAATCCCCTC
GATCTCTCAAATAAGCGGGAATGGGAATTGTCGCCGCCGCCGCCGCCACGACTGCCACGTCCCGTCTCCTCTACCGCTAC
GCAGCCGCTGGCAGCGACCGCCATAACCGGCACCACCTCAGGT
>lcl|chr4:194519598-194520600 No definition line found
TACCCAACAAAATTACAACTGTTGGGTCTTTTTTTATAATTTAAGCTCTTAATCTGCCATTACACTTCGAAATATGGATT
CTTATAACTACAAGCACAGCATAATGTCGAAGTACGCTGTGTGCAATTATAAAGAGCCAAATGGCATCAAAAGACGTAAT
AATCCAAAGCCGGAACAACTTACACGGAGATTGTACAAAACCATAGCACAAGTAACATTGATTGGGCCCGTCAATCAACA
CGGGGATGCCAGCAACACAAAGACCTAATCTGACCAATCTCTAGCGCAATAGCAATCCACTAAAAGGTCACAGCAAGAAC
GCGGTCTAGAAATCTTTCTCATCACCTATACAACCGGACAAGTAACTTGTTACCCAGCAACAACTCATGACGCGGTTTCA
GAACATGGATGGGACGAACTGATGGGCTAATCACGGAAGGAGGACCGAGGAAGAAGGGATTCAGGGATAGTTACCATCTT
CTCGCGGGACCTGGGAATCGCCGAGCTCTTCTTCTAGCGGCGGTGGCTGGGATCCCACGACAGGATGGAAATGCGGAGAC
GACGGCGGGTGTGGATGGAGAGAATTATATAGGGCACGCAGGTGAAACCCTAGACTGGGGCGATTCCAGAAATGCCCACG
TCCTCGCTCGCTGCAGGTGGGGCCTGTAGGTCGAGCGCTCTCCCGGTGGAAGGCCGCATGAAGATGGGCCGAATTGGAAA
TCATGTGCCTTCGTGTTTCCCACGGTTTAGCTACAGTTCTTGCTGGACCCACACTGCTTCGGCCCAGCCCACCTAGTGGC
TTTAACACCTTAGCAAGACAGCAGCAAAAATCCTCGCGATTTTGAAACCCTCGCCTCCCTCTTCCTTTCCGGCCGCCGCC
TGCCGCCGGAAGGAGAAAAAATGGGTGCCGGTGGGGAGGAAGCGCCGCGGATAATCGTGCCTATGGCGGTGGAGGGTACC
CCGAATCAGCTGGCGTTTGTAGAGGAGTCGAAGCTGCAGAAGC
>lcl|chr7:31789090-31790092 No definition line found
TTCATTGCCCAATTAAAACATCAAATCCACCACAAAGTCTACTGTAAGTGATTTCAACATGTACATGGGAATTGGTCCAA
CTTGACAAGGAAATCCAGCATCTCTGAGAATCAATGTTACCTAATGTATGCTTAACAGTATTGATTAGAAAAGGATGTGA
TATTTTTACAGAAGTCATACACCATTATTTCTTATCTTTATGAGAACATGTCATACCAAACCCATCTAGATTCTAGAACA
TATAAGCATGCTTGTTAGAAGCTCAGATATCAGCATGCTTGTATAGATACAAAAAGAAGGGGAAATTGTAATATTGCACA
CAAAAAATCCAAATTTACATGATTCCATCAAATCACAAATCCTAAAAGGGCATAAATCCCGACATTATACCTTAAGCCGA
TGGGAAAGGTCTTTAAAACCCTGCACAAGCTGAGGCCACAGCCTCTCCCTGTCTGCACTATCCATGCATTCAAGTTTCCC
CATTGCTTCTGCCCACATAATCTGCCACAACGTAGAAATAACAAGGAATGAAATGTTATCAAAGGAAAGTGCAACAAAAC
AGAAGATAGCAAAATATTTACACAAATTTATACAGGTGCTTACATCTGAGGCAGCAACTGGCTTCACCCTTTGGGAAGGT
TCTGTCACGCTGAACAACAAATGCTGCCAGATCAAAACATACAGAAACAGACAAACCAAGTCGCATCAACCCGAATCTAG
TGCACCACAAAGGAGAACATAGTGACAAGTAATCTCACCCTGAAAGCATAACGTGGATTACCGGGGTCCTCTTTGTACGC
ATCCACAATGGCCTGAATTCACTCGGAAATAAAACACCCATTTAGTATTTGCTCAGCATTCTAGGCGAATCTGAGAAGGA
TTCCATCGTTGCATACCTGGATGTCGCGGTCGGACGGGGAGAGCGGCAGCGGCGCAACGGGGGCCATCTGGGTGGTGATT
TGCGCGCCGCCACCTCCTAGCAAGCCGAACGGAGATGGGGACG
>lcl|chr2:207928573-207929575 No definition line found
GCGGCTTCTTACCCAAGCGCTTCGCCCAGAAGCCGCGCGAGAATCTGGGCGTTTGGTTTCAGCTTCAGCTTCTGGCGGCC
AGAAGCCGCCCAGAAGCTGAACCAAACAGCCACAAGGTACCCCAGTGGCTGAATGACGATTGCAAGAGAGGCGACTGTTT
AAAGAGAAGCCACGGGCGCAACAGTAACACGGCACGGCACCGGAAAGCTACATGGAGAGAAGTACTAAATGGCAACCACT
TATAGTCAGGTCAGGCCTAACAATAGAGGCGGACCATTAAGTAATGCTAAATGCCAAGACGTCTTTTACGGACTGGCTGC
CTGGCATCGAACGGCTTTATCATAAAAGTAGCAGGCCGGGTGCAATTTGGTTCACATATTTATAACACAATAGATAACGT
TAAATCATATTTGTTTAGCACCAACAGTAACTAGATATCACACTAAAATTAATATCAGACTATTGAAATTTATTATCATC
GGTACTCAAATATGAATCATTACCATTGTATTTACGCTACATTTCGAGAACCAAATAACATCTCAGTGTTTTCATACCGA
GGACATTTTCGTAACTAATATATTTGCTCATTACGTAAGCCGGTCCTCAGGGCCGGACTCGAATCCGCCCCATAGTGCTG
GGAGCAGAGGCGTTTGCTACTAAAACAATACCGTCGGCCTAATTGTCTTGGCCCATATGACCACGCCACGCGCTTATCTA
TTCGAGGCCCACCAGCCGTCTTCGCCTACCGCATTCTAGCTTGGTCCATTGACAAAAACCCTGGGTCTCTCCTTCGAGGC
TTCAACCTAAACCTCGTCTCGCCTCCTTCAGTCCATCCCCTCAACCCCGGCGGCCAAAAGCCGGCGCACCGAAGCGGCGG
GCCGGCGGCAAGCGGTGGCCATGGCGGAGCTAAAGCGGCTGTCAGAGAGCCGGGACCTGACGCGGATCGAGCGCATCGGC
GCGCACTCCCACATCCGGGGGCTAGGGCTGGACTCCTCCATGG
>lcl|chr1:192020134-192021136 No definition line found
AGGTACATGATCTGTTCTATTCTGAATAAATGAATGTTCATGTACCAAATAATTAATGAATGTTAATGTACCAAATTAAC
AATGCATGCCTGTGTCATCCAGGGGCTGTGGATGGGGCAGATATGCAGCCTCCTCTGCCAGAATTACGTCCTCTTTTTCA
TCACCCTGCGAACCAACTGGCAGGAGTTAGACCTGGCCATGTTCAACAAGGACAACAATTTTGTCTGCTAGGAATCTAGA
AAGAGTTTTTCTTTTCTTTTTTGCCATGTGCTGTTACTGAAACATTGAACCATCAGCATCAGGCTTCGACAGAGTTGTCT
GGTGTTTGCTCATTAGCCATTATCAATTCATCATCAGTGTAACACTACAAATTGTAATATTTGGAATCTCGGAGATAGAA
ATTAAAAATGTTCTAATACGCTAATATAGCTGACGCTTTGTTGATAGGCGCCTCCTGTTCTAGTCACCATAAAAAGCAGC
AAGAATGTAAGGAGACGTCACAATATGGGCCAGACCTGGCTTAGCCACCTAAAGAAGCCCATCTAAAGCAGACCCAGCCC
AAGGACTCAACTGACTCTCTTCTTTTCTGTATATTTGTCATTTTATCAAACTAAGGCCCAATAATATAGGAGCCCATCCA
CTCCGATCCAGCCATCCGACTCGGTTACAACAGTCCACATCCCAGCAGTTCGTCCGCTAGGGTTTTAGCCCGGTACCCCG
AATCCCGCTCCTCCGCCGCCTCGCGTCCACCCTTCCTCTTGGCGCGCTCCGATCCAAGGTTCCTGCCGCCTCCTCGTCGG
CGAAAGTCTCCCTCTATTTTCCTCGTTCCTTCGCTCCTTGTTCCCCGTCTCACGTCTCCGCGTTCGCTGTTGCCTGTTTG
TGATCGGTGACGGAGCAGAGATGGCGGTGCCGCTGCTGACAAAGAAGATCGTGAAGAAGCGGGTCAAGCAGTTCAAGAGG
CCCCATCTCGACCGCTATAAGTGCCTTAAGGTCTGAAGCTTCA
>lcl|chr10:93235386-93236388 No definition line found
GTAGGGGAGTGGTCAGTGTAGGGAGGCCCTCGGGAGGATTTTGCTGCGATGGCGGTCCTGCAAGGGAATTCCTGCATTGG
AGCTTCCTATCACTACTAGAAATATGCTTATTTAAGACGCACATTTTAAGACAGATATTAGTGCATTTTATAGAAGCATC
TTTTATTATATGGCGATGAGTAAGCTAAGACGGTTTGTTGGAGATCCGTCTTTAATAAAGAAGTGTTTTGAGACAGTTAC
ATCATAAGAAATGTCTTATATTGATTTAAGACAGATTGTTATTGAAAATTGTCTTAAATAAATATACCTTTTGAGTCATT
AACATTGCAAGAATTGTCTTAGACTTTGGTTACTATATTAGACACTTCTGTATATGAAACCATCTCAAATAAAGATATTA
TTAGAGTCATCTAGACTATAAGGACTGTCTTATATGTTAGTGAGTATATTAGACACTTCTAAATATGAAACCATCTTCGT
AGGATTTTTCTGGTAAGAAGTATTGTGAAAAAATATAGTAAATAATGAATTTGGCTTAGTTTGATGATATATCTATATAA
TCTAAAACTTATCTCTGCAGCTTGACATAGATGGTAGAATAGACCCACATGTGACCCAATCATTAATGTGTCACGCAACA
GATCTAAATCGCCATTTTGCTTCAATTTCTATCATTTACGTACCTAAAGATTTAAAAAGATATATCCATTCTATACTGGA
TATATCAGTACTTTACATTTACATTGTCAAACTTAAAAACTCGACCACTTCTCTCAACTCTAGATCTCACTGCTGCATCG
TGGCCCTAGCGTCGCCGCTCGCTCGCCCTCATCCCCCAATCCCCTAGGCCTCCACTTCTCCGATTGGGGCGATTTCATGG
CAAGCGGGCATAGATCCGACATGGGCGCCTCCGCTCCGACGGCCGCTCTGTCCTCTGCGCCTCCACTGCCGCTCTCCTTG
TCAGTCGCCAATGGCCAGGAGGAGGAGGAAGGGTCGGCCGGGC
>lcl|chr9:36408730-36409732 No definition line found
TGGAACGACCTTCTTCATATATTTGGCAAGCAACTGACCAAAAGTAGGGCCGACTCTACTGAGTCGTCCAGACGTCTTGG
TAGTGTTTTGTTTCCTAACACTTGTGTTGGAACGTTGTGGTCCGATGGTCTGAGGTTGCTGCTTCTGACCATCTGCAGAC
CGTCCGGCCATCATAGCCGGACTGTCCGCGCCTGTCTCGTACTGTTCGGCCTTAGTACCCGGATCGTCCGGCGTACGCAG
GACAGGTGACCGTGATCGGGTGTCCGATCGTGCTTGCCCCTCGGTGCCTCCGGTCTTTCTTTTGTCCGGAGCCTTCAGAG
TAACCATTCTGCATGACATATTTGGTGTGCGAGGATCACCAATGACGATATTTTTATTTTTACTTTTATCGGCCGCACAA
GGCCGAATTATGACCTTTTTGCTCGTTGGCTCTAATGTGGTGACAGGAACAGGTGGTCTGTCAATTTTCACCTCTTTTTG
AAACCTCAACCGAACCATTAGAATTGTTTATTATTGAAAATAAATTTAGGCTAAGTCCACATTAATCTAACAACCCCCGT
TTCTATATTTTGGGAGCAACATTTTTTATGACTTGTTAAAGTTGCTCTAAATGAGGTTAAATGTTCAAACGAGGAAGCCT
TAGGCCACCAGCCCAATCTAGCCCGTCCCCCAACCGTCCATCTCCAAACAAGCGAGTCGGTTAGATATTTCCTCAAGCCC
CAGTCAGCCGCCTCCTCTCCCTCCCACAGCTCCTGCCGCCGCCTCTCCCTCCGTCGGTATCTCCCACCTCGCAATCCACT
CCCACCTCCCCCCTCGCCCCTAAAACCCTAGCTAAACCCAAGCCGAAAGAAACAATGGCTCTCCTCGCCTAAGCGAGCTC
GCGCCCGCCCCTTGCTGGCCATGGCGCTCCAGCTCCGCCGCTTCCTCCCGCACGGCTACGGCCAGCGACACCGCGCTGTC
ACCCACGTGCTATCACCGCCGCCGCCACTCGCGATGGTGAGTG
>lcl|chr7:6073986-6074988 No definition line found
CAGGAGGCAGACCAAGAAGGGATTTTGATTGGGGTCCATACGGCGTACGGGTACCTGCGCGTCGTCGACCCTGCCGGCCT
CAGAGAACACCTGGGCGAGCTCCTCGGAGGTATAGGTGTAGGGAAGGTTGCCGACGAAGAGACGGCCGGGGTCGTCGCCG
CGCGGCGGGCGGCTTCGTGGCGACGAGTACGCGCGCGGGGCCTCGGCTTCCTCCTCCGGCTCAGAGCCCTCTTCCTCATC
GAAGTGCTCCTCGCCGTCGTCCCCGGAGAAATCATCTACGTAGGAAGAGAAGTCCTCGGCGGCGAAGGGCGGGGGTAGGA
CGGGGCGCCCACGCGGTGGCGCGAAGCGGCGGAGGCCGACGCGGTGGCGCTGCAGGCTCTGGAACCGGACGCTGGGGAGC
GGGACGGGGGCGCCACAAGCCGCTGCGTGCTGGATCAGGGTGCGGAAGGTGGCCGTGACGGCGGCGGCGGCGGTGGCCAT
GGCCGGAGAGGCGAGAAGGGCCGGAGCGTGGAGGGAGCGCACGTCCAGTGGCGGTGGCAGTGCAGCCTCTCGCCGTCGAT
AAATAAGTTGTCCTCTTCTTATCCGCTACCGGATGGGGCCGCTGGGCCGAATCGATGGGCTTATATGCGTTGCTTCATTA
ATCGTGTGGCATTGGGTATGGGCCGAGTAACCGGTCTATGATTTTATGAGCCTCAAGCCATACTACTCGTACACGAACCC
ACGGCCCACGAGGGGTCAACCCCTTTTGGAGACCAGACCAACACCAGGTTGACGTGCTCCTCGGCCGGCGGCGGGATTTC
TTCTTCCTCCCCAAGAAGTACCTGTACCGCCGCCACCAAGCGCCGCATCCCATCGCCCCCCATACTACCTTCCGAGCGAC
CTCACCTCGCACAGACGGCAATGGCGTCCCCCGAGCCCGCCGTGGATCCCAGCCTCGCGCAAGAGACCCCCACCACTCCC
ACACCCACCACGGCGCACTCGTCCGCGGCGGAGCAAGAAGGGC
>lcl|chr2:78234385-78235387 No definition line found
CATCAGCCCTGTCCGCCAGCGCCACGTCAGAGCTCGCCGCCATAGCCTATGGCGCCGAGTTGTGTTACCTCGGCATCATA
GGCTATGGCGCCGAGTATCGGGTCCAAATCATGAATTAAGTCCTCCAGGGGTCTAAATGTAATTTTTTGTCACAAAATGG
CTAAAAAACAAAAAAAATTCGGTATTCTTGTATTGGTTTGCACGATTTGAACCAATGTGTTGGTTTGTACCTGATATGTT
TCTTTTATAAATGGCAAGTGCAAATCAAGGTAATGATGTGTAAACCGTGCAAACCAATATAAGAACGGAGATGTGTAAAT
GTTTTTAAAAATATCTAGAGAAGATGGACGAGTTGATTTAAATATTATATATTTTTTAAAAATGGTCCTCCTACCTTCGT
TTTTATATTTGGTTACACGATTTTTTACAACGACATGTTAGTTTGCACCTGATCAGGTGTGAAATCAGTCTATTTGTGGA
AACAACATATAAATGAAGGCAGAAGGACATTTTAAAAATATCTAAACGAGGTGGAAGCATCGATTGAAATATGATATTAC
ACCGATAGGCCATGTTCGTTTGATCTAAAATCATAAGATTAAAGGAGATTGAAAAAAATTGAAGAGGATTTTGACTTGTA
TGTGATTTGATACCCCCAATCTCAACAGGATTTGCGCGTGGAGGTGTAGGGAAGTAAAACACACATTTTATCGACTCAAT
GTGCATGAGTCAAGGCCCATTCGGCCCGGCTAGAGCCCACAACAGGTCTAGGGTTTCCTGGTTCTCCCACGGGGTTTCAG
GAGACACATATAATCCACACGCCGCCGTCTTTCTAAACTTCGCCATCCATTTTTCATATCCTCACTCGCCGCCGCCGCCG
CTCGTCCCTCGCCCCATCGCGATGGGTAAGCACCTCAACTCCTCCTCGCATGTTCTCTCTCATCTGACCTTTCTCTTTTC
GGTTCGCAGCCCGGATCAAGGTGCACGAGCTGCGGGGGAAGAG
>lcl|chr8:135946535-135947537 No definition line found
CCAAATACAGTACTAACTAGAGTAGTGCTGGGAATTGGGCCGGGCCGGTCCAGCATGGCCCGAGCCCATCATATTTTGTG
CCAAACGGGTTCGGGCCAGGAAAGCCAAAAAACTTTTGGACCGTGCCGTGCTATCCCGAAGTGTAAAAACAGTGGCTTAG
TTCGATCCTAAACCACGTCGTGTCTTCGTTGGGTCGTACTGGTCCAAGCCCGGGCCTTATATTTGACCACATAAAATCAA
AATATTACAACCATATAAAGTTTATATCTTAAAAAATTAAAGATATTAAACAATTCTAGCATCATTTAACCACACGAACT
CCAAATAACATATAAAGTCGATATCTTACTAAATTAAAGAAATTAAACAGATTAGGCTTAATTGGGCCGTACCGGCCTAA
ACCCGGCCCATCTATATGGGCTATGGGCTGTGCCGGGGCTCGACGGGCTGAAATTTGAGGCTCGGCTTCGGACCGTGCTA
GCCCGGTCCATATTATTTTGTGTCGGACCACGCTTTGGGCTTCTATTTTTGGATCGTGCTCGTGCTAGTCTAAAAAGTCA
GGCCCATAATCCAAGCACTAAACTAGAGTATTAGGATTGACGAAGGCGTAGTAGACAGGAGCGCCTGCGTGGCGCGACAT
CCACGTCTCATCGCCCGGGCGCGACGCGGTTTGGCCACCTTCCCTGAGGCTTCCCTCCGCTCAAATCCACAATCAGCAAC
CACTACGGGAGCGAGACGAGACGCACCACCAACCGAAGCGGCGATAACACCTCCCCCCTTGGCCCTCGGCACACGCGTCG
GCACCTTGCACACTTGCACTTGGTTGGAGCTCCTCTACCTTTTCCATCGCTCTGCTCTGCTCCGCGTCTCCGTCCGCCCC
GGCAAAAGCAAAACACAGCCATGGAGGGGTACGACCGCGAGTTCTGGCAGTTCAGCGACCAGCTGCGCCTGCAGACGACC
GCCTTCTCCGGCCTCTCCCTCGGCGACTCCATCTGGTCTCCGG
>lcl|chr8:126020213-126021215 No definition line found
GGGACCCATCGGGGAGAAGAGATCCTAAGTGTTGTCTAGGGTCGGCAGACCGGCCGACCTAGACACCTCTAATCGACATA
GAGCCGAAGAGAACCGGAGAATTTAGGGATTGAAAGGCTAAACTAGAACTAAACTAGAACTACTCCTGATGTCTAAGGTA
AAAGCGAGAGATAAACTGATTATTGATTCGATTGTTGATGATTAATCGGTCGTAGTCCTCTATCTATATATAAAGGGGAG
GTCTGGACCCGTTTGAATCCGTATCCCGAGCTAAATCCGTGATTATAACTAACAAATCCCGTAAGAAACTCGGAACCCTA
ACTGATCCTGCGCGTGCGGACTATCCGGCTCCAGAGCCGGACCGTCCGATCGTCCATTTTAGTGCCCAACAACAGTAATA
TAAAATAGTGGAACATAATTCACAGTTCCTTAATTTATATGCCTTTTCTTTACATGGTATCTGTTTTCACTTTATCTTCT
CCCACATGCTTCACTCATCTCTGCATGAGTGAACAAAAGACGAGAAGGTTCTGTCGATCTAATTATATTGTCCGATCCTT
AGAGAAGTCGTGACAGGTGACCAACACTTCTTATTTAAAAAAAATGGACCTACATAATCCTCATCATTGCTTGGAATGCA
CTTGAAAAAAAAGTTTCGTGGGCTGGGAGTGATTTGCGGGCCAGAGACGGCCTCCCGGCCCACCCTGAGCCTCCCGGCCC
GTCTAAACGGAGGGAACGCGAAGTTTTCTACAGAAAATCGTGGGGTTTGGGGTTTGGGTGCTTCTCTACGGCCGCCGCCA
GCACCGAGTTCCGGACCTCCGCCGCCTCGTCTCCGCTCCCTCGCACTCGCACTCGCAGCTCCGGCTGCTATTCTGCAGAA
GTCGGTAGATTGGTTTTCCTCATGGGTCGCACCATCAAGAAGGCCAAGAAGGCTCAATCCAAGAAGTCCAAGAAGGTACC
GTACCTGACAGATAGTGATAGGATTATTTCTGGAAATCTGATT
>lcl|chr1:11388919-11389921 No definition line found
CTATCATAATCTATATTCACCCTTCGCGATATCACACACGGTATAAAAAATAGTGCAAAGTGGGGGCTTAAACCTACATC
CCCTTCTCCAAACATTTATGGATAATCACCAAACTAGACATACCTTAGTGTTTATCTATATCTATATTAATTTATTAAGA
ACCTAATGTAAATACCTGGTGATACCATGGCTTCACCCTCCGCGCTACCACACCGTGCAAAAGAAAATGTAAAGTGAGTA
TTCAAACCCACAACCTCTTGCTCCAAACATTTTGGATAACCACCAGACTACATATACCTTAGTGTTTATAAATAAACAAT
AATTATATTTAATAAATATCTCAATATCTATTTATTTATACTACTTTATTAAAAACATAATGTGTACACCTGCCACAGTG
CCACACTGACACTATGCTATTGCCATGTGGCACCTGCTCAACACCCGACCCCACCCACACAACGAAAAAAAGTGTAGCGC
GAGCATTCGAACTCCACCCAGCTCAAAATATTTAAGGATAACCACCAGAACACACATACCTTAGTGTTTAGAAATAAATA
ATAATTATATTTAAATAACTATTCTAATACCTATTTATATGATATATATACGAAAAATGAGTAGTATTAAGATCCAATGT
CTTGAATCCTTATTTTACCAGTGATATTATTTATATCATCGTTTTAAAGGCGGTATATATCAAATTCTCCCCTCAGGAGA
CACTGTATCAAATGGGTCGCTTACCTCAAATGATCTTGCAAAGAATGGAGGAAAGCGGTTTATCGTTGAGGAAGAGTAGT
GTTAAATAAAAACCCCGGTCCCCTTCTGTCCGCCGCCATAAACCCTAAGACACAAGCGCGCTGCCTGAACCACCCAGCCC
ACGCGCCGGCGGCCGCCCGCCATGGTGAAGGCTTACCTCCGCTACGAGCCGGCCCTCACCTTCGGTGTGATTGCGTCGCC
GGAGTCCAACGTCGTCTACGACCCCTCGGGCCGCCGCCTCCTC
>lcl|chr5:28463333-28464335 No definition line found
GGGGTTAATCATGCCTATTCTGATATGATCGTGGACTGTCCGGCGGTGCCCAATGCCACAAATAGTGCTCAACACTTTTC
TTCCCTGCTGTTTTGTTTTTATTCTGATTCAACATTATAGGGCCATCTTAAAAAAATGTATATAGTTTGCTATCAGTAAT
CAATAGATGATACATGATATGGCTGGCTACTTGCTTGCTGTTTGCCATAGTTCAACTATTTTTATGCTATATTTAAGATC
TTCTATGTATACTACAAAGATCATGGTTTAGAGAAATAATTTCGAATAGACATTAATTGTTTTCTCCATCGTTACATAAA
CTCTCAATATAGAGAGGCTGAGATGGCCCTTTATTTAATTTTTTTGCTTTATTTATAACATGTATGGGAGAAGGGAATTA
GAGGGGGCTAGAATTCTCTTCAACCCCTTCCTGCAAACAAGTCCTTAGGCTATCTTTATCAGATCTCTATCATATTTTCT
ATATCATTCTTTATTTTAAACTTCACTATACAAATAATGTCAAACAGTATCTCGTCTATTTTAGAGTTCCGTATCCATTA
TTTTACGCTATAAAATGAAGACCGTCTTACTCTATTTCATTGGTGGGTAAAACTTATGGTATGCCTATAAAGTTTGGATC
CGTGAACTTGTAACTGAAATTTGATCCCGATGGCAATGCAAAACGGACAGGGGCTCGTATCCCATTTTATAGGAATTTTG
ACGAAATGAAAAAATAAAGCTCAACTTTAATCAGTCAGTTTGATCCAGCGAAGCCCTCGCTCCAGTACCCTCTCTTCGCC
GCCCACCCCATCTCTCCCACTCCTACCGCAGTACCGCTACCGGCTGCCGCCGCCGCCGCCCCCGCCGCCTTCGTCTGCCT
CGATCCTCCTAGATGACCTTATGAGATGTTCGGCGGCGGTACGCTCGCTCCTCCCGCTATCCCTCCATTCTCCCGCCGGA
CCCGCCCCCTCCCCCATCCACACCTCCGCCCTTCCCCTCGCCG
>lcl|chr5:16434971-16435973 No definition line found
TATAACAGTGGGAGAGAGAAGAGAACTAGGGGACTGGGGAGCCACTGCTAACGCTAACCGCCCCCCGTAATCGCTCGCGT
CGGCGTCGTCGATTATTTTAATCACAACTCCCGCCCCACCCCACCCCACCACCCCCACAAGGCCCACCGTCCATGAGAGC
GACGAGCAAGCGCAGCAGATATCAAGCGCGCGTCCCCTCTCGTCCTTCCCCCCTCCGCCTCACTCTCTCTCTCCTCCCCC
ACCTCCGTCCCTCCGGCCGCCGCCGCGGGCGCCAGAGATCTCCACAGAGTCTTCCAATCCCCACCCCGCCCGCCTCCAGG
GTCCACGGGTTCCTCCCGCCTGCCTCCCCCGAGCGAGGTCGGTCGCGCCCTGTCCCGGATCCGCCATTCCCGGTTCCGCG
CCTGGTTTCCTGCTCCGGCTGCGTGGTTCCTGGCTGTCGCGTCCCCGCTCTTGGACCGGGCTCTCCTGGCCTGCCGTTCG
CAGGATCTCGGGCCAGATCCTGCCCCGCATGGGGTGTCGTCGGTTCTCAGCCTAGCGGCGCCGCGCCATTGCCCCCACCA
TCACGGAGCAATCGCTTGCGCGGTTCCTTCGGTTATCTGAGCTGCGGGAAATCCCCCGATTGTTTCTTTCGTCGTGCACC
AATCGCCCTTGCTGCTCCCCGAATCAGCAGATCCAGTCCGCCGGGCCTTTTGCTTGTCCCTAATTTGAGGCAGACTGGTC
CCCATCAATCAATCGCTCTCAATCCCCCCTGCGTTTCCCCTGATCCCTGCCCCCTCCCACCATCACCACCAACAAACCAC
GCACCCAAGATCCGCCGCTGCATTGGCCGCGGCCGGCGTGCATTCTGCGAATCCGGGTGATCCAAGAGGCCGCAGCAGGC
GCGGCAGCCGCTGGCCGGAGATGACGTCGCCGTACGCGTCGCCGTTCCTGCTCTCCCTGCTCCTGCTCATCTCCATCCCG
GTCGTCTTCCTCCTTGCCCCGCGCCTGCTCCCGCCCAAGACGC
>lcl|chr6:145379091-145380093 No definition line found
AATGTCCTATGTGCTTCATGGGTAGCTTTTTTACCAACACGTAGCACCACTGTGATATGAGGTGAAAAGTCATTCGACAA
CAGGCCACTACAATATTGGTTTGGCGGCGTTCACCAGGTACATACCATGTATACAATGCGGATAAATCCTGAGCCACGCG
TTACACACATGTCTAGGTAGCCTCTCCTCAAATCCAAAGAAGCACTTGCCATTTAGGTGTAATCGGATTAGATACAGACG
GATATTGCTTCTTCTATATTTATTTTTATATTTTCCTTTCGGATTAGAATCGGATATAAATATTATCAAGTGTCGAATAA
AATTTAAATAGATATTGATATTTTAAATCGAATATCGAGTAACCAGGCTTTTGAAACGAATTGGATCTCAATCCTTCTAT
ACGGATCGAGTTCCATAGCATTTACCTCCGTACTTGCCGTTGTAAGGAAACAACAATGTCTAAAATCGAGATTGGTTTCA
TACGCCTGTACTATAAAAATTGTTTTTTCTTTCAACTTCTATAACAGTTTCCCTACGTACCCCTGCCGATCGATCTCTGT
AGTTACCTCCGAGCCATTTACCAACCCATACTCAGAATATCTTAACACCATAAGGTCCAAAGCTCAAAAGTTACCAACAA
AAGGAGGCACCCATTTTAATCATTAATGGCCTCCCCCTCCGACACCCCAGACTCAAATCAAATCTGCCTTGTCTCTGCTG
CCCCAGCCCCAACTCTGCTCCAAAGCTTCAAGCATCAGCAACCCCCTCCACCACCTCTTCCTCCTCGGTCCTCACCTGGA
GTTGTAGCAAGCAGCACCACATCATATCACAGCAGAGCAGAGAGTGGGGTGAAGCAGGGAGCTGGGCAGGAGAGCCCCAA
CGGCCTGTCCTGCCGCGGCCATGCGTTTCTCTGCGCTGCTCCTCATCGTGGCGCTGCTCTGCCTCGGCGGCGGCGGTGGC
GGCCGCGTGACGGCGTCCACCGAATTCAACTTCCCGGCGGTGT
>lcl|chr7:20629541-20630543 No definition line found
CGACCGTTGAAGTTCTGACTTCTGGGCCCGCCTTGATGTCCGGTGGCGCACCGGACATGCACTGTAGAGTGTCCGGTGCG
CCTGCTCCCGCGTGCCTGACGACTGCGCTTCTGGCGCGCATTAAATGCGCCTGCAGGTGACCGTTGGCGCGAAGTAGCCG
TTGCCCCGAGGTTGCACCGGACAGTCCGGTGCACACCGGACATGTCCGGTGAATTATAGCGGAGCAGTCTTCGTGAATTC
CCGAGACTAGCGAGTTCCTGAGCCGCGTCTCAAATGAGCACCGGACACTGTCCGGTGTACACCGGACAGTCCGGTGAATT
TTAGCGCGCTGGCTCCGGAATTTCCCGAGGGCGACGAGTTTGAGCTGAAGTCCTCTGGTGCACCGGACACTGTCCGGTGG
CGCACCGGACAGTCCGGTGCGCCAGACCAGGGGAGCCTTTGGTTGCTCCTTTACCCTTTTGTTGAACCCAACACTTGGTC
TTTTTATTGGCTAAGTGTGAACCTTTTGCACCTGTATAACTTATACACTAGAGCAAACTAGTTAGTCCAAAGATTTGTGT
TGGGCAATTCAACCACCAAAATTATTTAGGAACTAGGTGTAAGCCTAATTCACTTTCAGACACAAGAGCTACAACACAAG
CTCACTATATAAAAAGTAATTATGAGTCTACGATAAAAAAAAATTCCGAAGTCCTGATTCTCATTTTCTTTCGGGAAGAA
CTGTAATTTCAATTTTTTATTTAAAAAAGACTTGGAAAATTGAGAATCCGTTTGAGGGCCACATGTCATATTCTTGTCAT
TTTGTAGTCCCCACGGGCCATTACCAAACTCATAAACCCTCTCCTCATTCCGCTAGGGTTTCTCCCAAAATCGCCGCCGC
AGCCGCCGCCGCCATCAGCCATGGCCGCTGACACTTCGAAGCCCTTCTTCCCGGCGGCGCCGCACTCGGCTCTCCGCCCC
TCCAGGAGCGCCGCCTCGCGCGCGTTCCCTGAGAGCTCCTACT
>lcl|chr1:62920552-62921554 No definition line found
TCAATCGGTCATTGTGACCGTTTGAGAGAGGGAAATGGTTGAAACAGACCCGTCCTTAGTGGGCTCCTCAACGGGGATGT
ACACTCTTCGAAGTGGAACCTCGGGAAACAAATCACCGTGTGCTTGCGTTGATTACTCTTTTCGATTTGCTTCTTCTCTC
CCCTCTCATTAGTTCTCTTGCTTGAGATCGTTTTGAGTTGGCTCCGAGAGTTATCCGCATTAATTGAGTAACTCGTGGCA
AGAACTACTCTTCCACACTCCGATTTCGTTCATACTCGTTCTAATGCTAACCTCGAGTGAAGTTTGTGTTCAAAGTTTAT
AATTTTCAGATTTTGCCTTTTCACCCCCCTCTAGGCGACTTTCAATAGAAATACCACATTTCTAATACAAAATCTTGACA
ACACTACCTAAACAATTACTAAAACTCTCTAAAAGATGATATGATCATTTTACCAAATAGTACCATCCCTGAAAATTGTC
CTTTTTTGCTTGACACATCGTGAGTCATCTTTTTGGAAGTTTTTTTTGGAGGAGACTGATGATAGCACATCCAACAAAAC
CAATATTATTTAGATCATGTTTTGGAGGTTGATATCGTTGAACTTCATATTTTCGTGATTTTTAATATGTCGCTTGTTGA
GTGGGGCTTGTAACTTAATCTCAAGGAACTACGACTATGAAACAACTCATCTAACTAACGAATCTCTAGATTCGTACGNN
NNNNNNNNNNNNNNNNNNNNNNNNNNNNNNNNNNNNNNNNNNNNNNNNNNNNNNNNNNNNNNNNNNNNNNNNNNNNNNNN
NNNNNNNNNNNNNNNNNNTTTTCTCCTATATTTTGATAGCCAATCGCTTTGGGCGGAACGAGGGAGCGGGGATAAGCGAG
GGAGGAGGGGGAAACCGAAGATGCTCCTGCTGCGCGGCGCCAGGGCGGCGTCGGCGTGGGCGGCATCCACCGCGGTGTCC
GCAGGCGCCAGCAGCAGCAGGTCCATATCCATTCGGCTGGCCC
>lcl|chr3:162643939-162644941 No definition line found
TGACCACTGCTCCAGGAAAGGATAGCCGCTGAGATGCTGACACGCGGGTCCAGCTGAGAGGTGGGGGTACGTCCTACGTG
TCAGTGCTGGAGTGGGGAGTGACGGGCAACAGCGACGTGACCGGACGCGACGCGATTAGCGGGCGCATCGCATGTGCGAG
GGAGGAACGATGACGGTAAGGAGACAAGACAAGCGTATCAACTGCAGCTTCCTGCAGGCTGCCGGGGTGGGTTGCTGCAG
TAGGTGCCGCTGCTGGCCAATGCCAACGAGCCATTTGCCCGGTTGGCCGTGGTCACCTGGCGTGGCTCTTCCGGCCTGTG
GATTATGTGGGCGGAACCGCGGAAGGATAGGGATGGAGCCTGGAGGAGGGGAGAGACGCGTCCGGTGACGTCCCCTGTCC
ACCGTTTTGAGTAGGAGCGCTGTCAACGTGGCGAGGATTCAAGGAGGACAGACAGTCCAGGGCAGGTTGATCACAATATC
AACTGTTTGTTTTAGGTAGGAGCCCTGACAACTTGACATCCGACACCGTGACATTGAGGTGTGCTCCGGAGGCTTCTCTC
GGATAGTTTTATTTTGGAACTTGATTGCTGGTCGAGGTGAAATATATATACTCCATGTCCTGATTGCCGTGCTACCCAGA
GGCCACACTGCCTGAAAAGAAAAGAAAAAAAAGAAAGATGTAAAAGAAAATAAAAGCAAAGGAAAAATTAAAACCAAATT
TGGGCTGAATTCACTGATGGCCCGAAACTGTACCGTAGACCCCAACCCACACATCGCAAGAGAGGCCCAGCCCAGAAGTT
TTCAAAACTCCGACGTATAAAAAAGACCCCAGACCCACAGTCCCCTCCTCTCTCTTTCCCCCCGTGTCAGTGTGTCACGC
TTCGACCACGCGGCGGCGCCATGGCGGCCCAGCCCATCCGCAAACCGCACTTCGACCGCATCGTCCGCGCGCTCGCCTCC
GACCACCCGCCACCGCCCCGCGCCGAGCTGCACGCGTTTCTCG
>lcl|chr4:124382482-124383484 No definition line found
CCACCACCCCCGCTGCCGGCTCGCACCTCTCTGCGCCGTGCTCAGATTTGCCCCCCTCTGCCTGCCTGCTTCTACTACCT
GCTGACACGGCGGTGCGGGTCGTGCTCGGTGGACGCCAGGGGGCTACCCCTACCCGGGATCCAGGATCGTGCTGTCTGCT
CGCCCTCTCCTGCTCCTTCAATCCCATCGGAGATCCGTGCTGGCGTTTCCTCCCGTAAGCCCGACCACGGTCAACATCCA
ATTTCTCGTCCGATTCATGCAAAAACCATTATGGGCCCCGCGTACCGTGCGTTGTTTAGCCATCTTGAATTTCCATTTTT
TTCCAGGATCGATGAATTAGCCTTGTTTAGGTTTGGCGGAACACGTACCGTGCGTTGCCAAATTCGAGCATTTTGCTATC
ATTATATTTGTCATGAATTTTAGGACCCGTTGATGGATTTTATTTTTCTTTGGGGGAGAATGGAGATGGGGATTTTGAAG
TTAAATTCATGGTCCTGCTTGAGAATTTTTGGGGTTAGAGTCCTACATAGGGGTACAAATAGTCGATAAAATGAAATATA
TGTGGTATTGATATTTTTTCGTATTTCAATGTTGCCGAAGCCAATATTCCTAGGGCCACATGCCATGATACTAGTAGCAT
ATCTGTGAACGCACATTGTGTGGTAGTGATGTTGACTTCCTCAAAATCTTGTTTGCAGGATGTGTTCATTTTCAAGTATT
TTATCGCTTTGCCAGAAATCTTTTTTATGATGACTTAAAATGTCTGTAGCATATTAATCACAATTTTTAGACTTGTGCTC
CGTCACTACATATGCCAGACATATATTGAAGCTCATGCAGCTCCTATTCTCAAACCCAGTTTCAGCGCCCAATTGTTTGG
TTTGAAGAAATCAAGTTCAGATGGGCTCCATTCTAAGTGCTACTAGTACTACGGCTAAGTCTATGGATCAGCATGAGGCA
TCTGGAACAGATCCTAATAAGAGGGTGAAGATATCTACTTATG
>lcl|chr2:156420158-156421160 No definition line found
GTTAGTGGGCCGTATTTGGGTGACCTTTTTGGTAACAAGGGGATCACGAGAGGATTGGAGGGGATTGTGAGGGAAATAAA
CTAATTTGTCTCTCAATCCCCTGATCCGTGGTCACCAAATTAGCCCTTAGGGCTTTCTCGGGCATCCGGTTCCTAGGTAC
CCAACAGATATCTTTTTATAAAAAACAATAGTCTAAATCTATATGAATTAGAGATGTGACATGCTATATTATGTTTTCTA
ATCCCTCATTTAGTTGGGCAGAATTGTTAGCGTTTTCTTTTTTTGATTCTTATATAATAGGTGGATGTTTTTAAGAGGAT
CTGTATAAAAAATTCTGTAGCAAACGCACGCTAACCGTAACTACACCAATACCATACTAGTATTATTTTATTTCACTCGT
AAAGCTCCACGTGGTATTTCAATCCCGTCCATAATTCATTCGCCATTTTTTCTTTGGTTCCTCGCGTTCATTTCGCCCTT
CCCATTCCTCTCCACTGCGCTGCCATCGTCTCGCGCCGGCCCCCCGTGGGGAACTAGAACTGACTCCCTCGATCCCAGCG
GCAGCGGCGGAAGCGAACGGTGACCGCGACCTCCCCTGAGGCTGCATATACTCGGTAAGGTGCCCTCTCCTCATCCTCAT
GCTGCCTCCGATTTGTTCGAGTGAGGGGGACCCTCGCACTCTCAGATCCATCCGGCTAGTATTAGGGCATTTCTTTGTTC
CCGGTTGATTTATCGATTGGTTCGTTAATCAATCTCCGTTTCCCCCAATCTAATCGGCGCGCAATCTGTGTGGCAGGATC
GGGTTTCACATCTCCGGTTTTGGATTGGTTGGTTGCCCGCGGCGATGGGAGGAGAGCTGTGGTGGTATCCATAGGGGATC
CTCGGTTGCGTCCTTGTGCGATGGCTTCGACCTCCGTTCCTGAGTTAACCGCGGACAAGAAATGCGACAAAGCCATCGCG
GATACGGCGGCACCACTTACTTCTCAGGGACACTCCGAAGAAC
>lcl|chr1:228079410-228080412 No definition line found
TACAGATAGCAGCTAGAATCGCTTCTTGCACAGGATAAACAGAAGGCATGTTCACAAGGGATCTGAAACCAAGAAGAAAG
GTCATCACACTACTATATGGTCCAACTGTTTATATCAGAAAAAAAACTATAGAGTGAATGGCCACATGTAGCACTCATTC
AGGAAACAGGTAAAACCACAGGAACATAAAATACAGAAAAGGGGGCAGACCCAATGCTGGATGCTCCCACACAAGTGGGG
TCTAGGAAAGGGATAAACCAAGGCAAGCCTCCCCCTCCGCCCACAAATGTGCATGATTTCAGACTATTACATACTATATA
TACTATGCAAGAACACATTAAAAATATGATTCCAGACTATTACATACTATGTATGTAGCACGGATACACAATAAGGCCCT
CGTATCCTGTATTGAATACGTATATGATACAAACATGTGCATGATGTAGCCCGATAAGTATCCATGGAGTATCGGGGATA
AAAATAAATATTATGAATATCAGATGCTCGGGCTTATGCTTATACATATCACCACATCTATTCCTCTGTTGAATATGGTC
CAGCCCAGTTAACAGATTGGTATTTGAAGACAATCACTGCTCGCTCAGGTCATTCCCTGCTCTGGTCGCCACAGCGAAAA
CACGTGGGTGTGCAGCTGCAGTGCTGCACTACCTCCCTGTTGCCCCAACTCCAGGAGTGGTGACCCCTGGTAACCAGCGA
CAGTGAGGTGAGTTCCTTTCCTCTCCGCTAACTCTACATTCCACTGTTTCCCCTTCTGATTTCTACCCTCTAAGAACTAC
AGTCGCACAGCTATGGATCCACCTCAAGGCCCACAGCGACAACCGCAGTGAGCTAGTGACACACGCTACCAACAAGCCTG
CCCGCGTGCAACCACGCAACATGCGCTCCCGTAGTGGCACATCAGATCAGCAGCGACTCAGCGGTAAGTTTATTACCTCT
CCTCCCTTGACCTTGCCTGAAACCAGTAGTTGCTAGCGAGTTA
>lcl|chr3:30947493-30948495 No definition line found
TTTTCAGAGGAGCCTAACATTTGTTGGGTTCAATGTATAGCTGTACATTTGGACCGAAGCACGAAAAAGTATGACCTGGG
CATGACACATGCAAAATATTTTAGTGTCGGTCGGCCCAGCCCACGGGTAGGCACAACCCGTTTCAGATAGACACGAAATG
GTCCATCATATAGAGGCACGAAAATGCCAATATATTCATTAAAACCACACTTTATTCCACACTTTCATGTATTTGATAAA
GAAGGCAACGCTAAATATGATATTTGTTAGATGTTTTTTGCAGCTTTGAATTAGAGAATATGACGTAATTTTACTTTTGT
TATGAACATTAGACAATGAACTAAACTTACGAACTCTATCTGGAGCTGGTTATACTCTTTTTCTTTTCTAACAAAGGGTT
TTTTAACGAGGTAGTCATTGCACAACTTTAGTAACTTAATAGAAACATTAAGTTTTCTTTTGGTCAAATTTGTTTATCTT
ATCTGGTATTTTTTTATTAAACTTGTGTGAATTTCGGGCTTAATGTAATTTTTTTGAGACAGAAAATGAATTTTAGGTCG
TCCGAAATAAGTTCGACATATTTAAACAATCACATAGCCCGATATCTGAATCAATGGACCGGCCACGATATAACCCAAAA
TAATCACGAGTTGTGTTGAACCAAAATTCAAACCGGGTTTTTTTGGGCTCGGGCCGAGAATGTACACGTATAGTTCAATG
TAAAGTGTGATCTCTGCGGCTGACTCATGGGCCAGTTCGGCACGCCCAAGTCCAGTCCAGAGTCTTCTAAATCCTGATCA
GCAGCAGCCGAGCAGAAAGGAGGCGCGGCCTGCCGAATTCTCCTCGTCCTAAAAAACCCTAACCCCAACTCCCCACACTC
GTCTCGCCGGGGGCGGCGCGATGAGGGCTATCACCGGCGGCGTCGTCTCCTCCCAGCCCTGTCCCCTCCACAAGGCCGCC
CTCTTCCTCAAACGCTTCACCGAGTCTGCCGCCTCCCACCTAC
>lcl|chr6:167230118-167231120 No definition line found
AGCCTATCACGACAGAAATCCATACGCGTCGTAGCATTCTCACATAATACCACCTCGCTAGCTGAACGAGGGCAAGCGAC
TGAGCAAACTATAAAAAAAGATTAGTCAATTTTTCAACTCATATATTTCTTAGTTTTTTTACTAAAATAAAGTATAATAT
TTATTTTTATTAGTATAATATATTTTTCTTAGTCTTTTTACTAAAATAAAGTATACTATTTATTTTTATCAGTTTAATAT
CTTATATGTGGACCATATATTTATCCTGATATTAACTTTTTTATGGGTATCAAATATAATTGTGTGCCGTCGTAACACAC
ATGTATCATATTAGTCTTTGAATATGACTACTATGAGACAATTGCATATTTGAGGCTCCTCCAAGGAAAAGTTTGGTGTG
TGCTCAGGCATGAGGCTGCAGCATGTGTGGGATCCATGGCAATTGGCGAGAGAATCAGGAGGAGATTCAATCGGGTTATG
TTCGTTCGTGTTTTCTCGTGGCCATATCTTCAAATAATAAATGTGTATAATTAATAAAGAGGTAAAACTATCTTGTCAGA
GAGAAAATACATGAGATCAGATTATAAAAAGGAAGGATATACGTTAAATGATAGAATAATCAATTAGACACATTTTGTAG
TACTTTTTTACGGATTAAATCTTTCTGTTGACATTATTGCGAAACATACTGTTTAGAGTATTGTATATGCAATTGTCTCT
CCCCCTACCCCGAAGGCCGACTACCCCACTGCTCCGCCTCGCCTCACGCCACCACGGGGGGAGCGGGAGCCCGCGTTCTG
TGCCCTCCGCGCCGCTGCAGTCCCTCCCCCTGTCCAGGCGGAGAGATCAGGTTGCCGGAGCGGAGGGGGGATTGGAATTG
GAGCGCCAGCACCACCACAGATGGGGGGTCTGCTCAAGGAAGAGGGCCCGGCGGTGGATGTCTCCGTGGAGGGTACCCTG
GTCTGGCTGCGCCGCCCCAACGGCTCCTGGTGGCCCAGCATCG
>lcl|chr6:167216507-167217509 No definition line found
TCGTGGTAGATAATGCTTGAGAGTTTTACATTCAGTGACGGAGCAGTGGCCAGTGAAATCTCCATCAGTTGCCAGAATCT
GAATGATCTCTATGTTTAAAATTTGCAATCTCATTGCTTTGTTGTTACAACATATAAGCTGTTAAATTGGCAATTGTATA
TTAATGTATTTTTTGATGTATTTGTCAGGATATCATGTGTGAGTTTCGTGCTGGTAAGATGTCTCATGAGGGAACACGAG
TGGTTCCAGACACGCGCAAGGGTCTTGTCCGCGTTGGTAGGGTATGGATACTTTAACTTATACTAAGCTCAACAATAGAA
CTTCTAAGCTAGTTGCATTATTTCTTTCTTTGAATTTCACTGCAACTATATACAATCTCTCTTTTGTAGGGTGAAGAGGG
ATTAGTCCATTTTCAGTGGCTTGACCGTGGACAGAACATAGTTGAAGATGTATCCTCTTGCACTCGTATTTTTTGTAGGC
ACTTCTTGTTCTATTCTGGTTCCCTCAGTTGATTGGTATACTTAAAATAAATTTTTGCTTTGCTGGAAATCCTAGTTTGT
GGAAAAATGCATGTTACAAATGTTGAACTTCATACATGGTTTATCCGTGGCTTTGAATGCTGTGCCTCCACTTTTCACTG
CTTTTAGTTCATATCAGCATCACAGTAGTTTTGTCTGTCCTTGATTCCATCTTTCAAAGGATCAAATCATCTTTCCTGAT
GAGGCGGTCTTTGAGAAGGTATTGTGTAATATTAATCCAAGTTTGAGATGTTTTCCATGTTATTCTATTGAATCTTTATG
CTTCAGTGATCAACTCTAGTTAACTTCATTAGGTGACAGAATCTCCTGGAGGGTTTACATCTTGAAGTTTAAGCAAGACA
GCAGAAAATTCTTCTTCTGGATGCAGGTCATTTGTGTGAAATTGGAAGTTTCTGTTGTAGCACTGTTGTTATTCTCAGTG
TTTGACTATCATGATGGCATGATGCTCTCTGTTTTTTTCAGGA
>lcl|chr3:18227280-18228282 No definition line found
TTATGTATTAATCATCTCATTGTTTTCTACTGCATCTGCAGGACCAAGCCTGTCTTTATATAAAAGTTCTTATGCAGATT
TCTTTGGATCTTCGTGTGCAAATTATCTTTTTTTACTATTTTATATTACTTTTACTTGTACAACCGAAACTTTTTCGCTA
CCAAAACTGCATTGTTGATTAGGTGGCTGCTACAACACTCATTGACCTTTGTCAACCAATTGGACCAGAAAACACTTCTA
TATATGTTTTGCCACAACTAAAGGAGCTTTTTGCTGAACTAGCATTTTCTCATGATTCATCTGGTCTTAACCATTCTAAA
AAAGATTTAAAAGTTCCGATGAAAATAAAAACAAGCCAATTAAAGTGGAACCCAGATTCAAGTTCTGAATTTATGGAGAA
CAATGTAAATTTTATGCACACGTTTATTTGGACAATCTTGGAACCGCAAAAGATTAACATCATTCTATTTTTTTGCTGTT
ATTGATTTCATCATTAAAATAGAAATCGTGTCAGTGTTGCAGTCGTGACATAAGAGGCGGCAATGAAACTTTTAACAGAC
AAAAAACATTTAGCAGTCATATGTGGCTATCAAAAAATAGACTTTGAACAAAATTATTTTAGATTATTTTAAAAGTATCC
GCCCTTAGGCTTGGCAGGGCGCCGCGAAGCGCGCAACCTTTTCTAGTATATAAAAAATCTGATTCTTTCTTGTTTCACAA
GAAGCACACCATGGCCGTAAAACATGGAACAGGAAAGACTAGCATAGATCAGCCGACAGATGGGCCCCACCATCGCTTCT
TCTTAAAAGCATCCCCACGCCTTCCAAGAGTCCCGACTCCGGACCCCTAAAACCCTAGTCGGGCTTCATACGCCGCCACC
GCGCCGCTTCCTCCCTCGCCATGGCCCTCTTTGCTGCCGCACGCCGCGCCGCGGCCTCCTCCGTGCCCGTTCTCCTCCGT
GCCTCCGCCTCCTCGGGGTCCCACCGCAGCGCCGTCCTGCTCC
>lcl|chr6:140595696-140596698 No definition line found
TAGTGAATACTCAAACCAAACACCCCCTATAGTTATTTAGTTAGTACTAATATGAGGAATGAGGTCATCCCACTAAATTT
GAGAAATGGACCCATGACGCACCACCACATTTTAGATGAAGTGGTTCTTTAAACCAAACGCCCTCTAAGGGCTTGTTCAG
TTATTTCCATTCCATATGAATTGACGGGGATTGATATGGATTGGTGGAGATTTTGACTTATTAGGGATTGAAACTTTCTC
AATTCCTCTCAATCCATATGGATTGAAGTTGAAACAAACAAGTCCTAAGTAATAAACTAACTATCTATAAAATTATCTAG
TATACAGATCGACTTCGAGGTTCGTGAGTCGCTTCAACCAAACCAAACCGCTTCGAGTTAGAGCCGTTTGGTGATCCTCG
AACTTATTTTCCAAGTGTTATCCCGCCCCACACGCGGCACGTCTAGGACAGGACGCTCAGCATCCCCCGAATCCCCGATG
TCCCGATCCCGCAGTCCCGGACTCCCGGTCCCAGTCTCCAAACCCTATACGCTATACCCACTTGCCGCACTGGCCATCCT
CCGGCCCCACCGGCCAGTGATACGCACTCCTCCCCTCAAAGCCCTAGCCAGACGCCGCCGCCGCACCCGATCTGGCTGCC
TCGGTCGATTTCTAATTCTCCTCGCGAGCCCAAACCCTAAACCTAAACCTTTCACCCGCCGCCGCCGCCACCACCAGCAC
TGCCACTCCGCCACCACCGTCCCGAAGCCCCCTCCCAGCGCCATCGACTTCATCTCGGATTGAAGCAGTGAGTATTTTCC
GCCCCTTCCATGTTCTTCGGGCTCGATTCGACCTGTTTTGTTTGGTCCTTGTCACTTTCTCGCAATTACTGATCGCTGAG
AGTCTTGGTGTATGCTGCAGATGTCGTCGGACGATGAGGTCAGGGAGGAGAAGGAGCTCGACCTCTCCTCCAACGACGTT
GTCACCAAGTACAAGGCTGCCGCCGAAATCCTCAACAGTAAGT
>lcl|chr3:34546718-34547720 No definition line found
CCGTGCCACCCCATTCTCGATAGAGGTTCGAACCCACGTCCTGATGGAAGAAGGGCGAGAGACAACGGCCCAAGCACGGC
ACGACGCTCGTGCCAGGCTTGGCCCAGTCTCTATTTAATGGGTCGTACCTCGGGCTGGACTGACAGACACGACCCATTTG
GCCATCTATACATTCGCACGATAATAGTGATCCTCGCCTCAGTTGCCGCCACCTCGTTCTCCACCCTGCTTCTTTTCTCT
CTCCTCTTATGCCTCCGCCTCCGCGCCACCCCATTCTCGGCAGAGGGCGTGGGAGCAGGCGTCTACTCCACTACAAGAAA
CTAATAAAAGTTCGTGGGTTAATTTAAGAACGTGGGTACCAACGTTCTTAATTGAGTTATGTTCGTGGGTTAATTTAAGA
ACGTGGGTACCCACGTTCTTATGTTAAATTCGTGAGCCCGTAGGAAAACCGTCGAACTTATAGTATTAGAAACGTGGGTA
CCTACGTTCTTAACTTAAATTCGTGGGCCACGTGGACCCCATCGAACTTAACCTAAAACCTAAATTTCCCTCACCCCGCG
GCGTCTGTATTCTTTTCCCTGCCGAGACTGCGCGAGAACCTAACATCTGCCAACATCTCGCAGTCACGTTCACCCTTCGC
CGCTCCTCGGTCCTCGGTCCTCACACGCCACCCGCCCGCAACGAAGCCCGCATAGCCGCCGCCAAGCGCCGGAGTTGCCA
CCTACCGCACGCCCATCTCCCGCCGATGCTACGCACTCATTTGCTACCCGAGGCTTGGCGGCGGCCACTACCCCAGGAGG
CAGGAGCCCGACACCAAAGTCCGCGCATTTCCTTCCACCGAGCCGCACCAAGATCCGGTATCCAAGGTGACAAACTTCGG
TGCGGCGGCCCTGAACTTCGATGGCTGTCCTCGTCGCGGAATTCATCCTCAGATTCACAGGTCAGTCCAGCGAGTGAACC
TAGCTCGGGGTATCTGTATCTGCCAGCCATGGAATCTGCAGGT
>lcl|chr6:149864488-149865490 No definition line found
TTTTTAAGGAAATTAGTTCATTTTCATTTGAGAAAATAGAAAACTTTTTAAAAAAATGGAGTTGTCAAACTAACCCATAG
TTGGTAAACTCTCCAAAAATAGTGTCTAATGAAAAATATTTGAGAACCGAAACATTACTCTCCAAAATTACGTTGGACCA
CAATGAGACAAGGAAAGACTTTTGGGCGCTCATATAAAGTGTCTCCGAATTTGGTTATTCGCACAGTAAGACAGGAGAGT
TATGGTGGACCACAGTATTTGCTATACGTGCTTGTTCCCAGCATACCAGTATGTCTGATATTCAGGCCCTCTCCTTTCTA
CAGCCTGCCCTGAATTTCGTTCAGCAATCTCCGTTTGAAAAAAAAAACTGATTAGGACATGTACAAACAAACCTGACACA
TCAGTTCGTTTTTAAGTATAAGAGGTGGCTAAGATATTGTATGATATAATTCTAAGACGCTGATTATAAATACAGATAAC
AGATATAATGTGTGTAAAATCCTAAAGAGATGAGTTCTTTACGAAGACGAGTTCTTTACGAAGAGCCGTTAACCCCTTAT
AAACCCTTTAAAAGACTCTATATTAAATGAGACCCTTATCACCACCGAATAAACTTCCGTGAAGCACGAGATCACGACGG
CAGGACAAGCTATTTGCTCAGCCGATGACAAGATCCCCAGGTGGGCCAGGTCGCACGTCGCTTGGCACATGGTGCCCCTA
ACTACCCGCGACGGTTAGTTTATTGCACGCCGTCCACCAGCCGGTCCTGCGCTCTCGAGTCGAGACTCCACCTTCCATTC
ATTTCATCTGCTCCATCTCCCTCTCTGTTCGCCGGCGTATAATAAGCTTCCCCTTTCTGCAACTGATCTGATCCGGGCTG
CCGTGAGCTCTGCTCGTCCTGATGGAGTTCAAGAGGGATGTATGGAGCCTGCTCCTCGTGCTGCTCCTCGGGCAGCTCGT
CGCCTTCTCCATGGCCGCCTCAAGCTTCGCCTCCTCCCTCATT
>lcl|chr1:44180431-44181433 No definition line found
TAACACCGGTTTACCTATTTGAATTTGAGAAGGTATCACCGGTTTGGCCGTGTCACTTGGGTTGAAACCGACCGTCGGTG
ACGCGAGACCGACCGATCGCGCGGTTGGCACCCACCTAGGATACTGGATACATTACTAGTACTAGCAAATTACGGGCAGC
CGGTTAACTTTTTTTTTATCGGGCATTATCACCTAACAGTGACGAAAGAGTATCTAGCAACTTTAGATCTTGGTCAACAG
CAAATTTTTTATTTCAAAAAAATACACTCGATGTGTCCCTTCCGTTCTCGGATTATGTCCGTAGCTGAGCGGACGGTAAC
GGGTGATGAGGAGCCATGGTTCGATAATTTTTTCAGTCGTAATTATATTTCAATCTTTTCTTAATATAATACCGGTTTTA
TATCACCTACTAGTGGCAGCGAGCGGCCGAAGCACCCCCACACGGCCACACCACGCGGCGAGCCACGGCTACGAAGAAAA
ATCACCATGCTGCCACGCAAACAAGATTAGACGTACGCTTGGTCGGGAAGTGTTAGCATTAGTGCGTCACTAAACTCGCA
CGCCACCTAATGATTTACATTTGCTGCTGCGTCTGGGATATATAAAGGAAAAAAAGCGTGACACCAACCCGACACCGGCT
CCCCTCGCTGGCTCTCCTCCGCAGCTCCGCTCCCCTGCTCGCCACCTCCCGCCCATTTTAAACCACCACCACTACCAAAC
TTTGCTTGCCTCCCCAGTCCCCACCACCGCTTGGCTGCCGCTTGCTGCTGCGGTCGTCTAGCTAAGCTAGCTTACATAGC
CAGCTTCGACACGTCGCGACGCAGATTAAGCGGCACGAGGCCAGCCTCCGGGAGCTGGTGGTGGAGCTAGGCAGGCGGCG
TTGTGCTTGCTGGCTTCTGTGATGGGGTCGTCCACGGATCACGCCGCCGGTGCCCGTGGCAAGAAGCAGGGGTCGCAGCT
GTGGAAGAAGGCGCTGCTGCATTCCTCCCTCTGCTTCGTGATG
>lcl|chr3:225276921-225277923 No definition line found
GATAAATTTGAGTTGGTGCCAAAAATAGTAAATTTGGCCATCATATCCACTAGTTTGATGAATTTGAATTAGGTGGTTCA
ATACCATTTTAGAACTTACTGGGTTGCATGGGAATCATAGTGGACGAAGGGGGATTAAATCACATTCTATTTAATTTTGA
CTAGTAAAGGATTTAATCTCCTTTAAGACTTGTTCATTTTGACATGAATCCATATAGATTGGATGATATTGAGTCGATTT
AAATCCATAAAAAAGTCAAAATTCATCAATCCCACTCAATCTCCTCCAATTCACATAGAACGAAAATAACCGAACAAGTC
CTTAGGCCTTGTCCGATTGCATGTAGACTTCAAATGTCGGGTCGGTTCATGGGTCATTTGGCATGGTCCGTATCCGACCT
GTGTCTAATGTCGGTTCAGATCAAGTTGGCCGGTGCTTCTTTGTTTAGCATGTCGAGATTGGTTTTTCGGGTTAGTTGGG
TTTTTCGGGTTGGGTCGAGTTTTGGATTAAAAATCATGGCTCACGCATGGCTTGGGGTTTGTTACGGGTCAAAAACTATG
GTATATACCCGCTCGTTACATTAATCGGGTCGAGTCAGATTTTTTTGACAGGTCGCTAGGTCGGGTCTGGTTGGTAATTA
GTAGGTTCAGGTAACCCATACTTAGGTCTAATTGCATGAGATCAGAGAGGATTGAGTGAATGGAATCTCTTTTTTATTCA
ATTTTAACTGGCGAATAATTTAATCACTTTAAAACTCTTTCAATTTACTCCGAACTGAACAATTTAATCCCTTAATCTCC
TCCTAGCTATTTTTGGACGGTTTAGACTCCAGAGTCCAGACCTAACCTCTGCAGTCTGCATCACCAACTATTCCACTAGT
AGGTCTAAATTAGTAGCCAAGATGACGTCAGCAGCATCGTTCCCCAGCAGCCTCTTCCCCTTCCCGACCAGAGCAAGCAC
GCCACCGCTTCCGTCGTCGTCCTCCCGACCGTCTCACTCCCGC
>lcl|chr2:170365275-170366277 No definition line found
TCAACGTGCCCCTTGCCCTCGCCTGAGCCACCTAGCAGCGCCTCTCTCTTCGCGCCTCTCCCATCGCCGCCGTCAACCTT
TCCTGCCAGGACCGGCGCTGGAACCGCCCCGTTGCCCTCCCCTTCATCTCCTTCGTTGGATCCGTCGCAGGCCCCTGCTC
GGCTGGAACCGCCCCGTTGCCCTCCCCTTCATCCCCTTCGTTGGATCCGTCGCTGTCGCGACCTTCCCGGCCGGATTCCA
CGTTGCTGCAGCCTTCTTGGCTCGATCCACCGTCCCTTTGGCCGGATCCGTCGTTGTCGTCGCCTTCCCGGTCGGATCCG
TCGTTCCCCTTCTATTCTGTCGCGGGCGCGGACACCATGAGCGGCGCAGACGCGTGCGCTGCCGTCGGCCTCCCTGGCGG
GGCTCCTTGACGTCCGGACGATCGAAGAAACAGGAAGGTCGGCTTGTCGATGCTCTTTTGTTGTGTCGCCCTACCGATCG
TTGACGCTCAAACGTCGACCCCTCCCGAAGAACAGGCTCCTGCTGCGTGTCTCCCGACCACAGCCACCTCGACTTCGGCT
AACTCGGCATCCAGGGACTCTAGCCGCAACATTCGCACCATCACGACGCTGCGACTGCGGGGGGATTTCAACCCGTCGGC
TCCTACCTTCGGCCTCTACTCCAGTCTCATCGTGTGTAGTGCCCCCGTTGCGACTGCGGGGGATGTTAGACTGTGTGTGT
GGGCTGGCACCACTGTTGGGTTGCCGGCCCATTAGGGTTAGGGTTGTGAGTCTATATATTGTACCCCATCTCCTATCAAT
ACATCAACCACTTCATAATTCTACAGTTTTCATCTATGCTAACTGTGTTTTGTCTTTTTGTTGCATGTACCAAAGGGAGG
ACAGGTGACGGAACGGTGATATGAGGCGGTGGTTATGTTGTAACTGCCACTATGACGTCGAGGAAGATGACCACGCCAAG
GAACAGGCCAAAGCTCAGAGCAATAAGACCGACTGTATGTTGC
>lcl|chr9:78029016-78030018 No definition line found
TTATGTAGATTAGATGATATTAAGTCGGTTTAAATTCGTAGCAAGTCGAAATTCATCTCAATCCATTCCAATACACATCA
ATCCACATGGAATTGAAATAATCGAACAAGGCCTAAAATGGTTCAATTCCCTGATCCGCATCAGTATAGAGTATTGCCAC
AACTTCTCTAGTGTCAAATGACTAGAGACATTGTTTTCCAATCATGTTGCTGCTCATGCCCATCTGATTGGTTGCCCATC
ATATGCGTTGACTTTGTCTTAGCTTATGTTTAGTTGCATACACACGATAAACATATGTTGCATGAGCGGATACAAAATAA
TCCATTTTAAGACGGTTTGGCTGATCGAATCCGTCGTATCTGGCCCACCATGGCCGCACGAGCCCGGGCGCCAACATACA
ACCATCCAATCAAGCGGTATATGGCTGTATTGCAACGCATGACGCATCTGGTTCCCTAGATGTGGATCCACGTCAGAAAT
TAGGTCAACAATTCAAAAACAAATTTGTTGACAATAAAAGTCATCATGCTATTTCAAGCCTAGGATCATAGGATGGGCCC
TTCTTACTATTTCAAGCCTAGGACGGGCCCTACACATTGGGCCAGTTCGTCATCATGCTGGATTGTTATATTAACCCGGC
CTGTACGTCGTCAGTGACGAGGGGCCAGCGAATATAGTCCAAATGTTTTCTTCATATTACAGCCCAAAACAAAAGCCCAT
AACTTTATCAATGAACCAGGCCCAAGTGAAAGTCGAGACCCCCCTGTCTCTAGGGTTTCCCTCTTTTAATTCCCCCGCCG
CCGCCCCTCGCCACGCTCCGCCAGCCGCTGCCACTCGCCACGTTCCACCAGCCGGCGCCCCTTTTCCTTCTCACTCCGCT
GGCGCCGGCGCCGCCTTATCCATGGTGAGCATCTGGTCTCTCCCGTCATCACGCTTAGCTGCTCCTCAGTTACTGTATAT
GGACCTAACCCTTATGCGCTTCTCTGTGTGCGTGTCTTTTCTT
>lcl|chr5:27413449-27414451 No definition line found
CTAGGAGCTGCTGGATCTGCACGTTTAGCCCGGTTACGTACATGTGCGTTTGCACGATTTAAGGTCGTTGTAACTGGAGG
CTATCTTTGGGCTGTTTTGTTGTTTGATTTGTGGTCCGAACTAGCGGGAAAGCACTGGGGCTTAGTAGATCCCATGTTTA
TTAGATTTGGGATATCGTGTTCGGGGAAAAAGACGTACCTTGGTCCTGATTAATCGCTTGATATGCTGTTTGAAAGCAGG
AGCCGTGCTAGATTACGCAGTGTTGGAGGGTACAAGAAGTCATTGGTTTAGTTTCCGCACTCTGGGAGTGATACTGTGGT
AGACTCGTAGCGTTTTGTCCTGGGTAACAGCTGCATGGATAGTTCTAGTAAATGAATGCAGTTAGCTCCAGAGAAGTTAG
GTTAAGACCGATTTACTAGTGGCTCAGAAGATTTCTACTGCGTGGCTTCCCTTAAGCACTGCGTCTGCCATGTTTTATTG
TTCAAATAGTCAGGGTGCATGCGTATTTTTATTGCTGAAATAGCCAGGGTCCATGCTATTGGTTGTCTGAACTGGTGCGA
TTTGGCATTATGCCGTTTTTGTCTATGGTTACTTGTTTATGTCGTGGCATATTGTTGTATTTTGCCACTTTTTATAACTT
CCTTTATGCACTTCTACGCTATGTTATAGCATTTATTTTTGATTGCACCTTTTCCTTTTCTATGTGCAAATATGTTTTAT
TTGACATTGTAATTTCTGCTTCCGTTACTTCTTCCGGACAAATGTTACTACATATTGGTTCTGTCCGCTGCGTTACTGAA
CAAATTGTGTACTGATTCCGGACAAATGTTACTACATATTGGTTCTATCCGTTGCCGTTACTGAACAAATTGTGTACTGA
TTTTTTTGTGTTTCATACAGATGAATGTTGAAAAGCTCAAGAAGATGGCAGGTGCTGTGCGCACCGGGGGGAAGGGTAGC
GTGCGCAGGTGTTTATGCTTCTAAATTTATTCAAGATGACCTA
>lcl|chr8:148432864-148433866 No definition line found
CTACGGCGGCGGCGGCGGCGTGCAGCAGGTTAGCGAGCGTGAGCCGAATGCCTGGAGCCGTTCGTCGCGAAACGAGCTGA
AGCTAGTCGTCTCGACTCCCACGTCCTAGCAAGCGGTTGTCGGCCGTCGGTCGTCGGATCAAGAATGAGTCCACGCGTCA
GTAATCTGCTAGTATGCACGGGAGGGAGTTTGGGTTGGGGACCGGATCCACCAATTTTTCTTCCGGCGATGGGAAAACGA
AAGAGACCTGCATCTGATTCCATTCTGGAAGCACCCCACTCCAATCCACTCTACATGTCCCACGCTCAGACCCGGGTCCC
TCACCGCCGTCTCTCGCGCTCCGGTAACCGCCTCCACCTCCGCACCTGACCCCTCCGCCTCCGCCTCCTTGAAAATTCCT
TTTGCTGCTCCAACCTGCGAAGCTAGTTCACTGTACTCTTGCTTGCTTATAACGTAGCGTGCGGTGGACGGGGTTTGCCA
GCGACTTCAAGAAAGGTTTGCCCCAGCGCCGTTTCCTGAATCCCCGCGTTTAGCTGCAGGCTATATAGCCATGATTTGCT
TGAATTCTCGTTACAAATCATGGCACCTCTTCTAATTCGTATTCCGCTCATCTAGGCTGCTACGTTTTGCCATCATAAGG
GTCGTTAGGAGATGGTAGAATTGAGGCTTCCTATGTTCAGTATACAATAATACGGCCCTGTTGTTTCCATGAACGCTTGC
TACCTCGTCCAGAAGTCCCTGGAACAGTAGTTTGGACCTTTGAATCCAGTTCCTCAATAGATTGCCCCATGTTTGAAGAG
ATGAGTCATATTCAGTAATCAGTATTCAGTACCCACTAAATTTTCCAACGAGTTTAAATATCTTTTATCCATTCACAGGT
AGATATAATTTGATGGGAAGATGAATGGTGCAGAGGAGGAGGAGCCGCCTCACGTCAGCAGCATGCCCAAGACACAAGAC
GGTGTTACCAAGCCCAGTCTAGGGAAAGAGCCCATCCCAGGGA
>lcl|chr8:128946824-128947826 No definition line found
CATGGAGAAAGATGAATGGGTATACAGGGTTTAGTATCTAGAAAGTTACGGATTGCTGCTATCGCAACGATTCGGTCAAT
TATGTGTTCACGTTGATTTTAGACGGTTTTCATCAAAACGATTCTCATAAAAGTTGTTTGAAAAGCTGGGTGTTTGGTAA
TCCGCAACAATTTCTGGTGCTCAAAATCAACAAATAAGCTGAAACAAATAGGGTCTAAGTCAAACAATATTTAGTTTGAC
TAAGATTTTTAGGTCATGTTTGGTTTCTTTAGTCTAGGGACTAAAGTTTAGTTAGGGGACTAAAGTATAGTCCCTAACAT
GTTTGGTTTTAAGGGCTAAAAATAGTAAGAATATACTAAATGACTAATAAGAAGACTAAAATGATCTTTAACATTCTACT
GCTATTAGTACAATTGAACTAAATGAGGGGTAAATGTGGAATTAATATGGTTTAGTCACTTTTAGCACATATGTGAAGGA
CTAAAGACTAAATTATTTTAGTCCATATTTTAGTTCTAGTGTTTGGCAAAAAAGAGACTAAATGAGACTAAAAACTAGAG
TCTAATCTTTAGTCTCTCTAACCGGAAAACTTTCCACTTATAATTGGAGTACTAATTATGCTAAGCCATCTTAGACTTTG
TGCGTGCTGGCCTGCTGGGTTTGCATTCTACCTGCTTCAGGAATATGGGCTGGGCTGCGGGGTTATGCAGTTGACAGAGC
GTGCCTGCCCAGCGTGCTGGCGGCTGGCCCGCGCGACTTGCAAGTCTAGACGTGGGCCAGCTCGGTGCTAAAGAGAAGAT
TACCGTTGCGACAATGCCACCCCTTCCCTGCCTACTCTACTCCCGGTACCGGAGCTATCCAATTCCCTTCCCACCCAGAC
CGCGATCCCTAACCCTACCCAATGTCCTCGCCGCCGCCGGCTTCGCCCATGGCCGCCGAGAACGAGGCCTGCGACTGGGC
GGAGATGCCGTCGGACGCGCTCGCGGCCGTGTTCGCGAAGCTG
>lcl|chr1:264808306-264809308 No definition line found
GTGCAAACAGAAGCGAAATTGAAGCAGAAAAAGAAGATACCTTAACTACGGCTGATAGCAGCCGACGCTTCTGCGGAGGT
TGATCCCCCGATTCCGGACCCACAGCCTACATCAGAGACATTGATGACAAAAAGAAGTGTTACGAGTACACAAATACATT
AAGCAAAACGATGGGTGCGTGAGGGAGGTGCAGGGGAGAAGCGTACGGGTCTCGCGAAGCCGCGGAGCGGGCGGGGGGCC
CCGGGTCCAGGACCAGGGCCGGGGGCGCCGCGGCGAAGGCCACGGGGGTCGCGCAGGCGCTCGGTGATCTGTTGATGGGG
ACGAGAAAAGGTCAGGGCAGACGGCCCGGAGACTCGGGGCTTCGAGAAGCGCTGGACAAAGAAAGAGATGTACCTCGCGG
TGCTGACGCTGGAGCTCCTGGAGCTCGCGGCGGATGTCCTCAGCCGTCTTCTCTGTCGCGGCGGCCATCGCCGTCGCCCG
TCGAGAGCCGGGAGGGAGGAGGGTTTGGGTTTGGCTGCGCTCGGATTGGCAACCTGGGAACGATGGTTGGGGGTTTCGGT
GCCCTAGTATAGGGTGCGGGTTGCCGAGACGGCTTTGGGGTGGTATGTGCCGTTGGATCTTGCATCGTTTTACGGTGAGG
AGTACGCGTGGAGCGGGTCCTGGGCCGAACGCCCGAACCCGTGCATCACAAAGGAGCAAAGACGACAATAATTTGTTTCT
GGGTCGACAACAATTTGCCGGGCACACCCAAGACCCGCGGAAGCCACGACGACAAGCCTCCATCGCCTCTTGTTGTTTGC
GGGCCCCATACGTCAGAGACCACAAGCCCGAGGCTTAACTCTCCCTGCCGCTAATCCCTCGCGCCGCCGGAGGGAAGCAA
GAGATAGATCTGTCCGCGGCCATGGCGGCGGCGGCGGCGGCGGCGGAGCAAGGCGTGGACGCCGCGAGGAAAGAGGAGGA
GGAGGAGCAGGTAGTGAATCCGTGGGAGGTGTCGGCGGGGAAG
>lcl|chr5:20783457-20784459 No definition line found
CAATCAATTAATTGCAAGTTTCAACTCAACTCATATACAAACCAGCAAATATTCCGATCAATCCACCAAACTAGAATATA
TCACTTGTATTTGTTAGCATTTAGCTGTGCTCATGTAAATGTGTTTAACTTCACTTTGCCAAACACGATTGCCAATCAAG
GAGAGACACATTGGACATACAAAATGGCAATGCGATCAGTGGACTAGGTGTCACTTAATATGAATTCAAGCGCCAATTAG
GGTGATGAGTGAAATAATTAGATTTGAGCCCTTTTATTTAGATCTTATTTATTTTGGTTCAGATTTCTAGAACTTGATCT
AATAATTAGTTATGAGATTTTCACCATAGAAGATAAATGGAACTCTAAAACTTGATCTAATATTGGATATGGCTTACACA
AAACTTGAAGGGCCCAAACCCTAAACTTCACCCCTCCCAAAAAAACATTTTTTTGCAAAAATAAAGTTGTCTTTAGACTT
GGATGAAGATATCTTGAAACCTGAATTTATATGAATCTTTTTTTTCTGAAAATCTGTGATGAGACTTTAACGGAGCTTGT
AGAAAGCTCAAGTCTCAGATGAAACATTAATCAAATCAAACAAACACAAACAAAAAAGGAAAAATGAGCTTATGTAAAGC
TTTGCCCGAACCGTGCTAGTCCGTTCGGCGTTGCCGGCTACCGTGCACTGGTTGCTTTCTCTAGTACAAAACCGGTAGTC
GCTTTCTTTCCCCAGATCCGGTAGGGCCAATCTAGGCCGTCCATCCTGGATCAGAAGGCAACCTCAGCGGCCGCAAGCCC
GCAACTTTATCCATCCGTTTGGCCCACGCGCTCCGCAGTCTCCTCTCTCCTCGGGTGGCTAGGGTTTTGACTCCTAGTCC
TAAACCAGCTCCCACGCCGCCATGATGCAGCCGCCGCCGCCACATCAGCAGCAGCAATGGGCAATGGCGCCCCCGCCCCC
GCCGCAGTACTACCAGGCGGGGCACCCTCCGCCGCCGCCCCCG
>lcl|chr2:29191768-29192770 No definition line found
GGCTTCTGCAGCTTGTGCTGATGGTGATTACCAGCCTAGTTTAGGAGTCTTGGGGGTACCCCTAATTATGGTCTCCGACA
GGCTGGCTCGGCACAGTCAGTAGGCCGACATGATGTGCATGAGCCAGAGTTGTGGTCCGCGGGCGTCTGACCTATGTCGG
GCCGCCATATGCCCATCTATAGGCGTGCAACGGTTTAATTTGAAATAGCTGTGAGGGGTTATTTGTAAAAAGATGATGCA
GAACGATCGTTGAAACTGACGTTTTAAGTATAATGATAGTATAATATAGATATAGATATAGATATAGATGTAGATGTAGA
TGTACTGTACTGTATAATATATATAATATAGATATAGATGTAGATGTACTATAGGGAACCAGATTGCCGGACACCCCTCG
GCCATCCTTGGCTCGCTCCCAAAAAAGTGCCCCGCCCACCTGCACGGAGAGCCGTGACACAGCGACAGCCACCAACTAGT
TTACTCAACTCCACCGACGTGTAGGCCCTTTACTTAGATAGACCCCACTCGTCAATAGCTTCACCCGTCATCGTTCTCGG
TGTCTTCACGACGGCTTTAAAGGTGGCTTCGAATCCACAAGCGAAACGCGAAGCAGAATGCAGTGAAAGGCTGCCATTTT
AAAACCTTGCTCTCCGGTATAAAAAAACCTTGCTCTCCTTCTCCGCTCGATCCCCAACCCACCCGCACGGCACCACCACC
AATCCATCCATCCTTACGCATTAGCTACACTCCCCGGCGTCGAGCCCCCGCGAACCCTAGACCGCCGCCCTCGCATCTCC
GCTCGTCGCCGCGGGGTACTCCCTCCACCCGTCTAGTGGGAGTCGCGGCGGGACGTCCCCGATCCGAGCTCTCTCCGCCT
TAGGGTTTTTGGGGCCGGCCATGGACTCCATGGAGCAGCCGGAGCCCAAAACCGCGGGCCACTACTACGCCCTTCAGGTG
AGCGGGCGGGGATGGATCTCGATGGGTGGAGGAATGATGGGGT
>lcl|chr5:179437421-179438423 No definition line found
GGTGTGTCCGTTGCTGGAGGGGGTCCTCGGGCGAGACATAAATCCTCCGGGGTCGGCTGCCCTTGCCCGAGGCTGGGCTC
GGGCGAGGCGAGATCGTGTCCCTTGAGTGGACCGATCCTTGACTTAATCGCACCCATCAGGCCTTTGCAGCTTAGTGCTG
ATGGGGGTTACCAGCTGAGATTAGGAGTCTTGAGGGTACCCCTAATTATGGTCCCCGACACACATGTTAATCACAATAAT
TTTATATTGTCATTGATTACCAAAATCAACTGGAGGCCTAAATGCTTTCAACTATTAAACATTATTTCGGGTAACACTAT
AGTAGATTTATTGATGACACCTAGGCTCCATTTGGATGTCAATATTGGAAGGCAGGGAATTGAATTGGATCCAATTCCAA
ACCAGCCATGATATTGGAATGATATGTAATTCAAATTTTATTGTTTGGATGTCGCTGAATTAGAGTTCGGAATTGTGCGG
TATAATTCCACCCAATTCAGAGGGGCGACACTGTGTATTGGAAGAGGGAGTTTCTAGTTATAGTTGAATTTCAAGGAATT
ATGTCTCTGATTCCAAATCTCAATTCCGTGTGCAACCAAACAATAAATTTTAGAAAAACTTATTCCAATTTTCAAATCAG
TGCTCCAATATCGACATTCACACGGGGTACAACAATATATTACTTGCAAATTCGAACCATTTCTTAGATTTTTTTACCAA
AGGAAACTATATTTAAGTCTGGTTTTAGAACTTCAAATCCAAACACGCTCAATGCACTGCTAAAACGGAACATTTTTTTC
ACAATACATGCAGAAATTTAACGGTAACATAATTATTTTCTTCGTTCTAAACAGGTCCTGAAATGGCTGTGAACTCGTGT
AAACGCCACCCGCATGAGAGATGCATGGGCCTCAACGTTTAGGCCCACTACTACACGCAGATGAGCCCAACGATCTAGGG
TTTCCAGCTCTACACGCCGCACACATAAATCCCGAGACCAAAC
>lcl|chr10:83459994-83460996 No definition line found
GACGAATCCAATGAAGAATCTGTTTTGTTATCTGGCTATTTTGGTTCAATAACTTTGTGGTCGTTTTACTTCCCCTCCCC
GGTAGCGCCAGGCTACAGGAAAAACTGCGGGATAGAATATTGCTTGCTGCTTTGGTTTGATTTGTGTGAACTTTGTTCTT
GGTCAGCTATGTGCTGTTATATGTGATGCTACTAGTAGTTTGGTTCGATCAGGTTATGGTTCTTCGTAGCTGATAGTTGT
GTGCTTTGTCGGCTTTAAATTTCTGGGTGTACCTGTGGTTTTGTAAGAACTTATGTCTCTTTCTATTTCGTAATGAAATA
GGGGGTTATCCCCCTGTCAAAAAAACTATTAGATCTAGTGCATTCAAACATTTTCTTAGTTTGGTGAAGCCGCGACCGTA
AGAATTGTCGAAAATGCGAAGTGTTTGTCACCCTTTTCGTGATTCCCGCGTTTCGACTCAAAAACATCAATTTTAGGTCA
TGTTTAGAACCCATAAACTAATAGTTAGACAACTAATACATTATTAACTCGGTTAAGCTAGATAATGAACTAAGGTAGCT
AACAATTACTTGTAGTATTAGCTAAAGGTATTTGGAAACTAATAACTAATTGTTTTAGTAGCTAACTGTTAGCTCTAGAG
GTTTTAACAATATTAGGTCTCCTCGACTAACAACTAATTGCTTGCCGGAAAAAAAAAGAGAGAAGGAAAACGAGACAAGG
GTATTCTAGTCATTTTCGGTGTTAAACCCTACCACCACCACGGAGTGGTAAAATGGTCATTTAACTCGGAGCCCCAGAAA
GATCTTAAACCCTAGAAAGCTCTTAAAAGCCCCCAGGGCTAGCAGCGGCGACGTATCCCTAATCCCACCTCCAGTCTTTG
GGCACCAAATTTCCGGCGGCGATGGCGGCGGCTGTGGCGAGGTCAGGGTTCCGGCGCATGTTCTCCGTCTCTGCCTTCGC
GCCGCCGAAGGCGCCCGCCGCGCGCCCCAAGGCCGACCCATCC
>lcl|chr1:21455834-21456836 No definition line found
ACAGGAAAAAGCTTCACTAGTGGATCTAAAAAAATGATGATTATTAATTACATGAGTTATAAGGATAAAAACAGTTAGAA
GCAAAAGAAAATGAGAAGAACCAAGAGTCATGGAAAATGAAAGGAAAAAATAAAAAGGAAAGGGAGAAATAACGAACCAG
TTTCATGGGCCACTCCCCCTAACGAACCAGCGTAGTCATTCGGGTGTACCAAACGAGACGTCGGCCCATTAGCGTGCGCG
AATAAGAGCTGTAAACAGGCCCGGAAGATTATTGCTCCCCTTCGTTCACCTCGCGTACGCGACAAACTAGGCCGACCGCC
GCCGCCCTACGCTCAGCTGCCCACCTGCCCTGGTCTTCGACTCTTCGTCGTGCGCTTTGCCGGCGGCGAGCACCCATCAC
ACCAGGTATGTCCGCCCCTGCTCCTTCCTTCATGGTCTGCAAAATTGAGCACCTGAACCCTAACTTAATATATCTGTATT
CGGATCTGATATAGTGTACATATAAGGATGTGTTTTGTTTGGCTTTTAGCTTTGGCTTTTTGCTCCCTAAAACACAAAAG
TCAAACCAAAGGTGAACCAGGAAGCGGCTTTTTCGAAAAGCCGGCTTTCCCTCATTGCAAAATTGAAAGCACCATTAGAC
CTACTTTTAGCGGATTTCAGATGAAACTGTGCAAATATATATGGAAGAACTTTTAGAGGCTTTTAGTGGCTTCCACTAGA
TGGTTTTTAGTTTTTTTACAGGTCATAGCTCAACAGTTTTTTTACTGATCACAGCCTACAATAGCTTTTTTCGCAACCAC
AGCCCAACCAATCAGACTCTTATCATGTTTGCTTCGATTTTTTTACCGGTTGTTACATGTCTACGCCTAGGTGCTTTATT
GGGTCCGTCCATACGGCAGGATGGCGCTAAGGGGGGTCTGGCAGCTGCAGAAGCTCGTGGTAAACTACTGCGACTGGGGA
GGGAGCAGCAGGGGCATCAGGTATGATGATATAGTTTGGTTCC
>lcl|chr10:4692305-4693307 No definition line found
CAGCGCGCGATCGGGTCGGTGGTTTGCTTTGCTTTGCTTTGCTTGGCTTGCGTACTACTCGATCCGATCCTAACCTTCTC
ATCATTCCTTTCTTGCCTTGCACCCGTTTTTTTGCTTCTTTGTTATCGCGCAATCATCTTCCCAGTTCGTCATTCGTTAC
TTGCCTCCCCCCAAACCACATAACTCATATAACTAACTAACTAACTAACTAACTAATCGAACTTGCATTGGTGATGTAGT
ATCTCACAAGTCACCACCGACTGAAACACACCCTTGTCGTTGTTTAAATTTTATACATCTCGTTCTCTACTATATTTAAG
TGTGAGTTTTATCGTGCGTAGAACTAGAAATTGAACTCACGTCGCTAAGATTGCAGCCGAACCCCTTAATCACCGAGACA
CATGTCTATTTCTGCCATACTCTTTTTGTTCTTTTTTATTTGTCACCGTTTCGTTAAAAAATAAACTAGTAAACGACAAA
TATTTACGATATTACAGACATGTATATGCTGTTAATTGAAAAATAAAAACATAACCATGTCTAAATAAATATGTTATTTA
AATAAATTAAACTATACAAATATTCGAGCAACTATTACCGAAGGAAGCGAAGCAGCAAGTCAGCAACCGTTTCGCTTGCC
CCACTTCTTCCAATCATAAATCCTGGCGGCCACCGTCTACTTCCCCGCAGCAGTCCGTACCGGCAGGTCCCGGTCCCGGT
CCCGGTCATTGCAAGTTTGCAACACGGTCCCGCACCGCTCTCCTATCGTCTCGTCTCCTCGGACCACCCAGTGGGCACGG
CACGCCAGTTGCCGACGCGCCTCCTGCCACGGGCGCTCCCGCGGGATTTCAGTTACCGGCCGCTTCGTCCCCGGAGCCAG
GCAGGCAGGCAGGCGGCGGCAATGCTGCTGGGCTCGCCCGTGAAGCGCCTGCTGCGGCGGGCGGCCAAGCGGCGGCTGGA
GAAGGCCGAGCTGGCGTGGCTGGCCGCCGCGGCGCTGCTGCTG
>lcl|chr5:38172954-38173956 No definition line found
GAAGCTAAATAAAATTAGGACACTAAGCTGACTAATGTCGAAGAACGTAGCTTCAGGTGAGCTGTAAATTAATGAAGCAA
GGAGCGAAGCTAAAAACCGTGGAAGACTTGTTCCACAAGATATAAAGATAAAGAAGTATAACTTTGTCCACATAATGTTT
GTAGTAACTATATATAGGGTTCAAAGAAAGTTAACTATTAACTATTTTTAGTAAATTAGTCTAGTAATTTTTTAGCTAAC
TAACTATTAACTCTAGTTCATTCAAACACCTCGTAGTTGTATGATTTATTTTTATTTGTATATGCATATCGTAATGTATT
CCAATTTTAGCTGTACCCTGAGACACGATAATGAATTCCTCCCCATGCATTGAAACATATTTTTTGTTTAATGTGTATGC
TTCAATACATAATTATGTTATATATTATGAGATATGCTGATTTTGTTTTGATCTATTAAATTAACGTTTTTAGCTAATTT
CACTCTTGAGTATTTTATTTAATAATCATGAAATGAGTCTGTAGCAGCGACCGTTATTTAACAAAGTATAGATATTATAT
TATATTAGGACTCTATTCAAGACAAATTGGCCCATACTCTGTTTCTAAGTTTATTTGAATGAAGTATACGAGGAGGGAAT
GTGTATTGTCTATTATGTTGACAAACAAAACATAGTTGAAATCCAGAAAAAAGAAAAAAGTTAACCTACGGCAGGGGCAT
CCACGTGTTGATGCCCTACTGGTCGCCTCACATCCCTCACGATAACGAAGCGAATCCTATTGCGACGCAGCCACCAGCCA
CCATCGGCCATCGCTCTAGCCAGCCCGCCCGCCAGCGAGAGGTCAAAAACCACTACGAGCCAAAAACTGGAGCCCAGGGA
AAGCGACGAGCAAACCAAACATGGCGGCGATCCTCGCGCGCGCCGGCGTCATCGCCACCGCCGGCAAAGGTTTCTCGGGC
CGCCGCCGGGGCAATGGTATCGTCGTCGCGGCGGTCACTAAAA
>lcl|chr8:6481509-6482511 No definition line found
TTATATTTTTTAGTTTGACTGTAGTAAGATAAGATTTCTAGCCTTTAATTATTTATAATTCAACCTCCCTTGCCTCATTT
CTTGGTCACCACTGCCTCCACATTAAATCGACCGTGAGCTGGCTGCAAGTAAGCGGCAAATTTCTTCCCTATTTCTTCTC
TCGTAGTCCCCTCTCCCATAGTCAAATTTTCTGGTCACTTGGTCTGATTGTGGAGCCAGCAGCAGTGCAGCACATAGGGA
TGGTAGTCAGGTAGTGTGCTCTAAATTTTACACTACAAAATTTAAGGATCGAATCGGATTAGGGTCGAACTCTGTCCCTA
TTCATTTTTGAACTAAAATTAATTATTAAGGATCGAATCGGATTAGGGTCGAACTCTGTCCCTATTCATTTTTGAACTAA
AATTAATTACGAGCGAAGAAACATTTGGATCGTGACCCATTACCATCCCTAGCAGCACAGCAGGTCACCCTGACCTTGGC
TGTCTGAGTGTTTGGCTTATTGGAAATCTGGAAAAGAGGTGCAAAGCATGACAGTTTCAAGGACGCCGGACAATTTTAAT
GCTCCTGCTAAGTTGCTAGCGCTACTGCTTTTAGAATTTTAATATGCATTATTTGTTAAAAAAGACTAAAATGTACTGAT
ATCATGTTTTTTTGGAGAAAATAACGTATCCACATATCTCCATCTTTCTGATTACAGTACTTATATCTGTATCCGTGCTA
CATAGGTGAATACTAGTTTCATTTCAACTCTGAAGTTTACTGTTTTGTTTTTGTTTTTTGCAACAGGCAAGCTTTGTTTC
CTTCCATTCACTTCGTTGTAGTGTGGAGATCAGACTAACCAAGGGCAACCCAAATTTGGGGATTCTTTAAGTGAAGCCTC
TGTATAGAGATAGTTTGAAGATGATGAACCAGCACAGGGAGGAGGATGCATTGAGAGGTCAAGCAGTCAAAAACCAGAAG
GTGCTGACCCACCTTCTTTGCGTCTTGGCATTATCATGTGCTA
>lcl|chr3:141514162-141515164 No definition line found
CGGAATTACGAAAACGAACGGAAACATAAATACTAACGGAAACTCATAATTTAATACAAATAGAAATGTTATTGATGTTT
GACTAGTGATTGATTGGCAGAACAATAACATAAAACAAATAGATATAGAGAGGCAACATTCTATTGTTGTTTGGTTGCTA
AATGTGTACATTTAGCTACATCCGATGTTGTTTAAGACTTTAGATCACTTGTCATTTGAAAAGAGCCGGTGGTTACAATG
TCCAATCGTGCTATAATTTGTCACCTAAATACACGAGGATTTAGTTTATATACTAATGCATATTAGGCTCGTCTCAAATT
TGTCAAATACGGGTTCAATCCGAAAAAACGGGATCTCGCAAAAACGGACGAAATAAGCCATCTTTCGTTTCCGTCCCGTT
TCCATATTTTTCCGTAAATACGGAAACGGCCGGGTCAAATATAGAAAACGGTACGGATCAGGACGGAATTTTTTACGTCC
GTTTTCAACCCTACTCACAAGAAGACTTGAGGGCACCATCCAACAACATCTAGCCCGTTATGTTTCATAATAACCCAAAA
GTAATAGAATGAAAACCAAATCAACGACATGTGCCATAAGTGCTTAAAGATTGAATCTTACTTTCGGAGTTGAAATTTAC
GAGGAGATCACTTTAATCTCTATGAATAATAATTTAGAGTGTGAAATTTAGATGCACGAAAGAAAGAAAAAAACTCACCC
CGCGGGGAGGTCTCACAATCCCCTTGTCAAAATCATCCCGTCCGCCCGTTTCCCACGCACGAATCCCAGAGCGTACCACA
TCCGTCCAGAAGCCGCAGCAGCGAGCAGGTCAGGTCGGCAGAGAGCTCGACCTCTCGCTGACGGCGACGTTCGGGGCCGG
CGGAGGACAGGAACAGGACGATGGCCGAGGGAAAGAGATGGCGGTTCGCGATGGTCTGCTCCTCGAACATGAACCGGAGC
ATGGAGGCGCACTCGCAGCTGGGCCGCGCGGGGCTCGACGTCG
>lcl|chr1:38873313-38874315 No definition line found
AAACGGAGTTGGTGGGTGTGTGTCTCGGCTTCTTCCGTTCTTGGCGAGTCTCTAAACTGAGTTCAGACCGACCTAGTACG
TGGAGGACAGGCGAATCTAGCCCTTGAGTTCTTGACCAACAGCCAAAACCTACCAGTTACTCCGTATTACGTACCAGTAA
TCTACTCCCTCCTTTTCCAGTAATCTACTCTCTTAAAACACCTTACAATTCAGAACCTAGGTAGAACCGAAGAAGAAGAA
GAAGGATGCAAGTCCAAAACAAACCATCGCTGTTACACTCAGACCAAGCAAGCGTCGATGTTTCTTTCTTATTCTTCAAA
AAAAAGGCGTATTGGTACTTCGCCAACTATCCCACGATATCATGCATGCTGCTAGAGGGTCCACAGAAACTCCCATGCGC
GCTCTCGGAAACGGAGTGGATATATGGGAACAGACGAGCAGTAGCACTACACAGACAGCACACACCAAAAGGTCTGGGGC
TCGCAAAAGGGCAACGTGCAGTCGTATGTCCACACGCGCGACGAAATCTGGACCAAGATAGTTTTTTTTTTCTCAAATTT
TTTAACAGGTGTAGCAGCAGTACCAGTACGTGAGCGTGCGGCCACGACCAAACCTGTCGCGAAATCAAGGAAGGGCCCCA
CCTGCCAGCTGCTCGCACGACTCGTCAAAACCGGTACAAGTCCACCGAGAGAGGCCCAGTACTGGGAGTGGGAGGGGGAG
GCACAGGCACCATAACGCGCGCTTCAGTTCCGGAGGCCTCACCGCCTCACGCAGGCACGCACATCACACAACGCCAGCGA
GAAAGAGCTCTCGTCCGCACCACGGCGCAACCAACGGGGAGAAGAGGAAGGCAGTGAGCTGTCCCGCGCGTGCGCGCCCC
GCCTCCCGCCCGCCCGTCTGATGAGGAAGCTCTGCCCGAACCTCGAGCGCGACGACGCGCTGGACACGGTGCTGGAGGTG
CCCATCCCCGAGGAGATGTTCTCCGGCGGCGGCGGCTCCCGCG
>lcl|chr5:4253202-4254204 No definition line found
GACAAAAACATGTTTATAGGTAGTTAGAGCAACTCTAGATAGAAAATAAGGTTAGATGAGAAGTAGTTTAATTTAGGAAG
TTTATTTAGGGAGCCGTTGAATAGAAGTTTTAGCTTAATTACCTAAATTATTGATTGAGAGAGTGTTTTAAGAACTACAG
GAGTTGCTCTAATCGGTTAGGTTATTCCCAATGGTTATGTTATGGTGGTTTCATACACATTGAATAGTGTATGGCATGTA
AAGAACTTGAAACCATGTGAAGCCTACATTAAAAACTATATGTTCCATCTTCATATATTTTAGTTGTTATTGGTCATTTA
GTTGTACCGTTTAATTGACGAAGTGAAATTTGAATTTTGAGACATTTGTTTTATTGAGAATAGCCGCGTGACACTTTGTC
GGTGATTTCTAGAATCAAATCCTCAACGTGTCATTGATTAATTAGCATGGAAAAGTGTGTCCAAAAAGGACAAACAAAAA
CCCACGTTTGCCAATTAAGGCCCTGTTTCAATCCCGTGAGATAAACTTTAGCAGCTTTTTTTTAGCCACTTTTAGCCATT
TGTAATCTAAACATGAGAGCTAATGGTGATAATTGAAACTAAACTTTAGCACTTCAATTCATATAGCTAAAGTTTAGCCG
GAAGCTAAAGTTTATCCCGTGAGATTGAAACGGGGCCTAAAACTGGCGTGCGCCTAGAGAGAGGCGTGAAAGCCGTAGAC
CGTAGTACGTGTTTTATCTACAGCCACCGTCCACACCCCCATTTTTTTATCTCCGCTTCCACTGTTCCACCAAACCAAGC
CGAGAAATTTCTCCTAAATTTCAGATCAAATCCTCCTCCTCCTCCCCCTCTCCCTCTCCGAGGATTCTGCCCAGCAGCGC
GGCGATCCGCCTCGATCCGGAATGGAGCGCGTCTTCTCCATGGAGGAGATCCCCAACCCCTACTGGGCCCCGCCGCACCC
TCAACCGGCGGCCGGCGGCGCTGTTGCTGCACCAGGTGGAGTA
>lcl|chr10:61505829-61506831 No definition line found
AGTGCATTCAAACACTCCCTTAATTCCTTGGTGGTGCTAGTCTCCTAGGAGCTGGTGAAGCATAGGGAATGCCTGTGTTA
TTTAGAGAGTTAGACCGGATACACAAAGTGTGATTTAGTCCGTGGCCATTGAATGGCATTTGTGGTGTCTGGCTGGAGGG
TTGCCCCTCCAGGATTTTGTCCTGAGGGCTGGCTCCTAAGGGTCGTGGTTGTGTGCCTATCTTGCTTTTGCAAGTGTGTG
TTGTATTGTTTTCCTTGGGGGCTTTTAAACCCCTAGGGGAATACCTCTTTCCTTTCTTGATAAAATGACACGCAGTTCTG
CTGCGTGTTTCAAAAAAAATATTTTTGTCAAACTATAAGATCAAAACAAAAGATCAATAACTTGTTTCAATGTTAGTTCT
ATACATCTCTTTGCATGTGTATCACCAACTCTACAATGAAATTCCTCATGGAGAAATGGTGCTCGATCTGTCACTATTCA
CTACCTTAACAAAGTTCTTATGTGGCTGGTCCTTAATGACTTCTGCTGATGAAGTAGCCAGGATTCGAAACCCCAAACAG
TACTACTGAAAGTAGCTGGTTCTGCAAATTAGCAAAGTACTTAATTTCAGTTACAATTTACAAGAGAAGGTTCTTGATGG
TTTTAACTGATTTAGCTGGTTTGATGTAACATTGTCACAAGGACATACAGAAATTCAGAGGAAATCATGTCTTTTTTCCA
ATCATCTCTTGACTTAAATCATTATGTGCAATCAGCATTTAAATCAAATAATACATTTGACTGTTCGGTTATGGGAACCA
TCTGAAAATGTTTTGTCTATTTCTTTTCTGATGCAGGAATGTTTCTTCTATCATTGATGGCTAATGGGTCGTTAGAAGAG
CACAAAGATTTATATCTCCAATGATCCTGTCACGGTGGCTCAAATGCACTGCTGAATGGTTCAGGCACAGTAAGGATTTA
TCGCGGGAAGTTCCTTCTTGCAACTACTCCGTACTCGCTTCAG
>lcl|chr9:137157290-137158292 No definition line found
AATCATGAGCAGCAAGTATCAACACACTGTACCCTGCTCCTGTCGGGCGGTGCGAAGTGCGAGCATCCGGCATAAGGTTC
GTAGAATAATAATGAACTCGCTCAGTCGCTCTTGGTCTTGGATTTGAACATGCACATCCATATCCATTCTTTGATTTGGT
TCGATACGAGGCATAAAATTCTTTCTAGGCGCACGTTCATTCTTCGCTTTGGTTGTTGGTTCGAGTCAAAAATAAACCTT
CCTTTTTTTTTACCAGCACCAGGAGCCTGCAAAGTTTGAACGAACGAGCAAGCATGCATGCGGATGAATCCAATTCCGGG
CATCCTTCCAGATGCATGAGGTTGAGGAGATGCTGCTGTCCGGCGAGGCGAGTTATATCGACTGGTCTGTTGCAACGGTG
ACCGAGTTATATCGACGGAGTGATGCATGGATCGACGAAGCGAACAGCCAGCTTCCAGGAACGCTGCATGGCCTCTTACT
AGGCTGCTTTGGCAACTGGTCTCTTGCAATTGTTTGAGCAACACCTAAGTCTGAATGTCTGATCATGGTCATATTGCTGA
TGTCAAATAGACAGATGCTTCAGTTCCGTAACCCATCCTTCTCCGCAGCAATCTGGTTGGTCCAGAAACCGTTTCCGAAG
CCAGGACGCTATTCGGCCCAGAACTATTCCGCCCACAACCCACAAACAGGCCAGCCGTAGTGTCCCAGCCCCAAATACAC
AGCCTAGGCCCACCTATTCGGACACACCAGAAAAGAGAGAGAGAGAGGAAAAGAACCCAACACGCTCTCTCGCGCGGCAA
GAGCTTCCCGGCCCGAAACCGAAAGCACCACCACCACCACCACCAATCTCTGCGTTTTTCGTCTGCGGCGGCGGCGGCAG
CAGCGGAGGAGGTAGACGAGATGCTGTCCGCCGACATCCCCCCAAACCAGACCATCTACCTCAACAACCTCAACGAGAAG
GTCAAGAAAGAAGGTACCGCTCTCATCCGCCTGCACACGCCTA
>lcl|chr5:4268368-4269370 No definition line found
AATATATTACTTATAACAAATGACATAGTAACATAAAACAAATAAAACATCGAAACATATTTACATTTGAGATTATCCTT
CAATCAGATATTATTCCTCCGCTCTTTTTTTTACAATACTTACACTTAAAACTTGCGCCAACCTTTTATTCGCATTGCCA
GACTAAAACTGACATGTGTCCTACAAACGTGGCAAAAATAATACAAGTATGCAACACATTAGTAGCAAATATTATTACCA
GCTACATATATAACTAAATATTAACAATACTAATATATATAACTACACATTAACAATACTAATATATCACTAGATATTAA
CAAGACGTCATCACATTTTTTTTTTGAAACCTTAAACCCAAAAACCGAATCTAGACAATAAAATTACTAAATAATACACC
TCAACATGGTTTCTTAGTAACAAATTGTGGTTGGTTTACCACTGCTCGGGCAGTTTATCGTCGCCATTTGACGAGAAGCC
GACGAGGTTTACTAATGAGACCATTATTTTAATGGGCTAAAATAAATTAAATTTAGATATCATGCATACCAAATTACACA
CTAGAATATGTAGTTTTTTATCATATTTTTATATTTTCTTTTCAAAAAATTTAAATTTGGACTGAATTTTGAAAAACCCT
GCACGCCCGAGCCCCGCTTTCAACGCACACACTGTCCATTTGGCACAGTCCTCAACTCCCACTGCCATGCGGGCCAGTCG
ACGCGATACAGTGATTACTCTTCCGCAAGTCAAAATCAACGCCCCAGATCTCACCTCCCAAACCCTAGACCTCTCACACA
CAATCTCTCACATAAAAGGTCGATCACTCGCTGCGCGCCTCCACCCTTTTCCACCCCGCCGCCGAAGCCACCGTGCCGCT
AGCCTTCCCCGCCGCCGCAAAATGGCCGCCTCCGCGCGACCCCTGGTTACCGTGAGGGCCCTGGAGGGCGACATGGCCAC
GGACTCCGCCGGTGTTCCGCTGGCGGACGTCCTCCGCGCACCG
>lcl|chr5:120610544-120611546 No definition line found
TTAAAAATCTATCAAAACATTATATTATACAAATGTCAAGTATATCCATCTAAATACTATTACAAAATTTCTAGCATTAT
TTAACCATCCATTCAACACACCAAAGATAATTGGATAAAATAGTAACACTAGGATAGTACTACATAGCACATTATATGTT
CCATTACATGGTCATTAAATTGTTGTTAAGCCTTCTATTACATTATGGCCTAAAAAGTAGTAAAAAGGATGGATGACTAA
AACCCAAGTTAATGTTTGGGCTAAGTTTATATTGGGTATTTTATATCCACGGGTTAACGGGTATGGGTGAAGGCGGAACA
TTCTAATACCCGTTTACCCATTGGGTGAAGATTTTTGCCCAATAACAAACCCGCGGGTAGAATATTTAGCCCATATACAT
ACCCTAATGGAGTAAATACCCATCGGGTATCGGGTCGCGGGTACCCATTGCCATCTCTAGGTATACTCGACCCGTTTTCA
CCCATAATTGTGGTCTTGTGTGCGGGGCGTTGAGAGGGCGGTTTGTGAGTGATGATCTACAGATTTATGACCGTTGGATA
TAATTGAGAGGGAGAGGGAGGAGGTAAATGAAGCAATACAGAGTGTAGGTTTTAATGGTGAGATAATTTATGTTAATTTT
TTGTGTGTACTTAGTGATGTTTTAAGTGGTGGATTATACGAGGCAGAGATAGAGAAGAGATAGAGAGTAAAGATAGACAA
GAAAATTCAAAGGTCCGTTGCATCACAGTAATGGCCCGTCAGCCTGCTTCCCTTGGCCCATCTAGAAAGCGGTTGCTTCG
GGCTTCGAGGCCTTACTCGTCGGCTGCTCCTGCCCGCCTCCGTCTCCCACAGCCCACAGTCCCACACAGCCACGGCCACG
CCGCCGTCCTCGAGCCGCCTGATGAGCTGCCTCCGCCGCGCTTCCCGCCTCACCCGGGGTCTCTCTTCCTCCTCGGCGGC
GGAGGCGGAGACGCTCCCGCCGCCGCGCCCCTCTGCGGGTCGC
>lcl|chr5:4275849-4276851 No definition line found
TTTCTCTCTAGTTTTTGTGTCCTGTGGGATTTTTCCGCTGTACCAAAATTTTCAGTTGTTGGTCACCATCAGAAGGTGGT
ACACCAAGGACTAAATTTAGGAAGGTGTTAGGTCACAGAAGAACGGAGCAAACTGTTTTTTTTTTTCAAAAAAAAAATGA
GAAGAATGTGGAGGGGAACCTTTTTCGATTTGGTTTGCCCGTTGCCCCATGAATCGCTGCATTCAGGATGACTTATTTCC
TCCCACCAGATCCTGAATCTTCTCTGACCAACAGCACCAGATGTCTGACTACTCTGAAAACCTTGTTCCTTGCAATGATT
CTGACAGAGAAACAATTGTGCTTGGTTTCTCATCGTTAAACTTCAGCACTCTGCCTAGTATTCCTGGCCTTCTTTACATT
CTGTCTTTTGTCTAGATTCAGATGTTTGCACAGTATAGTGTTGTTTGTTACTTGGTAGTTGGTACTTGCATCCATTGGGA
TGGTACTGGGCCAGTCTTTAATCAGCTCAACATTGATGTCATTATGTTACTCCTTTAAAAAAAAAAATTATGTCAGGTGA
ATCAAGACAAAGAAACAGAATAAAAATTCATTCATTTATGTCAAAAATAAATTTGGCAGGTTTCAATAATGTCACATGGA
AACTGTGTTAAAAATATGTTTTTGAATACCCCTTCGATACCAAAAAATTATGTGACTGGAGGTGCATTCAGATAAGATTA
AATATATGCGAGAACACAATGAGTTACAAGCATTCTTCTCTGCTTGGATCCTACGTTGAGAAACTGTTAGTTTTGTTATC
ATGATGCCTTTGTGATCTACATTTTTCTTTTCCTTCTTCCCGTGTTGCTGTATATTCTGACCTCTTCCATTTATCTTGGG
ACAGCCTCCTGGGTAGAATCATGAAGCTGAAAAATAGCGCAGTGGAGACTTTTAAGGAGAACAATATGATTTTCACTTCT
GAAGGAAATCTCCACTCTAAAAAAATGAGAGAAGATTATGTTG
>lcl|chr3:7969639-7970641 No definition line found
TGATGATTTCCTAGTATCACAACGACTCGGTCGATTATGTGTTTACGTTGATTTTGGACGGTTTTAACTTAAGTAATTCT
TATAGAAGCAGACTGATAAGCTGGACATTTGGCAGCCTACAACAACTTCTGGTGACTGGAAGCTGAAAAAAGCTAAAACA
AAAAGGGTCTTAGCTAGCTCTCCCCTCATTCCATTTCCCCCCATAACCTCCCACGGAAATTCCGATTTAGGGTTTGTTCA
TTTATCTCTTAATCCATGGGATTGAGTGTGATTGATTGAGTTTAAATTCCAATCAAATCAAATCTTACAGACTTGTTCGT
TTTGATATGAATCCACGTGGATCGAATGATATTGAGTCGGTTTAAATCTACAACAACTCAAAATTCATCTCAATACCACA
ATCCACTTTACTCCACATGGAAACGAAGGTGCCATTTTATGATTTTTTTTCCAATTATATACAGTCCACATGGGCAAACA
AGAGGCATGTTTGGTTGGAGACTTAGGACCTGCTAGGCAAATAACCTTGATCCCAGGCTATCAAAATCCTACTCCTGTGA
GGTTTTTATTTTTCCACGGAAAATAAAATAATTTCTTTTAGAAAAATAAAAATCTTTTGAAAAATGAGTTTTCCAAACTA
GTTGTCTGGAACAGGTAGTTTTTTCACGCCACCATCAAAAGAAGCCCAAGTCTTAACGCGATCCCCCGCGCTGTATATAA
GCGGTCCGCGTGCGCGCTGCGACAAGCACATCATCGCCCCCCTTCCCCGCGGCCCCACCAAATAGAGAGGCCCAGACACC
GAGGGGAAAAAGGAGAGAGAGTACACAGGTGACAGCCGCTGCACCGAGGGCACAGAGGGACAGCTAGACAGGGACTGCCA
GCGGCGTAGGCGGTGTGGGGGATGGAGCGCGAGATGGCGGACGCGCCCGCCGCGGCGATCCCCGCCGCCGAGCCGCTCGC
GGCGGTGGCGGAGGAAGGGGAGGGGGAGGCGGCCGCCGAGGCA
>lcl|chr4:128288927-128289929 No definition line found
AAGCCATTTACCTTGTTGTATTCTTCTCTGCATAGAGAAGCTAGCAAAACAGTGGTAGCCTGGGAATTTCTATGAATTAA
TTATTCTACTTCTATATCATCAAAAATCTCATCATCAATATCTGGTATTTGCATTCCATTTTCTACCATATCCCAAATGC
TAGGATGGAGAGAAAAAAAGATGACTACACATTTTATGGCTCCACCAAGAATAATCCTCTCCATCAAAACGAGGAGGTTT
GCCAAGAGGAATAGAAAGCAATTGGACATTCGAGTTGTGAGAAATACAAGAATAGTTAAATGGAGTGCAGTTGAATTTAG
ATTTAACCTTTTTTTTGTTCTTGACGTCCGGAGGTGGTTTCCTCGCACGAAGGAGATGACAATGTAGAAGAGTCTATCTG
GTTGGCGAGTCAGAGGCCAGAAGGATAACTTGCTCGATATCGTCTATGGTGATACGAGTCTTATCTTAGGTTAGTTGCGT
ATGAAAGAGATAAGACCTTTAGGGCTGTTAGCTTATGACATGTTGGAGAAAAATAGAACTACATGTTTTGCGTGTAACAT
AGGATACATGAAACTTTCGTGCTTTAAAGAATGATTTAAAGGGTAGAGATAGAGATAGAGAAGGAACGCGTTGTATTAAT
TTTATAGTTGAAGAAGAAACAATTAAACTTTTGTGATAGTTGATGAAGACAAAATAGTTTTTTTGAACGGAAAATATTTC
GTGAGGTGCATGGGCCTCAACAATTAGGCCCACTACTACACGCGGAGGAGCCCGACGACCTAGGGTTTCCACCTGTAAGC
CGCCGCACAGATATATATGCCGTGACCAAACCGTCGCTTCCATTTTTCGCCCGCCGCCCCCAGTCCCGATCCGAAGCTGT
GCCTCGTACCATTTCGATCCAATGGCGCCGACGTCGAAGCTGTCGACGGGCATCAAGCGCGCTTCGCGGTCGCACGCGTA
CCATCGCCGTGGGCTGTGGGCCATCAAGGCCAAGAACGGCGGC
>lcl|chr2:233050059-233051061 No definition line found
CTCTAAACAACTCTCTAAATCTTAAATTTAAGAAGTGAACAGAAAAATGCTTCTTCAATGGTTCTCTAAATAGACTTGCT
AAATTTACTTAGTTGCTATTCAACTCTATTTACTCTCCACATTTAGCAACTTGGTAGGAACTCCCTAAATGCACTTAACG
TCAATTTCTTCACACTAGCGTGATTATTTTTCCCTTTCCCACATAGTGAGGTAGCTAGGTATAGCACGCTCTTTTTTCAC
TTTCAAGCATAATGAGGTAGCTAGGTCAAACACGTATGACACAAGTTTCTTCTTCACCGTCGAACCCAACTTCCTCATAT
GTTACGCCACCGGACCACCACTCCTCCATAGTTTATATTGACCGGCCTTTTCTCCTCCGCCCTCACATCCTCTGCTCTCA
ACCTTATTATGAGGCAGATCTCATAGGGACAAGGTCGTTAAAGCTAGATTCAAAATCGAACTACTTCCTAAATATAAGTA
ACTATTGGAGACTAAGTTATTTTTTAGTTTAAATAGCTATTTAGCAACTTGCTAAATATAATTTTAGCAAGTTATTTTTT
AGAGAACTGTTGGAGTTGCTCTAATTACAAAGAAGCTGTACATGCGCTGAACTCTGCAGTCCGGCGCCGGCGGTCCCATC
CATGTATGACCCCCCACAGCCACAGGCCACAGCGCCATCGGGCGGCCCAGCCGAGTAGTGATGCCAACTAGGCCCACCAG
AATTTCAAATTATTATTTTCTCGGTCGCGACTCGCGAGCGGCAATTGGACGCATCGCATCGGATCTCTTCCTCCGGTCTT
CTCTGACCTCTGGGCCTCTGACTCCGCGCCCACACCGCCACTGCCTCTGGCCTCCAGCCACCTCCCGATCTGGCCGAGCT
CGCCTCCCCGGAGGCGGCGCATGGATCCCGCCTCGTCGGTGGCCGCCGAGTTTTGGCGGCCGCCGTACCACCACCTCCGG
GCCTCGTCCGTCGTCACCGCCGCCGCCCGCTCCGGGGGCGGCT
>lcl|chr10:145229025-145230027 No definition line found
CGCTCCGAAAAGGCGTCAACACTTGCCCTCCTTCGAGTTGAATTGTTGTTGTAGCATTGACAACTTGCTGTTGAGCTAGT
CGACGACGACCACGATTTCTTCGCCAATCCATTCTGCAAAAAATGGAAAGTAGCACCAGCACACTTGGCATACAATACAA
TCGGTTGCGCAACAAATGAAACAGATTGTAGAGTGCAAAATCGGAGTACAACAAATATTGAAGGCTGCTTGTCTGAAACC
GGACACTTCCTAGGGTTCCTTATCGTACAAGCCTCAAGAACATGCAGTGCTAATGGAGGACCATGGCTCACCTAGCTGCC
AGTTGGCGACGAGCGACTCAAAAAAGACGATGAGAGGTGGCGTCCGAGTGCGTCGCCGGCGTCGTTGGCGGGAGCCAACA
ACTGCGCCGTGGTGGGAGACAGCAATGCGAGACCGGGTAAGAGAGCTGCTGGAGCACTCTAGTTAAATACGCACGCGCAG
TGGCTCGCGGACTCTCTAAATGCGCATTCGCATCCGAATGCCACGGGAGAAAGCCTTACGTTTAGTTGAGGAATCTAGAT
GGATGAAATGGAAATGATTATGTTCCAATTTCTAAGAATATAATGACTTTATTCTGTTCTATGAGCGAAAATATTTGATA
GTTTTTTTGAACGTTGAGATTCAAAATATTAAAAAATATCATTTTTAAAAAGTCGTTTCGTTTTAGTTTTTTTTTCCAAC
CAAACGCTGCTACCATTTCAGCTCCCTCGTGACGTGAGGTCGTGAACCAAAGTGAAAGCGCCGCGAACCCACCGAAACAC
AGCAGACAGGAGCAACATTCACGGACGGAAACCCCTCAACCCCGACCCCCTCGAGGCCTCGACCCGACCCGACCCGCCTC
CAACTCCAAGCCAAGCCACCATGGCGGCTCCGCCCGCGACCACCGCCACGACTCACCACCGCGCGCTCCTCCCGCCCACG
CGCACCCACGCCGCCGCTACGCACTCCGCGCTCCGCCTCCCGC
>lcl|chr7:153855752-153856754 No definition line found
TAATAAGTTGTATAATTAAGTGACCTTGCACTAAGTTATCCATCCACCACATATATAACGCTAGTAAAAACTATAATATC
AAGCGACACTCTCACCGACTACTGATACATTCACCAATTGATAAAAAATATGAAGTAAATAAGGAATAACAAGTTGTTGT
TCGTTTATAAAATAAAATGACAATATGCACTAGGTTTGGTCGGGTTTAAAAAACACACGGGTTCACGGGTTTGGGTACTA
TAGGAACAAACCCGTACCCATAAACCCACTGGATACAGATTTATGCCCGTTAACAAACCCATGGATATGAAAATTGACCC
AAACCTGTACCCTAATGGGGTAAAAACCCATCGGGTTTCGGGTACCCATTGCCATCTCTACGTGGGTGCTTTCCTTGGAG
GCAAAAGTGCGCAAGTTTCGTTATAACAGATGGGAAGGGGAGCTAGAACTTTATGGCACTCAGTTGATATCTGAACCTAT
AAAATTTGTTCACATTTGTGTTTATCAATCCACTATACAAAAGAGGATGTAGGGTATAACTCATGCTCAAACCTTTATTA
AACACATGTGCTAGTATCTAGGCTGCTCGATGATGTTCTATTGTTCGCGACTGTGTTGTGTGAAAACTGCAGCAGATCAA
CTGGGCCATGCTGGCCTGGTTATGCACGGGCACGCTCGAAGCGGAACCTAGTGAGCAGCCCAACAGCGTCCTAGCGGTAG
GCGTACGGCCCATTAGAAGTACACGGCCCGAATCCCCGGAGAAAACCCTAGACAGCGGCGGGCGCCTTGCCATAAAAGCA
CAGCGCTTCTACACCCGCCGCCGCCACTCGTTGCAGCCTCTCTACCTCTACCTACTGGAGTAGGGAGCACGCCGCACGAG
CCCTTTCCGCCGCCGCCAAAATGGTAAGCCGCCTTCTTCCCCGGCTCCCTATGTCCCGTCGCGCGCGGGCCACCTTGCTG
CCCCTGTTGATTCTTGCGTGGGTTCTATATGCTGTAATCCATC
>lcl|chr10:35591545-35592547 No definition line found
GTTGGACATTCGGGCGGCCAAAGCAGCGGCCCCCTTATCTCCAGGGACCAGGGGAGGTCGCACACCAACGCACCGTCCTT
CCCTTTCCTCCTCCTCCTCCCTCTCCTCGGAAGGTGAGAACCTCCAGCGATCCTCGTCTTCTGTGTGTGAGTTCTTTGTT
CTTGGATGGGATTCTTGCCTGCTACCACCTGATTCTCGTTTCGAGGTGTCCATCCCTGGATACATGGATGGATTAGGATT
AGCAATCATGTGTTGTTAGTGGGCTCTGATTCTTGTCCACTTAATCGCTGTTTTTTTGGGGTTGGGGTGGGGGGGGGGGT
ATTGATTTTGTTTTTGTTTAAAGTTTTGGTTGTGGATAAGCGGCAAGGTATCTTTCTCCGTCTTTAGGTATAATCGATGT
AAATGCGAGGTTGAAACACTAATTCAATCGGTAAACGGAGCTCGGTTGTGAATTTCTCTGTCGCCGGAAATGAAACATCT
TTTTTGTGAGCCCTCAATTCCAAATCTTTGCGCGTTGTATCGGTGCCCCTATCCATCCAGATTGCCGCGGATTGATTTGC
TAGGAAGCGGCAGAACATCTGCCGCTATGTTTAAGCCTGCACATAATTTTTTTTCATTTTTGTTTGGCACAGTTTTTCTT
TTGAAACGAGGCTTTCCCCGTTTCCAGTATAGAATATTGTTTGGCACAGTTTATTCTCCATTTTCTAGCACATTTTGATT
TTGCAATTTGTTTGAGATGAGATGGATCAAGGGCAACATACTGATGATTGTTATGCACTATTCCTGCGCATGATTATAAC
TGACCTTTTGTGTGTATCGGAGAATTTTAGAAGATTGGTTTTTAATATTGATTAACCGTTGTAATGTCTTTGTGCAGGTC
AAGTGACGGTATTTGTGACCATGGCAGGGACCTTACTCCAGTCAGTTGCCCTGGGAACACCATTTGGGGGTCGCATGAGA
ACCCATTGTTGGAGGTCCCATGGCACCAGGAGGCCTGCCTCTA
>lcl|chr10:17612700-17613702 No definition line found
ACTGTTTAACACCCAAGCTTCTGCTGTTTCTTAGTCTATTTCTTGATGCCACAGCACTCAATATCCATGTCCCCATGAAT
AATAAATTCTCAGATCAGTGTTATGAAAACTTTTTTTTATTTTGTTACCATGTCAAAATTAATGACCATCTCCATTACTA
TCATCATACAGTAGTGCCTCTGTTTATACTTGAAATTTGAATCCTCGCTACAGTTATGTTTTTTTTAAATATTGAGCACA
TTTTTTATGCTTCAAGCAAGGCAGTGGTGCATGTTTCCTTCATCCTCTGTTATAACAAGATGGTGGGCAACTGTTTATTG
CCCCTTTGGTATCAATGCCTGTTAGAGCATCTCCAACGATGCCTCAAATTTGTGCCTTAAATTGAAAAATATGAGGCTCT
ATGTAGTAAAAACTACTCCGTGCCTCATTTAATAAAATTTGGTTAAAAAATTATACCGTAGTGTGCTGTACTATAATCTA
GATTTGATGCTTTACTATTCGAGCGGAATGTTTTGTTGGTGCCCTAAATTCTATAAAATATACTCATTTTTAAATTATAG
GGCATTTTTATAGATTACGTTGTTGGAGATGCTCTTACAAACTATAACTATTGCAGTAAACTTTTTCTACCAATTGTAAG
GTAGCCGTTCATTTAGTTATGTCTGATTAGAACATTTATTCGTGGTGAACTTAGGACAACCTATTTTTTACCATCTTTAT
GGGGTGGCTGGCACACAAAATGACATGTCAGTGACTCAGCTGTCATTGACTCATGGTTTAGGGCCGCCATCCATAAATAT
GACAAATAGTTAAATTTACATGACCTGCCCTTTCCATTTTGGATGTGTATTGGATTATCTGTTGATATCTCAGAATCTTG
CCCTGTTGCAGTTAGGCACAATGATGCTAGCTAATAAGCTTGGTGGTCTGCTCAAGAATGCTACGAGTTCAAATATGTCT
GTCTACCAAGCAATCAGATGCATGTCATCATCCAAGCTTTTTG
>lcl|chr3:109188194-109189196 No definition line found
TTGGTTTAGTGATCCAATCCATGATGCTAACAAAATAAATAGGGTAGATTAGAATAAGGTTCAAATGATTTCATATTTTC
TTTGGATTTTGACCGTGGCTTTTGTCCCCCACAAGTTCAATCAAAGAGTCAATCCAATCAACAACTTTTTTCAAAAACTG
ACTTCTCACAATGCAAAATTGAAATAACATCTAGACCTACTTTTAGTAGTTTTTCGGATGGAAGAACTCTGTAAATATAC
ATTTAAAATTTTTAGTGGCTTGTAACGGCTTTCACCAAACGACTTTTAGCTTTTTTACAGCTCATAATTCACAATAAATT
TTTCACAACTCATAATTCATAACCACCTTTTTATAGTCATAGTTCAACCAAACAGACCTCAAACACATCATGAATTCCTC
ATTACCGTCCTAGGTGTGACACTTCTAGTTTTAGGCCTTCTAAAGCCGTGCTCAGTAGCGTGCATATATTCATATAAAAC
ACAACACTGTTTTATGTTGTAGTCTGTATTATTTATATAGTGAAATTTAAAATAGAGAATGTGATAATAGGTGAGAGAAG
AAGGTTATTAGAGATAACCTGAACATTTAGGCCCGCATTGGCCTGCTGCTGAGTTTTGATCGATGAGTTGTGGGCGCACC
TGGGACAGAATACCCTATCTCGGTCTGCCCATGTGAAAAAAACAGAAAAGCAAGCAGCCCAATCAGCCCCACCAAGAAAA
GCCGAAGCCCAAGAAGCCCAGTGAGCACCTTCTCCACTAGGTTAGTCTTTAGTACACGGTCAGCCGCCCGAGCCGGGTCG
GAGTTGAGCACTTCCCCTTCTCCTACCCTTCACCTCCCGTTTGCCCGCAGCCGCCACCGCGTCCCCAAGCACTCCAGCGC
CCCCGTCCCCGATCGACGCCATGGTGTCGGAGGCCAGCAAGAAGAAGGCCGCCCAGAAGAAGGCCGCTGCCGCCGCAAAG
AGGGGAGGCAAGGCCTCGGTGGCGTCCTCGTCGTCTTCATCTG
>lcl|chr5:123238912-123239914 No definition line found
GTTTTTTAGGCTCAAAACGGTAAACCCGTCGACCATTTGCTCATTGTAACAGCAACATGACCGTCAACAACGTGACCAGT
TGCCGAGCAGGTCAAGTTGCAGTCGGTGACCATCTTCTCAGAGCCGGGCACCTCGATCTTCAGTCGACAGCGACCAGCGG
TCGTGCATGTGCAGCCTCCAGCCTTGCCACGACTTACCTACCTGGCCAAGGCGAGTTGCGAGCTACTCTTGTGAGGGGCA
CACCGGCCCACGCGTCGCACACGGTACATATCCATGGAACCACGTACGCCCAGATCGATCGTTTCGAGACAATCTTCTCT
TTGTCCATGGCAAGACGTTGGACACTGCAACAGCAATGGTACTTGATCGTCAGAGCACTCATCGGTGGTCAGGGAAACAG
TTCGAGCCAATCCGCCCTTTCAAAGACCCGGCCTGTCGATCCTCTCGAGATCGAGTCGTTGGTCCTTCCGTTCCACGCGA
GATCCTGTTAGGTGGTCACGGAAACAGTTCGAGCCTGCCTTGCAAAGAACAGCTCGCTCTGAGCATTGGCACACACACAC
CACACCAGTCGCTGATATTAGAGAAAATTCCTGGTATGCCATCATATTTTATACTCATCCCTTGTGTGCCACTGAGTGGC
ATATAGGTATATTTTTTGGTGTCTATGACATGTGGGGCTAGTGGCATACAAGGAATGAGTATATTTTCCAGTGGCATACA
GGGAATTGGCCCCTGATATTATTCCGATCCCCCACGTGCAACACGGCATCTACCCCACCGGACTCACTATATCTACGGCC
CATCAGCATACGCACAGACCGCGCGCTCGGTCGACTACTGGCTAGCTTGTTTCAGTCGTCCGATCTGATCTACAGAAAAA
GCAGGGGCAGGGCAGCTAGCCATGATTCAGATGAACATGAAGCAGCCTCTCGTGCTGCCCGCGCACCGGGGCAATGTCAT
CGGCTCGCGCCTGGCGTCGTCGCCCTCTCCGGTGGCGGCGGCG
>lcl|chr5:201992180-201993182 No definition line found
GCAGGCCTCTGCTCTGATCACGGACTGAGCAGGTGGCCTGTGCGGCGTACCGTGCCCGGTTTTTTTTATCACAGAGACAC
AGACTCACAGTGCCCGACCGGAGTACCGTGCCTGTGCGGAGTCAGAGTGCGTGCGTGGCTGCGGGGGTGAGAAGAAAAAT
TAAAAAAACGCGTCCACGCCTGTAGCCAGCAGCTGGTGACACGCTGCCTGTCGGGTCATCGGGTTGGCCCGTGGGCCATC
GGGTCGGGCCACGGGCGGGCTCGGGCTGGGATTTTACATTTTTTGTCGGGCCGTGGGCGGGCTCGGGCTAAAGAGTTTTT
ATATCGGGTTCAGTATGGCCCGACCCGAACCCGGCCCGGCCCGGTAAATGATCAGGTTGATCACGTACACATACCAACTG
ACCAACAAACACCATATACCGCGCTAGCTGTAGGCTGTAGCAACCTGTTTCGTCTAAAGGAAACAGGCACACACTCCCAC
TCCTTTCAAGTTCCAGCGCAAGCAGTTCACACTGGCAGGCACGTCTCAACATGGCCGTTGAAAAAGAAAATTAATGCAGC
TTAATTGCATATAAAACCAGCTCATCCAGCGGGGCACCCCCTCCCTCTCCGTCCCCATCCATCCCTGCAGCTGCATACCC
ATCTTATTCCCCTCAACAACCTGCACATACAGAGCAGCTGCATATATGCTGCATTGATACAGATTTGCGCTTGAGAGCCA
CGGCCACCACAACACCAGCACTAACAAATCCCCAAAAAAAAAGTCTAGCCACAGCCCACAGCACTTCTTCTCCACAACGA
CCCCACAGAGGGCCAGAGCAAGACATCCGCACCGCATCGCATATACCCAGAGCTGTGATCGCTGCCATTAATTCTCCCCT
CATAGGCCTCCAACAAGGTCGATGGAGGAACAACACATGGCTGGGCCGCCGTACCGCTACCGCCTTCAGCATCGCCGGCT
GATGGACATAGCACCCGCAAGCGCGAGCGACGACGATTCAGGT
>lcl|chr8:36507863-36508865 No definition line found
CTAAGGTCTAACCCCGTTGCCTCACAAAAAAGCAAATCAAAGCAAGTAGCAATGAGAACCCAAGGGAATCTGAAACAAGG
AACCTTGATGTCGTTTATGGAGTGGAAGCATCTTCCTTTGTCCAAATTCATATTTTCCCTTCTAATTCACCTTTGAGACT
AAACATGATGAACTCAAGCAAATTATTAGTCTCAAAAGGGTCAAGTTGCAGCATATTCTCTCTCTAAAAATGTATATCAT
TAAGACTTGTGAAGTTTGGGAATGACATTATACAACTTGAACACAAAAATAAGCAAGAATATGAAAATAAAGAAAAAACA
ACATGATCAAAGTCATGGATCAACGAAACTCTGGTCAGAGGAAGACACGCTGCCACCACTGACAGGCACCTGTTGCCCCA
CCACCTTGTCAACAGGGGAGCTACCACACCCTGGCACCCACCGAGTGGCAGGGATGAAACCTCCACCGGACGGTAAACAC
TCATTTCTGTCAAGTCGTGAATGCCGATAATATTCTGAAATTTCAAATATTTTTAAATATATAAATGAAAAAGCTACCCT
ATTTCATGAGTTCATTGGGCCATCTACGTACTCTAAAGGCCCATAATTGTAATCCTCAGCTTGGCGATTCGTGCAAACCC
GTCATCATCTCACGATCGAAATGCGGGAAGGCACCGAGGTCAACAAGGTCATTTAGCATACGCCCGTACATAATCCTGCT
CTTCTCGCCAATCACAAAAACCCTAAGCGCCACCGGACAATTCGTTGCTCGCGATCCTCGCTTCGGTAACTCTCCGGCAC
TCCGCTCGATCTGTTCCTACTAGATGTGTTGTTCGTCTTCACCGTCAATCCACCTCCCCCTTACTCTGAGTCGCCTTTTG
TTTGCAGGGATCCGGAAGAGATGGCCAAGTCGAAGAACCACACGGCGCACAACCAGTCGTACAAGGCGCACAAGAACGGC
ATCAAGAAGCCCAAGCGCCACCGGCAGACCTCCACCAAGGGGG
>lcl|chr8:116059616-116060618 No definition line found
TCCGTCCCGTTTTCATCCCTACCGCCGTCCACCGAGACCTCATCAGCCGTCAGAACTGCAGGGCTTAGTTCGTGTCCTCG
TGACTGTTTTTACTCTATTTACTGCTGGCTGCTATTACGGTGATCGATCACTGGCTGTTCCTGAGCTTTCACGGCCGGCC
GGCCATTGGAGTGAGATCGATCGATGGGCTGCATGCATGATTGGACGGAGTGTGATTCGTTCGATCCCGAGGGAACGAGC
TGCTTGATTGAGGGAATCATTCCGTGTGCGCGGGGCGAAGACATGGGTCGCTCTCATCATTAGCCTCAGCCGCCGCCGCC
GCTGCTGGACCGCATTGGCATCTGGGTCTCTCCCGTCCGTCCGTCCAGTACTCTTTGACGCTTGCGAGAAAGAGATTGGG
TGGAGTTCCAGCGAGGGATTGACTAGATTTTTCATATCCATATCCATCTATATATCTTGCATTTACTAGATTTTTCCACA
CCCACATATCTAAAATGTTGAACATCAAAGACCCGTTCAATATTCTTTCTTGCTCCTGCCTGCACGAAAGTCGAGCGCCC
GACAGGACGCTTCGCTTTAGTAGTAAAGTTTGTGGCTGCTCTTCAAAAATTTCCAACGAACGAAGATCTGGGCCCATGTA
ACAGAAAAAAGGCCATGAAATGAGAATGAAACAATCTCAGCCCAGCCCACTATCCTCCGGCTGTGAAGCCACCTCCGCGG
CTCTTATATAAAGGATCCATTCCGCTAGGGTTTCTCCTCGGTAGCAGCTGGCTCACTTCTCCAGGTAAGGCAAGTCCCCA
TTCCCGCGCCGCCGCCGTCGCCGTCGCTGATCTGAAACCCAGCGTATCTCCTGCTTATCCTCGGTTGTTTGTCCCCGCGC
ACAGGAAAGTGTTCGTCCTCATGGCGCCGCCGCAGCCGAAGTCGGGCCTCTTCGTGGGCATCAACAAGGGCCATGTCGTC
ACCAAGCGCGAGCTGCCTCTGCGCCCGTCCCACCGCAAGGGGG
>lcl|chr7:54643980-54644982 No definition line found
GCCTCGAGCTACTTTATTAGCCTTTGCTTTATTTTTTAATCGTGACAGCCTCCAGGATTAGGGTTGAAAACGGACGAAAA
AATCCAGTCCTAATCTGTACCGTTTTTCACATTTAACTCGTCCATTTTCGTATTTTCGGAAAAATCTGGAAACAGGAGAG
TCTATTTCGTCCGTTTTCGTGGGATCCCATTTTTCAAATTTAACCCATATTTATCCCGTATTTAAGAAATCCGGGATGAC
CCCAATATACATTAGTGCACAAACTAAATTATCATATTCTTAAGTGATATATTATAACATAAGTGGTCATTCTAGCCACC
GGCTCTCCTTAATGGCAAGTGGTTTAAAAGCTCAAACGACATCGATCGTAGCTATATATACTATTGGCAAGCAAACAACA
ATAAAATGTTGTCTCTCTATATCTATTTGTTTCATATAATTGTCATGCTAGTCAGTCATCAATATTGTACGTGTATGTAT
TAAATTACGAGTTTCCGTTTAATATTTCCGCTTTCGTTCTTTTTCATACACCCATTTATCTCACTACCGTTTTCGTTCTC
GATTATTCTGGACCTATCCTGTTTTCGGTGATAAAATGTGGGGACGAAAACGGGAGATGCGTTTTTTTATCGGTTTTCAT
TCCTAGACAGGGTAGACTACATATCATGTCTACAGTAGAAGGTTTGTTTTTTTACATATGAACACGGGCACACGAATCGT
CGGCTCACGGCCTCGTCACGCCCACCCTCTCCCTCTTCGGGTTCCAGGCTTCCAAAGTTGTCAGAGACGGCGAGAGTAGG
GGGTTTCCAGGAAGCTTCGCCAGGGCGCCGGTAAGTTGACTGGATTTGCTGCTAGGCAGTCAGGCAAGCTCGAGTTTTGC
CATTTGAGAAGGAGAGGGAAAATGATGACCTCGTGGCTTCTGGGCCGCCGGGGCCCCTCCGGCTTCTCCTGGAGTTCCAC
CGCCGACCAAGTCACGCAGGGCATCTCCGCCGCCGGCCTCACC
>lcl|chr8:159522279-159523281 No definition line found
GCCACAACGGACGAATCTCAGATCANNNNNNNNNNNNNNNNNNNNNNNNNNNNNNNNNNNNNNNNNNNNNNNNNNNNNNN
NNNNNNNNNNNNNNNNNNNNNNNNNNNNNNNNNNNNNNNNNNNNNAGATCAAGAGACAGCGCGTCACTTGAGGGGTGACG
ACCCGGCCCTTGCTCATTTAACACCATACCCGGGTTCCGATATGGCGCGTCGCTAAGAGGGTTACGCCCCAACGGTTTTC
TTTGTGGTTTCATCTCCATAAGATTTGGCTGGTTTTTTACGTTGGTTTGCCGGACCTAACACAACCCTCCTCCTTTACCG
GGCCTGGGACCGGCTATGTTGAAACGACTCAAGGAAGTCTTCCAATCAACATAGGCGGAGTTTTAGCTAGTTTATCAAAA
ATCATCATGTATATAATACTACAGTATTTAAAAATGCTGCAGTATTTTTCTAAACTTGTGAAAAAACTTCACTACTAAAC
AACTCCTAAGGAGTAACTGAATGCCGATGCCGTGCTCCGCCGGTGAGGTCACCGCGGCGGCACTGGCACGGGATCCATCT
TCCTCCCTCGTCGTCCACGTTCAAACCCCTGCCCCGATTCCAATTCCATCAATTCCATCGAGGTGGCAGATTCGAATTGA
TTAATCCGTTAACAAGAAAATATACTAGTCACCACCCCTCTCTCCTCTTTCGTCGCCATCAACGACCGCTTCCACTCCGC
CTGCCGCTCCCTTCCTCGGCAGCAGCCCGCCCGCCACCGCGTGAATTCGCGGGGGCTACAAATCCCGCCCCGCCCGGCCC
TGCCACCGCGGCATCTCACCTCCATCCACCACCGTCGTCGGCCAAGGAAAAGGAAAAGGAAAAGAAAGGAGCGGGGAAGC
GGGGCACTGGAGCAGTGACCATGGTGAGGCTCCCGTACGTGACCGCGCTCACCACGCTCTTCAGCTACGGCCTCCTCTTC
GCCTTCGGCCAGCTCCGCGACTTCTTCCGCAGGATCCTCGACG
>lcl|chr4:153545031-153546033 No definition line found
GTGGACAGGATAAGACGAAAAGAATTTTTTTAACCAAACTAAAAATTGGTCCCCGAGTGGATTCCGGGATGGAGCCGATG
ACAAGCGACAACTATCAACTTTTGTATTTAACGTGATGAAAGTGCCAAAGCAACTAAGCAAGGCTCCTGGGTATCTAGAA
ACGCATAGCTAGGAGCTACCGAGAAATGACAAATTGAGAACGTAATTCTAATCGTGCGCCTCAACAAGTTGTCTTGATGT
ATAGTAGTTTATCCGTCTAAACAAATATAACTATTATATTAAGTAGTCAAAGTGTCAAACAGTGTAAACTTCAAACTGAT
TTATATAAAAATATGAACATTTACATAAAAAAAGTACCGCCAGACCAATTATAAAATATATTTTTAGAAAAAATATATTT
AAAGACATAAATGTAAATGTCTATATTATTTATTTTAAATTTAGTTAAATATAAACTAAATTGATAGAGACTTATGATGT
GTTTGGTTTGTGGAGTCATCTAATGCTTTATGAGGTGATGTATCATAAGTTCATTCCATCAATTTTGGTGGAATCAACTC
ACTTCTCATGTATATATTAATTATTAGTTTATAAGGAATGAAGTGGTAATGGATCAACACATTCTATTTAACAAACCAAA
TAAAAATGTGAGAAGTGAGAAAAAGATCGATCACTTCATTCCTCAAACCAAACACATTCTTACCGTAGCTGTATTATTTT
ATGTGGAATGAGGATTGAGGATTACTAACTAAATTAAAGTACACTATTATTTATGGGACGGAGGAGGTCGTTGCCGCGTT
CGACACCAATGAAACAAGGAAACGCAATAAGGAGATCCCTCCCTGCTGCTTCTCTGTACGCGTTACCCCCAAACCCCTCA
GCCATCTTGGCGCCCTGCGGATGGAGGGCGGCAGCGGCGCTGCGCACAGGCCGTGGGATACGGCGTCGCAGCTGCAGTAC
AGCTTCAGGACGTCCGTGAGCAGCCTCAGCGAGGTGGAGGAGG
>lcl|chr2:217261783-217262785 No definition line found
CCCTGTTTGGAACATATGCGTGATTTACGGTCTTAGACCCTGTTTAGAACCCCTAGAGCTAATAATTAGCCAGCTAATGA
ATTAATTATTAGTTACGAGATAGCTAACAATTAGATACGGTATTAGCTGAGACGGTTTGGAACCCAACAACTATTTTTAG
TAGCTAACTATTAGTTTTAGAGGTTCCAAACAGGGTCTTAAACTATCTCCAACAAACTACATATCCAACACCTCATTATA
CTTGCTCTAAGGGGTGTTTGGTTCTCTTGATTAAAGTTTATTTCGTGTCACATTAAATGTTTGAATACTAACTGTGAGTA
TTAAATATATGCTTAATTATGTTTAATATTTTTGTCACATCTCTTAGTCTTCATTTGGATAATTAATTTTATAATAATAC
TATATTTAATATTTGTAATTATGATTTAAATATTTAATGTGACAATGACCAAAAATTTGGTTAGATCGCATGTGCTAAAC
TTTAGAAGAGTGTTAAAGTTTAACACATCATGAAGAGCTAAACTAGCTTTTAGCCCTTCTGTTTGCATCTCCAAATACTA
AAGTCATGTTTATTTACCTTCCAATTTAAATAAGTTAAAAGATAATCAAACAACCTTTACTAGGTGGCAATTTAGGTACC
TATATTATAATAATCAATAACAGATCTTATATAATATATAAACTGAATTATATAATTATATAAACAAATAAATATGACTA
AAGTTTAACTAAAGGTGTACTAGTGTTTAACTTTAGCAATATAATCCAAACATGCTCTAAACTTCATGGGTCATGGGTGG
AACTCGAACCAAACGACCCCTAGATCTATTTCGGCGTTTTGCGTGTCCATTTACCTAGAGAAAGCCAAGTACCAAAACCT
CTTCCCGGCGGCCAAATCTGATGTTCCCGATTCAAATTCCCACCCCGGCGGCCGCCGGCCTTGTTCGCACCCTTACAACG
CCGCCGTCAGCTTTCCAATCTACCACCCACGCGCCGTTTCTCA
>lcl|chr10:106264727-106265729 No definition line found
AAATGACTCACAAGTCAGATCCATGGAAAAAATATTATGGAGAATAAATGCCACGCATGCCAAAAAAGAATTTAAGTTGA
AAACATTATTGAAACAAAAGAAATTGCATGCAAGACTCTTCTTTAAATACTACTCCTTCCATCTAAAAATATAATTCAAG
AATCTCGGTGTTACTTATCTACTACTACGCATTGTGCAAGGGTAGTAGGATAGGCTTGGGGAGAGATGTAGCAGATGTTT
TTTCTGTCATAGATGGAGACATAAACACACATGTGGTGTAGCGGTAACTAATGCTCGCATTTGCCTGAGAGGTCGCGGGT
TTGAATCCGCTTGGCATCATTTGTGTTTTTTTAATTTTAGCTAGACGTGTGTTGTACGTGGGAATGTGCATGAGAATGGG
CTTTGCGGGGAGGGGGAATGAGAAACGCAGAACAGGGAATGAAAATGACCGAACATGGGAATGAGCTATGCGTGGAGGAG
GAAATGCGAATGGCTGAACACGGAATGACAGACTACTCTTGCAGTCTTAATAAGTAGTAGAGATTCCTGTAAAATTCTCG
TGTCCTAAAGAAGGCTTAGGACTAGTTTGGCAACTTAATTTTCTAATGGTTTCTTATTTTTCTAAGAGAAAATAACCTAA
TTTTCTTTGGTAAAATAAAAATATCTTAAAAATGGGGTTGCCAATTGACAACGAATGAATATTAATATTGTTTTATTACC
GAGGACCTGTACCAACCGAGGCCCATTGGGCCCGCTCGAGCCCACAAAAGATCTAGGGTTTCCTGCTTGTCCCACGGGGT
TTTAGGAAGCACGCAGCCACACGCCGCCGCCTCGCTCTCTGCTCCCCTCTCCATTTTTCATCTCATTCGGCGCCGCGGCA
CCCCCTGCTCGTCACTCGCGATGGGTAAGCACATCCGTTCTCTCTGGTCACTGTCGTTTTTCGCGTCGTCTCTCCGGATC
TGACCTTCTGTTTTCGGTTCGCAGCCCGGATCAAGGTGCACGA
>lcl|chr10:118010678-118011680 No definition line found
AGTGAGACCTACGTAGCAGGAGAAAAATCTTGCCACAACTATTATTTTAAACCAAACACATATCTAACTTTAAATTACCA
TACATTTTTATGTCACACTTGTCTAAGATAATTAAGGTTAAGCGCTTAAATTCAACGCCACAGTTTGTCATGTCTAAGAG
AAGTTTATCATAGTTTTAAAAGTCATTGACGAATGAAACCTACGTAGTAGGAGAAAAATGTTGCCACAACTATGATTTTA
AAACAAACATATATCTAACTTTACCTAGCCTTACTCATGACAAATCTTGACAAGTGAGGCAATAAACCAAAGAAGTCGGT
TATGAATGGTGAGTTGGCGAAGGAAGGTGAAGCAGCGTCTCCCCTCCCGGTCGCCAGTCGCGTCGACCCCGAGTCCCGAC
CGGTGCGCGCGCAGGCGCACAGCCAGGACACGACCGAGCACGGAGCAACGTCGCCCTCCCCCAGTAGCGCAGCCCGGCCA
CGCCCTCATCGCCCATCCTGCCGGGCCGCGTCGCCGACTCGCCGCCAATTACCATTCGCCTCTGCAGACCCGACACGGCG
CGCGGCTCCTCGCCGATTTGTTCCCGGCGGCTCATCAGAAAGGTGGGGTCTCTAGTTCCGAGATCACTGGAGCACTCTCT
CGGTTTTAATCCGTAATCGTGCTGCTTGGCGCCGATTTCTCATCTCCGCAGGCTGTCTCCTTGGGGGGATCGATTACTCG
CGTGGCTCGCAGTTCGCACGATACTCGGGGGTTCTGACTTGGTTCTAAACAGCATCTGCATCTTCTCGACCCCCCAGGCT
TTGGATCTGGCCTTCGTCTCAGTTCAGCGAGCCGCGAAGAACAGCCTTGATTTGGTGCCCCAAGTGATGTAGTGTGAGAG
GCTAACTTCTTGAGAGCGCGATGAGCAGCCAGGGATTCGGTGCGGGGAGCCCCAAGTCCTTCCGCTACCCCAGAGGCGGC
GACTTCGATCTCGAGTCCGGGTCCCCACGCAAGGGCCGCAAGC
>lcl|chr1:56747696-56748698 No definition line found
TTCCTAAAATTATTTTGAAAATTTCGGTTTTCATTTTTTTAAAATCCGAAATTTCATAAACCCGAATAGACCGAACCGAA
TGCCCAACCCTAAATTCCACACACGCCGCGACCGCCCCCGCCAGCAGCATATGTTACGTGAGCTACGTAGGAGTATAATG
TGTATTACTTTTTTTGGATTTAATAGTTTTAAAAAGATCCCAATTTTATGAATTGAAAGATTTATTTTTGGATCTCTAAT
TTAAAAATAAGTATATTTTATGTGATTTAGAGCACAATAAAATATTCTATTACAATAGTAAAGTCTTAAATATATATTAT
AGGGCAGCCCACTATAGTAAATACTTGAGCCACTTGAGATGTTGTCTTATAATTTTTGAATCAAATTTTATAAAATGAAG
TATTGTTGAAATAGTTTTTCCTACCGGAGTCGTATATTTTAATTTGAGACATCAGTTTGATATATTATTAGAGATGCTTT
TAATGTTAGAGTCCTATACTTCAAATTAGGACTTATAGGGTAGTCTAACCCCGAAACAACTATACTAGTCCTTTTTTTTT
AAAAAAAACTATCCTATCGTCCTATTGGGACTGCGTATAACAAAAAACAAAAGCATTCAACCGTGGACGGTCTAAAAAAA
GCGTCTCCTCTAGTTTTTTTAAGAAAAACGTAGCCAATCAGATCCAACTTTTCCAGCAAGGCAGCCAATCAACCACCTAC
CACCACCCGATGCAGAATGCACGCGTGAGATCCGCCCATCAAAGCTCCCTGGTTCCCTGCCTCCTCTGTATACTAACTCT
CCTCTCTCCCAGAGTCCCGGTCAGCTCGACTGCTCCAGTTCTTCCCATTTCCCAGCCGCCGCGGCGCCACGCAGACCTAG
CAGAGAAACACCCACCCGAGATGGCGATGGCTCTGCGCCGCCTTGCGGGCGTGTCCGGATCGCCGTCGGCCTCCTCTGCC
GCGGCCACGGTGCTACTCCGGTCGGCGCTGACCCGCCCGATCT
>lcl|chr4:174069260-174070262 No definition line found
ATTGGTAGTTCTCTAAGATCATAAACCATTTTTACAGACTAACACAAGTGTTCTATGTACACTTAATCATCACTCACACA
CACTTAAGAAGATTTTTCGGCCACTTATCCTAAGATTAATCTGACCAAACACGTTTAATTAAGACAGAGGTTTCTTTCAA
TACAGACTTCCAAAAATGAAGATATATCTTGGTAGTATGGGTATTCTATCAATCATATTAAACCTTGAGATAGCATATCA
CAATACACTCTTTAGAAGATTGATGTTCTCATCTTTTAACCCCTAACCCCCTCTTGGCCACGTCTGTATGTCTATCATAT
GTCATGTCATGTAACCACTCTAAAACCACATGTGCCATATGTCATATGTTAGAACCTCTAGCCTACAAACGTTAGCCAAA
CTGTAAGGATCGGTTCTGATATTATTTGTAACATCTCATCCACTTCTAAACCAGCGACATTTACTCCTGCCAGTTCTATA
AGATCATAAATCATTCCTATGTACCAACATGAGTCTTTTGTTCGTATTTTGTACTCATTCATGCGTACCCAACAAGAGTC
ACAAGACTTTCTGGTCAGCCACCCATCATAAGATTGATCTAGAGTCCAAAGGTTCTTTCAAAACTTGCTTTTGAAAAAAA
TAAACATTGTTAGTATGAATATTCTATCAATTCTATCAAGCAATGGGCCAGGATATCACACCGTCCTTAAGCTATCTTTG
CTGGATAGTGTAAAATAGGGGGACGTGGAAACGTACATAATATTATTTAACATTGTTTTTAGTGTGAAGTTTAAAATTAT
GGATAAGATAGGGGACGTGATGGGAGGTCTACTGGAGATGCCTTAATTGTTACTCTCATTTTGCAGATAATAGTAGCACC
TTTGAGCACTGCTGCTGAAAATGAGCTGCGCCGAATTGCCACCTGAAACCCCAGCTGTGAACGGAGAAGGGTCATCTGCC
GCCACCGCCGCCGCTCCTGGTGCCGGGTCGAAGCCGAAAAAGA
>lcl|chr2:204428166-204429168 No definition line found
GGATTTAGTGGATGTTATGAGCGTGTGTTGATTTGGTTGGATGTATTTTATAAAGTTTAAATTTATGGATTATACAGTGG
TATAGATTTAACACCGTCGTAAATACATGCAAACACTTAAAACTGGAATCACGTAAACACTTAAAACTGGAATCACGTAA
TTTTAGGGAAATTTGGATCCATACCATTAAAAGATCACCACTTTGGATCCATACCATTACTATCTCACTTACATGTGGGT
CCACATGAGTCAATGACATGTGGGGTCCATGGTATATATCTAAAGTTTGGATCTTTTAATGGTATAGATCCAATTGTTCC
TAAATTTTAACACATGTAACCATGTGTTCGGACCATAGTCTATAGATAGCAACGCGTGCTCATCCATTAACGTTGGAGAC
TTGGAGTGAAGCTGTCCATTTTCGACCAACCCTACTCGTCTCGTACCGTCCAAGACGGGGCAAAGAATGCCCGGGGAAGC
CGGCGAGCTGGAGCCTGGCGGCAGCTTGGCACCGATCGTCCTCCATTCCCGTCGCTCCCGACCTCCTCCTAATTTATCCC
ACCCGGCCTCCCCGGTTCGCCCCGACCACATCCCCCCCTTAACCTCCCCTCCTCCTCCTCCTGCGGTCCCAACTCCCATC
CTTCGGTTCAGGAGGGAGGCAGGCAGGCAGGAAGGCAGGTTCGAGGAGGGATTGGCTCCGCTCCTGCTCCATTGCGCGTG
ATCCGGCTCGTTCTTTTGATTGATCTAGGCGTTTCTTGGATTAGTCCTGGAAGGTCAAACGGTTGTTGGAAGCCTCGCTG
GGTGCTTCAACGAACGCGAAGGTGTTGCTGTCATTTAGAGCGTCTTGATTGGATTTGACCTGTTGGCCTGGTGGCGTGCC
GTCGTTGATTGAGCTCGAGGATGATCAAGTGGGGGCTCAGCAGCGGCACGCCCGCGGATTCCTACTACGAGGTCCGGTCA
GATTGCACGGACGGTGTGCCCAAGAGCAAGTTCAAGATTAAGG
>lcl|chr5:196848460-196849462 No definition line found
AGAAAAATAAAGTAAAAACCGACTTATACTTTACACATATATAGGAGATAGCTCGATACACTAATATTTGACATCAAAGG
TAGCACACAAGCTAAAAGACAAGTTTTATATAATGACGATTAAAGGTACCATGTTGTAGGTTGCAAAATGTTAACATACA
AAATACGTATGATCAACAGATAAATATTGCAGAAATATGTATGTTATATTGAATTTATGGTCATATAAGAAAAGATTAAG
TCTAGAATGATGATACACGTGATAGACTTAAGTGGTACCAATTGAAGAAAACTTGTCAAACATTAATTGAGATGGTTTAA
ATATGCCAAACGATGACCTCTAAAGGCACCTGTGTATAACGGAATTCTAAGACATGATGATACTGAAAAAAGAGACGGGA
AGATCAAAGTTGATACGGAGACTGATAGTAAAAAGAGTTTTGAAAAGATAAAATATATCTAAAAATTTAATCTTAAAAAG
AGCAAATTAAAAAAACTATCCACGTACCTAGACCGTGGCTTCTGTTCCGTGTGGAAGATTGTGATATGAATATTTTCTGT
GGAGAACTGTGGATAAGGCGGATAACAGATGACTGATCGTTACTAGTACTATTCTGTATGGCAAACAATACTTTTGTTTT
AAGACATATGTATGGGCGTATGGAAAACAATTCTGTGTTCGCGATGCATGCAGGTGTCTAAATTTTAGCCAGGCAGACCA
GCGGGTCCCATGAGTCAGCGACACGTATGCCATGTATCACTCTACCACCAAACCAACGGAAGTTTCAACTATTTTCTTCA
CCAGACGTCCAGACCTGCTCACGGCCTCCCAAACTCCGCCGCCGCCCTGTTGCTTCCAGTCTCCCCTGGCAATCTCCGTC
TTGCAAACCCTAGCCGCTGCCATGGCATATCTAGCTCCCGCGACCGCCGCCTCTTCTCTCCGCACCCCCATCTACGTAGC
CGCCTCTTCCCGGCGCCGTTCCTTTCTCCCCGCCGCCGTCAAA
>lcl|chr2:217278925-217279927 No definition line found
TTCTCTGTTTACACAACATCTGAGTGCAGGCTTTGATGGCCAAAAAGTCACTTCCCACTGACAACGACAACGAGATCTAA
TATCCAGTCACAGGACATCGGCTGGAGAAAACCTCCAAAGAACATAGGCGACAATACTTTACCATAAAATAGTGTTGGAG
ATGCCAAACAAACCTTCAAAGGACACAGACTTGTAATAATTTATTATATAACAGTGTGTTGAAGATGCCAGGCATTATTG
TAGAACATACTAAAAGAAGAGGTCAAAATTAAATCGCCAGGTCGAATGTCAACCAACTGCTCCATGTGATAAACACACCA
AAGAGACAACAGTGGGCGAAAGGGGCTCGAGCCCCTACCGCTCCCGACCTTATAGGGCTCTATTAGAGCCTCTCTAAAAT
TTAAATATATTTATATACTATTGTTGATTATATAAGGAGACATATTTATATGTTACATTTTAATTATAAAAGAGCGAGAT
AAAGAGCGTGTTATAAGTTGCAGAGTAAAAATATAGACTAGTGATGCATAAAATCAATTTTTACCCCTTCATTTATATCT
ACACTATGAAAGGTGGTGGAATGTCTTCAAACCAAATAACCTACTCTGTAAACGGTCCCTTATTGAATGTTCATCGAGAA
GGCCATTTACACATTTAAATCAATCCGTTAAACGCAGTCGAACCCAAAAAGAACGCATCTAAAAAGCCCAGCCAAACACG
AGTGTTCCATTCCTCCTACTGGGCCCGACTTCCAAGTTCCAACAAACCGGCCCACCAACCCGCTGCGCTCAAATGGCAAA
CCACATATCCTATATAAATATCGCCAGCTGCATCGTCGACTGGATACCCTAGCCGCCACACCTAACGACCCACACGAGCA
CCAAGCCGAGGGGAGGGGCGATGGCGAGAGGTGTGGTGTCAGCGAAGGGCGGCACGGCCGCGGGCAAGAAGAAGGGGTCG
GTCGCCTTCACGATCGACTGCACCAAGCCCGTGGAGGACAAGA
>lcl|chr4:189214532-189215534 No definition line found
TTTTTTTTAAATGTTGCACGTATGTTAAGCCCACTGTTTGGTACCGATTATAAGATGGATTATTATCAAATCTAGGTGAC
TAGGTTATAGAGAGTTCTTATATTGAAATTCTAACTTACTCCTTAAATAGTTGTCTACTTATTCGTCTACTTAGCCGAGA
CACTCCTATAATCTTGTTTGTAAGATATAGAGCTTTTTTAGACTTATTACAACACTTTCCCCTCAATTTTCTTCATATAT
CCCACCATATAGCCACGTTAACAAAATTCTATCCCTACTTTTCTCCCTTCCGCAGTGGTTCCTCTTAAATTCTCCTCCTT
TACCATACAACAACATGACAAAGTCATAACAGAAAAAACATGATTTTCTATTGTTCTCACAAACTCAGCACAAATTACTA
TAAAGATATTTTTGTCTAATGTTTTTCAAAAACTTTAGCGCCACTCAAAAAAGTCCCATAAGAGAAGTCAAAGTTTGTTT
TTTTCCGTAAATCACACATATTATTATAAAAACTGTAGTTAGATTTTTTTACCAAATCTTTTTAAAAAATAATTTTCGTT
TAGCTCCACTTAAAGTTGTTCTACATAAGGATTTGGAGCCATACAGTGTGTTTATAACTTTAGATCCATTGTAGTGGGTC
ATGGCATACAGCTGCGCGGACTGTCAATTATGATGACGGCCCACTAATGTGCACGTGGGCCTCAACAGGCCTACATACCT
GCGCGCAAACACCTTTACCGTGGGCTGGCCCACGTAGCCAGCCATCCCTGTCCTCCACCGCGTCCGACTCGGACGTGATG
TGATTGTTCCGGATACATCCTCCCCTCGCCAGTCCCCACTCCCCACCCAACTCCACGATTGCTGCTCGCTGCTGCGGCTC
CGCTCAGATCCAGTGCCCCCGATGCCGCCGCCGCCGCAGTTGAACGGGGGCAAGGTGACCCCGAACCTGGCGATGGATGC
GGCGGCCACTCGTCTGCTCAACCTCACGGTGCTCCAGCGCCTG
>lcl|chr6:75555291-75556293 No definition line found
CTCGGACTCGACCTTGGCCTTGGAAAACAGACTCGACCTCGACCTCGGAGGAGCCTCCACCTCGCCCAACCCAGGGCTCG
GACCGACCACGTCAACAGGAGGCGCCATCATTACCCTGCCCCAAGCTGACTCAGGCTGCGGGGGACAAGACCGGCGTCCC
ATCTGGCTCGCTCCGCTATACGAGTAATGATGGCGCCCCGTACGCTTTATGACGACGGCGGCTCTCCACCCCCTTACGGA
AGCAAGAGGACGTCAGCAAGGACTCGACAGCCCCGACAGCTGTCCTTCCGCCAGGCTCCGACACTCCTCCGACGGCCACG
ACATCACACGAACCGGGTGCCAAAACCTCTCTGGCTGCCACGATGGTATGTACTTAGGGCGCTAGCTCTCCTCCGCTAGA
CACGTTAGCATACTGCTACACCCCCCATTGTACACCTGGATCCTCTCCTTACGCCTATAAAAGGAAGGTCCAGGACCCTC
TTACAGAAGGTGGGCCGCACGGGGAAGGACGGGACGGCGCTCGCGTGAGGCCGCTCGCTCCCTCCCGCGTGGACGCTTGT
AACCCCCTACTGCAAGCGCACCCGACCTGGGCGCGAGACAAACACGAAGGCCGCGAGATTCTACCTCTCACGTCTGCCTC
ACTCCGGCTTCTTCCCCCTTCGCGCTCCATCTCGCGCCGACCCATCTGGGCTGGGGTACGCGGCGACAATTTACTCGTCG
GTCTAGAGACCCCGGGTTTCGAAACACCGACACTATTATTTGTGGGTTTGATGGTAAATTTGAAAGCCTATCGGTAATAA
TGACAAAATAGTGAATCTCTCCAAACGAAATAACCGCTACCCATCGCAAACGCTTTCCCTCCACTCGTCCGCTCCGGCCG
CGCGCCTCCGCCCCACGCCGATGCCGCCCCCGCCCCCACCGCCTCTCGGCCTCCGCCTCCGTCTCTCCCTCCTCCCGCCC
CACCCTATCGCTCCTTCTATCCGTCATGCCTTCTGCTCACCCT
>lcl|chr3:170578257-170579259 No definition line found
CGTCAGGCAGGGAACCCGAGCTCCTGCACCAGGTCGCGGACCGTCCGCGCCTGACCAGAGAGCACCACCGCCTCGCGCCA
GGTCGTGGACTGTCCGGCCTTGGGCCGCGGACCGTCCGCGCCTGACCAGAGAGCACCGCCGCTGGTTCTCTTGAGTAATT
GACGCCTCCAAAAAGGTGTCAACACTATCTTATTATAATAAAGATTTATGAATCTGTAAGTTAATACATATTTGGATATT
TAATTTAATACTAAAAGTTAGAAGCTATAACGATGATATGATAATAATATTATAAAGATTTTGGGTTTATAGTGTTAAAC
ACTTAAAATATGATTTTTTAGTTATATATATATTTATGTACATAGATATTTATATTTAGTTATGTGGCTCACGAGTCTAA
CGAGTTGGCTCGAGCTTTCTAACGAGCTAGCTCGATATCCACCCGTACTTGTAATCCCTACTACAGTCACTCAGGTGCAG
GTAATATAAGCTTCATTCCCTTTTGCTGGAAGTAGTACTTTGCATTGCTCGAAACATGATAAACTGCTTGTGTTAACTTG
CACACTATCTAGATTCTGGTCACGCGATATTATTTACTGATTAGTTAGGACACTTAGTATAACACTGACAGAAAAGGTGT
TTTTAATTCCAAACGAGCTAGAGGGCTGCTTTGGCAGACATGCATCACACTGACAAACAGGGCCCACACTCTGGGTTTCA
TTTGTTCCGTCCGCGCTCCCGGAGCGACGTGCTCCTCTCCTTCCTCCTCTCTCTTCTCCAGCGCCTTCCCCTGCTCCCTC
TTATCGCCTTCGCGCTCTAAAATGGCCTCACACTCCGCCACACAGTAAACAAAACGACGGGCCCACTCCCCGACGGCTGA
CGCCCTCCCACGGCCCCTTCCATGAGGCAGCTGCACCTCTCGCCGCAGCTCTCCCCCTCCCCGGTCCTCTCCTCTCACTT
CTCGCCGCCGCCGGCGGAGGCCTTGTCCTGGCGGCGGCGGCTG
>lcl|chr8:127660163-127661165 No definition line found
TAATATTTTTTCTTGTGTGCTGTCACAACATACAAAGATTGTATTAGTTTTGATTGAGACTCTTAACTCACAATGACAGA
ACTTAACATGTAATCAGGAGGCTACGGCATGGCCAAGTGGTAAGGCAGGGGACTGCAAATCCTTTACCCCCAGTTCAAAT
CTGGGTGCCACCTGATCAATAAAATATTTAGGATTATAGTACTGATCAAACTCGACAAATTCGTACCCCCTAAGTTGGGG
CACGAGAGTAACTAGGTTTGGCGATACTGGATTTTGAGAATCCATACCATAGTTCTACCCTCAAACTTTCTCCATAGATA
ATATGAAAAATGTAGTTTTGATACCAGATTAATCACAGTTTCGTGGTCAGCTATTACTACTTGTTGGAGACAGATGGGTC
ATTACCCACGTATTTTGCAGGGGAACAAACTTAGAAATCTCTCTCTAGATGAATTGGTTAGACTGTGGCAAGAGATTATC
ATCTGTATATTATGTATTAGAGCAACTTTAAGAGACTAGTTAGATCGTTTTATAAAGATAAATTTTAGCTATTATTAAAA
GAAAATTGTCTCCAATAAACTCTATAAATATTTTGGTCTCTATTTTTAGATATCATGCTTCACTCGACACACAGAGTTCT
GAGTTTGTTGGATTAGTCTACTCTTTTTGTGAAATCTATTTTAAAGAGTAGTTAAATTAGTAAATTTGGTTAATCTTTTG
GAGTTGCTGGTATACCTATAGCGTATACAAGCAATTAGTGGTGGGCTTATTTGGGCCATCATAATCTCTAGTGGATTCGG
CCCATCGACGATCCGACGGCGGACGCCTTAAACCCTTCTCCTTCCTTTGGTCCGCCTCCTCCCCGCCCCTCCGCAGTCGC
AGTGCCGCAGCATCGTCGCCATGGCTCTCCTCAAGAACTCCCTCATGCTCCCGGGTCTCCTCAATTTCCACCCCCTCACA
TTTCCTTCTCTGATCTCTCCCCAAGGCTGACCCCCGGGTGTTT
>lcl|chr10:147980187-147981189 No definition line found
GGATCCGCCACTGGTGTTCTAGACTTCTTCACCATGTTGCAAAAAAAGTTTGTTCTCTTTCTTCCACTCCATATTTCTAA
CAGATCCAGTTGTTGCCGCCAATCCGGACGCCAATCACTGCTTTGAGAACCGGTGGCGCTGCTCTCTGTACAGGCGCGGA
TGTTTCACGGCCAGGGGCCGGACGATCCGCGACCTGACACATGACTCGGGTTTCCTGCCTGACGGGTCGGACGGTCCGCG
GTCCACGTATGCGCAGGGGCGACGGAGTTCGCCGACGGCGCCTGAATCTCGCTCCTGGGAGGGACCCCGTCGGGGAAGAG
AGATCCTAGGTGTTGTCTAGAGTCGGCAGGTCACTTTAGACACCTCTAATCGATGTAGAGTCGAAGAGAAGCGAAGAATT
TGGAGATTGGGAGGCTAAACTAGAACTAAACTAAAACTACTCATAATGCCTAAAATAGAAATGAGAGATAAATTGTTTAT
TGATTCGATTGATGATCATTAATCGGTCGTATTTCTCTATATTTATAGAGGAGGGGGCTGAATCTGTTACAAACAAATAT
CTCGGGTTAATTCCGTGAATTTAGCCAACAACTGTAGCAAGAAACTCGAAACCCTAACTGACTCTATGATGTTCCATGAG
CCCTAAGAATATGTTTGGTTGGATATACAAGGAGAGATGGAAGGGGATGGCAGAACAATTTTTGGTGGCGATGTAGTCTC
AAAAAATCGAGGAGTTTTCATCTCATGCAATTTTGACATCAAACGAAACACATCATGGTTCAAGACAGAATCTCAGTGCT
AAAATTGAAAGCAGCCAATACAGGGTTCTAAAGTTGGAAAGAGTAGCTTTTGGTGTCTCATGTTTGTAAATAACTCCTTC
CTCCCATCTGATCTGAAACAATGCGCATCCTTTGCCCCCCTTTTGATGAGAAAAATACGAACCCTAAAATCTCAGCTCCA
CAAGGGTCCCCGTCCACAATGGCCACCGGCGGCGGCGCGAACG
>lcl|chr5:136995574-136996576 No definition line found
GTTGTTCTGGGCACCGCATCCGACAACGGCGTCGTCACACCGTCCAGCTCATCATCCACCTGAAGCTCAACCTCCCACGT
AAGTCACTACTGACCGGCCATGAATTCTTGTGCGCTGGGACGACGGTCGTTGCTGACGTTGTGTGAGTGTCCTCGAACAA
GATTTATGTTGAGGAGTAGCACATCCGGTGGTGCAACGACTAGGTGTACTACCTCGCTGATGAGCCCGGGGTGCACTTCG
TTTGGCAGCCCAGCCAAGAGTCATCGATACTCACCATGTCGTGCGCGTTCGACGACTAATATATCAAAGACTATGACGTC
ATCTTGGCACCAGAGGTGACACAGAGGAGGACCGACAGCAATGACCACTCGCCATCGTCAAGGTATCTTTTGTGCCGGCC
TGCCTTTAATTCTCTTCGCAAACACATACACTTGCTTTTTTGTTTAAGCAAGCGTATATGGTGGTGCGTACCTGATGACT
GACAATGTACGAGTGAATTTCTACTAGCAGGTGTGACACGTGCTCTTCAATGATGAGACCATGCAAATCGTGACATATAT
CAAAGTCTGCATGATACTGATGGTTGCAATTGAGTAGTGAAAGAACTAAATTAAAATAATAAAATTTATGTATGGCTAAG
ATTACAAATAGATTATGAAATATTTTTATAACAATATAAGACACATTTTATATATAAATTATTATGTTATTATATGTTAG
CGTTTCAACGCACGGATACTCATCTAGTACAACATAACTTCACATTAAAGTTGAACGTTAAAGCTGGAACAGAGGGTGCG
AAACATCCCAGTACGTACTCCTACATCGCTTGCTTTTCTCAAGTCACAGGGCCGGCCCAGCCCAAAATCCTTTTCACCGC
TACGACCTCCGTGCTCCGGCGATGCAGCGGATTTCGCTACGACTTCTGCGCTCCTCCTACACCGCCGCCTCCGCCTCCCT
CTCCACCACCTCCTCCTCCCTCCGCGGCCTGGCAGTATCCCAT
>lcl|chr1:193073769-193074771 No definition line found
ATTTCTCTTTGTGATATGCATCCCTTATTTGCACAGCTGAAAAATGGAAGCAATGTCCATTATGTTCTGGTTCCATCTCT
GATTGCATTATTACCCAGCGATCATTTGATTCCAATCTACTTAGGATTGATGGATTATTGTGGATATTCTTTCATTTGTT
TCATGTTTACAGGGTCCCAGGAAAAAGATACTATCAGCATTGGCTCACAGAAAGAACAAGTCTTCGAAGTCATTGCCTAC
CAGTACCAGTTGAGGCATCTTTAAGCTTGTGTGGTAGCTAGACAACTTGTTGATCTTGGATATGTGCAAGTGCATCATCG
ACCTGCAGAGTTAACTCCACTGACGAGCAAGATTCCTATCCATCAAGGCTGATGCGGTGTATAAGTAGAGAACTCCGTGA
TGTTGGTAGTTGAAGGCAACCAACTGATTGTTGATGTCCCTCCTATTCTGTGATCTCCGGAATATTTGTTGATCATTGGG
TGTTAATTCATGATGATGCCTTGGGGATTGTTTCCCCTTGTCCGGCAAACCCAATTCTTGCTTCTTGCGTCTCACCGTCT
GCATATCCATCCAAAAAGAATTGAGTTCACAGAGAAATGCTTGAGTTTAACTAAGTTCACAGAAAAATAACAGGCAACAT
TTATGTCTCCAAACAGGTTTAATATGAAAATATAGTATATGATTATTTTCATCTTCTCTTTGTTTTATTTTATAAAATGT
ATTTGTTGTCGGCTATTTTATTGTTGAACTAAAACGTGATAATGACAACGGGATAGAGTCGTCTCCAAAAGAGGAGATAA
TTTTCCTTTGATTTGGGGATAACTCGAGGAAGGCAGCTGGTCCATCGCCGGCGGACTGGTCGGCTTCCTGTGCGGCTGTG
CCTCTCTCGTCCCTGTTTCTTATGTCTCTCTCACGTTGTAGTCACGTGCGTGCGTACGAGCGAGGGTGTTTCGTTTTGGA
TCGTTTTGCAGCGGCCCGTCTCGGACGCCGACGCGCAACACGG
>lcl|chr7:68994201-68995203 No definition line found
AACAAATAAAGCGAACTATTATTATTTCCTCGGTGCCATCAAGCTGACTGGGAGACGCTACCTAGACCTCGTCGAACTGC
TCATAGTAGTCCTCCTCCTGGGCCACCTGACTGGGGGGTTTATATCACAAGAGTGAGCTTACAAAATTTCATCGCTCAGC
AAGTGTGGGGAATAATGTGCATGAGCTCACCCATGGTGGGGTCTCATGTGAAGTGTAAGCTGATCAACAAATAATGGTTA
AAGCTGAGCACTTCTTTTAATAAGTTGGTCAAATTTTATTAGCAATTACTAAGTGCAAGTATATACCATCACACAATAAT
AAGAGATCAGAACTAATAATAAAATCACAATGTGATGCATATGACAAATTAAGTTTAATTCCATAAGTTAATCATGTGAG
TCCTGAATCGCTTTTGACTGCGAGCATGATCAGTATACCAGTTTTACACTGTACAGATGTTGCACATTTTTACCCACAAG
CCATGTTACCAATTTGCCAAGGGGTCTAGAAGTCTCATTTATCTCTTTCAAGGAGGCGAGGCGGGTAGCAATTCAATAGT
AGGAATCCACCACTTTCTAAATCCTGAACCCTATAAATATATTAATTTTTCTCCGTATATAATCCTCACAATAATTAGAT
TATCTCCACAGTCATATTCTCTCTGCAGCTAAGTTCTCGGAAAAGGCGGTAAAAAAGTTGACCAAAAGGACACACTGGAT
GCACATTGACAGCTTACTCTCCCGTCGCAGCCTGAAGCTGTGCGCCCCGGTTCGGTGGGCGTGAAAGGGGAGAAAAGAGG
GCGGGAAGGACCGCGGATTTTGCTAGGGTTTGCGGTTTCTGCTTCACACTGCCTCCTCAGTCCTCACCACCACAGCCGTC
GCGCGCAGGAGGTTTGGGAGGATGCCACGTAAGATCACCTTGGTCAAGGAGGGGGAGCCGCAGCCGGTGGACGCTGCTCA
AGGGGAGCCCGCTCCGGCACCGGCGGCACCGACGGCCGCGTTG
>lcl|chr9:142092228-142093230 No definition line found
CCGCCACCTTCTATCCCGGTGTGGAGCGGGAGAGAACCCGTCTGCACTCAGAAGCTGGTTTAATCCGGTGGTGGGAAACC
CTTCGATGTATTTTTTTCTCAGAGTTTCGTTTTCTCCCGCGAGATTATTCGCTTCTGCGAGTAATTAAATCCAAACTTTT
GTTTCTCTCCATCGGTTCCTCGGGTTTGTTTGTTGCTTGGCGGAGTACTGATCTGGCAGTTAACCATCCGCGGTTCTGTT
GGCATCGATTAACCTCTTCAGCGCGCGCTAGGTCCATCTCAGTTGGTGCCGTAGGGCTTTGGGTGCGGGTGCGGTTTAAG
TTCCAGATAAGAAAAAAATGGGGGTTCAGAACCCATAATCCCATATGCCCCTGTTCATTTCGAATTACTATGATTCTATG
ACTTGTTTGTTGCATTGATTGAAATGGTCGAGATATCGTATTGGGTGGTAGCTGTACATTAAGGAGAACCATATGGTCTA
GTGGTAGTGTGAAGGTTTTGCTGCTAGCAATTGTTTTTTAGTCCTGGTTGTAACTGCATTAGTTTAAGTCCTTGTCAATG
CTCCTGTAAGGGTGCGCTTCATGGGCCCGTGTTGTATCCCGTTTTGGAACTTTATCGTTCTTATTATTAAATTCAAAGGT
GTATACTATCAAAGAAATGTCTGTGGTCATGGGTTTTAAGTCCCCAATCTCCTTAGAATCTAAGACAACAGAGATGCATT
TGTTTAGTGGATGATATCAAATTATGGACATTTGACCACAGAGAAATGCACCATAGATGTGCATTTATTTTCTTCCCAGT
GGTGGTGTTGATTTTGCTTTCTTGTTTACCCGTTCTTGATATAGTACTGTTCTGTTTCATAGGGAGCACAAGTCGTGTCT
AAAATATTCAGATTGCTAAGATGTTGGGTCATGGTCTAGTAACTGATCCCTCAAGAACCTTACGATGTCCAGTTAATTCA
AGGGTATCAAGTGCACCCTTGGGGCTTGTTTCTTCGTTGAATT
>lcl|chr2:14341826-14342828 No definition line found
CAACCGTAGATATAATCATGGTTTGTTAGGGGATTTTTTATAAATCTACATAAATCGGTGGTGGAAAGGTTTAAATGTTA
AATATGATATATGGTTGGATCATGAACTAAGGTAGTGTTTGGTTGAGGAGCCAAATAGAACGGAGCCGTTCTATCCCTGA
TTCTAGGAACGGAGCCGCTCTGTTCTGTGTTTGGTAATCTGGAACGGAGCGGTTCTGTTTTTTGTCTCGCTTGCATGACT
TATATAAGATCTGATTGTATAAGAACCGAAGAACCCAGTGCAACGCGTAAACCCGCAAAGTGTATAAAAGCCATATAATC
ACACTGTCAAGTCGGCCCGAACCCAGTTGTCCCCACTGAACAGTTACAGAAGTTCCACACGAGCGTCGAACCTCGATACG
GGACCGGGCCTAAAACAAAACCCAGGCGCCCGAGCGACCGGGCCCAATCCCCAGGCGAAAAAGAACGTCCGAGAAAAACA
GAAGGGATAAAAAAAAGGCCCGGAAGGCGGAGGAGGCTTGCTGCCTTCCTCTGCTCGTCCCTCGTCGTGATCGTGGTCGT
GGAGCAAAGCAACCCTGGGAGCCGAGCCGTGCCGAGGTGGTCCCGCGAGGCAACGAATCCCACTAACCAACACTGCCAGG
TGGGCCACGCACTGGGGCCGCCTGGACCCACCACCCACCCCCTCTCGACGCTCACTTCATAAAACCACTCCACCTCCTGT
CTCCCCTTTAAACACACCGATACAGCACACCGTCCATCTCTCCCCTCCCCCTCGCACCGCCGCGCGGACACGAACACGCG
AGCCACCGAACGGGTCCGGGCCCGATCGCACCGACCAGCCGCGCCCGCGGGGCGGGGAGGTGGATCCAGTCCAGGGGTGG
GCTCCTCTTCACCGCCGCCGATGGACTTGGGCCTCAGCGTCGCGGGTAGGACCGGCAGCGGAGGAGGAAGAGGGGGCTGG
AGAGGGAGCGGGGGCGGCGCGTCCGCGGCGGCGTGGACCCGGC
>lcl|chr2:13352812-13353814 No definition line found
CAATAAGCCCAACAACAAATCCTATCTCTCCCAACCCTTTTAACACACCCATTAACACTTTGTTTTAGTTGTTTTGCGTA
GTTAGGGCTAGTTTGGGAACTATATTTTTCTAAGAGATTTCTATTTTACTATGAAAAAATAAACTAATTTCTCTTAAGAA
AATAAAAATCCCTTTAAAAACAGGGTCCTTAAACTAGCCCTTAAACAATGTTTTTCTTGTTTCATGCCAAATTTATCCGT
GATATTACTTTAATTTCAACTATTTACATGTGAGTCAACCAGCTATACTACATATATTTTTACATGTTCACAAAGAGATC
ATTAAGACTCAAAGCTATTTTATTTAAATTGACAAACCCTAATTTTATTGTGGACACTGCTGCAGTGAAAAGTGTTGCAT
ATTAGTCGACCTCAACTTTGGAGGCAGCCGTTCAGCCTCTATAGATCAGATATTTTTTTGTTTCTACTGCAATATACGTG
CATGATCCTAGTCAATGGTGGAAAGGAAATGTGACCCTGGCCCTACCCACGACGTGCTTAGCGGTTTTGCCGTATCCAGC
AGAGAGCGGCCCACCAGTGACCAGCCCAGTTTCCTCCACCTGATCGTCTTCTGCGGCTCTGTCCAAAGTGGAGGCGAGAC
GCACCGCGGCATGAAGCCCAAGTTGTTTCGCTGCCTGATTCCAAAAAAAAAAAAAAGTTGTTTTGCTGCTGGCGGGACAC
GCTTCGGGCGCGACAGTCGTCACCCCGCTTTCCCCTACTGGATCCAGCCACTTGACTTCGCTTAAACCCTGATCCTCTTC
CTCCCTCTCCTCCGGTCCTCCCGCGCCGCCACCCCCATCTCCCACCGCAAAACCTTAGGTCCGACGAGCCCCCGCCGTTG
CCGTGGGCGCCAGAAGCAGCCATGGCTTCGAGTTCGACGTGTGTTCTTAAGAAGAACTACCGCTGCGACCGCTCCCTGCA
GCAGTTTTACACTGGTGGGCCCTTTGCGGTCGGGCTTGCCCCC
>lcl|chr10:10730338-10731340 No definition line found
AGCAGCTTACATATTCTCATATCTATATTCAAACTCTACTCTATGAACGGTGTAGTCTACAATACAAAATAGTGTTAGTG
TTTTGGTGACTATGAATGTGTTTGTTTCCCTTCTAGATTATATAAGTTAAATTATGGTGTGAGGATAGGAGGGTAAAATA
TCACTTAGGGACTACAAATATGCTAAAAAAGCTAGTGATGGGTAGCTTATTTCAGCTTATTTGTGTTACCAGAGCGATAT
TTTACTCTCCAACCCTTCCATCAATAATCCAACTTATATAATCTAAAAGGTAAACAAACAAGACCTATATGAGTGAATTA
TTAGACATGGTCTTAATGGCATATAAAATGTTATATGCCAATGACTCCCTCATATACTATTCCAAACTCTGCTATATACA
AACAATATTTCAGTCAGCTGATCATAGCCTAATAAAAGTAGCACAATTTTTCAATTGGTCCACCGTTCCATTCTCAGAAA
CATATCCGGTACACATAAGACTTTGGTGCACATGAACTAACAAAGTTTATAAAAAATATGAAAAAAATTTATACATATTT
TTCCATCCTACTCCACTTATACAAAATTTTAAGTTTAAATTCGTTATATTTTAGTTGTAATGAAAAAGAGAACATTTTAG
CTAATTTTCTAATTTAAATTTATCTGGCATTTTATCTTTTTTTATTACAGCTAAAGCTAAAATATAACGAATTTAAACTT
AAAAATTTTATATATAATTAAAATTGGATGAAAAAATATGTATAATGTTTTCAGAATGATTTATAAACTTTGTTAGCATC
CTCTATGCATCAAGTCTCATGTGCACGCCTCCATTAGCCTCGCATTGACGCGGTCCGCAACTCCTCTAAACCCTTCCTCT
CCCTCCGGCGCCGGCGCCGACATGGCCATCCACTACCTCCTCCGCCGCGGGGTCTCCGGTGGCTCACTGCTCCACCCTAT
CCGCGGTCTCTTCCTCGCCTCCAAGGTACCTGCGGCTTCTCCC
>lcl|chr8:37226545-37227547 No definition line found
TAGGTTTCATCCTGGATAAGGGAACACCGTGTTTTTATGTTCATCGCGACAATGCGAGGGATATATGTCGATCCGTCTGT
AGCTTAGTCTCTATAATTATGCTTGTCTTATGAAACCAACTTATACATATAAGTTGATCCTTTGGTGGTAGCATCAGGAA
CCTGGATCAATACGTTCTATCCTGCTTTTGGATGTGTACCATATGGATGCACAGATTAATGAAGGATTGCTATGTAAAAC
AAGCGCTACACTTCTATTTTAGTGTGCATGTATATATGTGCCCCGAGTTATGCTTTTATTGCACTTCATTTTGTTTGTGC
TCTAATTGCTATAGCAAATGAAGGTTTTTTTTTCTATAGTTCCAATTTGATATGCATTACTATGTTCAGTCTCTATGTGT
TTGGTCTGCTCATTGCTTTGTTGCTCTACCTGTCTCGCACTAATTAGTTTTGTGGATTGTGCTAAATAATTTATCTAATC
CTCTGCTAAATTTGAATATGATATGTACAATTGCTCGCTCCTGTTTTACCCTTTGTTGGATAGGGCGTCCGAAGGGGCGC
CGCCTGATCTAGTGGCTCTCAATGGGGGGGGGGGGGGGGGGGGGTTCAATGGAGTTTCATGAAAACAGGGACGTGAAACC
CCCAATTTTGTCAAGGCCATTATTCCAGCCCAACCCCATCGTCTTCTATAGTTACATCTACACTACACCTAGGGCCCAGG
AAAAAAGCCCACACCCACAGCATAGGGCACAGGTCCACAGCGGTCCAAGCGAGTGCTAGGCTGTTAGCAAATATCAAACT
CCACTGCTACCACTAATACACATCGCCCCCGCACATATCGATCTCGTCGTCGTCTCCCCCGGTGGCATGCTCCGCTCCCG
CTAGATCCGATCTATTATCTATGGATCCCCGCCGTCTCCCCATCCTTCTCTCCCTCCTGCTTGCCTTCTTCTCCGCCGTT
GTCGCCTCTGACGAGATCCACGGATGCGGCGGCGTCGTCGAGG
>lcl|chr4:48476625-48477627 No definition line found
CCAAAAGTCTCTCCCTAAATTAAGTTTTTCTAAGAAAAAACAAAAAAAACTTGACTCCAACAGTCCCCTAAAGTGTCCTA
ACTTTTTCATAGCACTTAAAACTCTCTCATTTGTAGCTAGAAAAAGAGAGTTTGGGCTCCCCAGAAACACAACCGCGCGC
AGAATTGAGTTGATTTTCCTTTTTACCGCTTTCGCGTGTTTGTTTGATGTCTATCCGCCCCTGTGGCCGCGCAACCTCGT
AGTTTGCCGTTGCGCGCGCAACCTCGTCGCCTGCCACTGCTCGCTGCATCCTTGTCGTTCACACAACCTCACCGTTCGCG
CGCGGCAGCGTGCCCTCGCTATTCAGCATCTACCGTCACGCGATTCGCTATTGGATCCCTGTCGCCGGTTTAGCCTTTGC
TATCGCTCATGCCCGCCATTACTCCTCCCTCGCTGGACCACGTACCACCAGCGACCTTTGATGGCAGCCCATATTTGGTC
GATGGGGAGACGTCAAAGCTGCGAAAGAAGAAAACACACCCATGAAACCTATCAACATGAGTCAAGGCTGACTTGGCTTA
ATTTAAAATATTTTTGATCCATTTTTAAAGGAACTGTTGGAGAAATGGTTAAATTCTATTCTCAATATTTTTCGAGATGC
TCCTTAAAACTGATTTTTAGAAGTTATAGAGATGCTCTTACTTTATGCAAACTCGAGTCAGTTTTTTTGGGGTCAGGTTT
ATAGTGCATGTGTCTGACCCAAAACAGTGCCATGGGCTGGCTAGAGGTCTAGAGCTGGATGGATGCTGTTGGACTTCTAA
GCCCAGCCCACGAAGGAAATCCATCCAGAGACGAATCCCATCGTGTTGTGGCCGGAGAGACGAGAGGACTCCAGAGAGAT
TCCGACACCGCTGGGCTCAGATGCCGCCGCCGCCGCCGCCGCCGCAGCAGCAGCAGCAGCAGTCCGGCATGACTCTCTGC
CGCCTCCCCACGGCCACTCTTGGCCTTCCCCTTTCTCTCCCCT
>lcl|chr1:22865036-22866038 No definition line found
ACTTTAAGAATAAAAATCGGTGACTCAATTTTTGAACGGAGGGGGCAAGTTTTTATTTTTTTCAAGCGCTCCATGTAAGT
AGGGGTGGAAACGAGCCGAGCCGAGCTCGGCTCGGCTCGGCTCGCTGCGGCTCGCTCACGCAACGAGCCGAGCTCGGCTC
GGCTCGCCCATCTGGCGAGCTCGGAAAAGAGGCTCGGCTCGGCTCGCTCCGGGCTCGCGAGCCGGCTCGCCGAGCCAACG
AGCCTAACCATAAATATAAAATTGCTCTCTAAATTATAATATAAAATCTTAAAAATATTTTAAATAACATATTTGAATTA
GTAAAATAGATATATCACTAATATAATATAGAAAATAGATTATTTTTGTATAGTAATCTCAAATAACATAAATTATTGTC
TACTCGGTACTAATATTATATGCTAATTAAGATTTTATGTAACAAATTGTTGTTAGGTCGAGCCACGAGCCAGCTCGCGA
GCTGCACCGAGCCGAGCCGAGCTGGCTCGCTCTTTTCACGAGCCACAAAAACAGGCTCGGCTCGGGCTCGTTCTGAGCGT
CGAGCCGGTCCGAGCCGAGCTACTGCGAGCCCGAGCCAGCTCGTCGAGCTCGAGCTTTTTTTCCAGCCCTACATGTAAGT
GCATTATCAGTTTTTCCAGCTTCTGTACCTCTGTTTTTTGTGCTCAGATAAATGCACTTACATGCATGCAAAGAACATAT
GGTTTTAATAATGTTTACAAATACTAAAAACGCACATTCTCGAAACTCTGTTCCAACGAAAAAAATTGCAAACTTTTTCT
ATCTGCGCTGGTGGCTGCTGCCTTCTCCGTTCTCCCGTCCAGTCCGAGCTCTCGAGTCCAAAGTCCAAACGACCAACCCC
TGGCCCTCGCTGACCTCCGAGATGGCGGCATCGCTCTCCAAGCACCTCCGCCTCCGTCTGCGCGGCGGCGGCGGCGGCGA
GCACTGCCTCCTCCCCTCTCGCGCATCCACTTCTCACACCTCA
>lcl|chr8:141130421-141131423 No definition line found
ATTTGTCTTGGATAGATATATTGTAGCGCCATTTCCCAGATCGACATATATGCTTATAATGTGGTATTTGACCACGACTT
ATATATATGATGCTATTTAATTGAATTTAATAATTTAGTTAGACGTGACTTTTTATAGATATAACATATTGCATATTTCA
AATATATATAAATATTGCATATTTCGGACTTCAGTATGCTTTTTGTATATTAGATTGTTTTGCTGTTGATTGTGTGAATA
CACATACATACCTTAATGTTTATAAATAAACAATAATTATATCAAAAAATAGTGCAGAGTGACGACTGCGCAGCTAACAC
CAGACCACACATACCTTAATGTTTATAAATAAACAATAATTATATTAAAAAATAGTGCAGAGTGAGCACTCGAACCTCCT
CTGCCCCAAAAATTTGGGGCTAACCACTAGATTACACATATCTTAGTGTTTATAAATAAACAGTAATTATATTTGAATAA
ATATCTCAATATCTATTTATATGATATATAAAAATCGTAGCAAAGAAAAGACAACCGGCTAGTTTCAATTTAAGACACTA
GTTTAAAAGCATTGTTAGAGATGCTCTTAGAACCCAACCCAAGCCCGGTTCACCCTGAGCTATCACCCATTTCAATGTCG
ATAGATTAGCCCATTTTAAACTGGACCACAGAAGCAGCTCAAGCCCAGTCCAATCGAACAAGCCAGAATCTCCCGCCCGC
TAACTGACCATGCGGCTCCATTGGTCAGTGTCTCCCCGCCCGCCTCTCCCATCTTCAAAAACCACCCACGGCCCGTCCCC
TCGACCTCCCCGAAACCCCACTTCTCGGATCGAGACTAGGGTTAGGGTTTCGTCACTCCCGCCCCGATTCGAACCAATCC
GCCTAGGCCCCCGCCGCGCCATGGCCGCCGGTTCCATTGTGGTGGACTTCCCCTCCATGGGCGCCGCCCTCTGCTTCCCC
AACCTCGAATCACTCCTCCGAGACTCCGCCTCGGGTTTCCTCT
>lcl|chr1:219944010-219945012 No definition line found
GTGGTATATATCGAAGTCTGCATGATACTGATGGTTGCAATGTAGTAGTGAAACAACTAAATTAAAATAACAAAATTTAT
GTATGGCTATGATTACAAATGTATTATGACATATTTTTTTATAACAATATAAGACACATTTTGTATATAAGTTATTATGT
TATTACATGTTCCCGTTGCAACGCACGGGTACTCAACTAGTTAGTTTAAAAACACAGAAAAACCCATCCAAACCCCCGCT
AATAGTCTAGTTAACAATTAGCTCTTTTGAAACGCAGTAATTTTATAGGAATGATATATGAATTTTATAGAAATTAGTTT
AAAACACAGAAAAACAAGATTCACAAAATATTCTTTGTTTTAAAAGAGCCCTAAGGCTGGCTCCAACAAGGCACCCTAAA
GGGTTCTCTACCCTAAATATAGAGGACCAAACGGTCCTCTACGCTCTCTAGCAACGTCCTCTAAACGGTCCTTTAAATTT
AGAGGACGCTGCTGGATTCTCTATACATAGAGTTTCTCTAAACGGTCCTCTATCCATTTGACTACTTTAAATAACCGGTT
TAGCAAAACTAAAATATGTACAATACATTTGAGAGTATGATAAATACGTATGTACAAAAAATAAAATTAAAAAATGTCTT
TAATATGGGTATTTGAGTATAGAGGACGTGATTTAGAGGACGTTGTTGGAGAGAAATGAGATATAGAGGATGAAATCTTT
TAGAGTAGACTGTAAAGGACAGATATAAAGGATGAATATAGAGGACGTTGTTGGAGACAGCCTAAGGCACTAGTGCACTC
AACAGTGCATTCAAACGGAGCCATATTAGAAAAACAAAGGACATAAAAACCCTCCCTCCCAACCCCCGCGTCAGTCCTTC
CGCGCCGCAATCCTCCGTCCATGCCAGGTCCAACGCCGTCTTCCACGCCGCCGGCGGCAGCCGCAAACCCCAGCCACAAC
TCGAGGCGGAAGCGGAAGCCCAGGCCGAAAACAGCGCCCCCCT
>lcl|chr1:276428276-276429278 No definition line found
CTGACATCGTCATCGGAAGAGGAAGTCTCAGGCAGCTCCTCCTGGTCCATGAACGATATGACGGGGGCAGACATGGGATG
GTGCGGCGGTGACGATGGCGCGGAGACAGCCTTGCCGGCCATCCGTGCCTCGAGCTTGGCGAGCTTCGACGAAGACGGGT
TGGAATTGGACGATAGGTGCTGCACTATGTCCTCCCCTGCGGCCGACGAGCCCGACATTACTACCGATTGCAACCGAACC
GGATCGCGCGCTACGAAGCCTTCAGAACAAGGAACCAAAACCACGCGAGCCAGGCACTTCCTCTACTCCTCCCTGCAGCA
CGGCGTGCATCTACACGAGCCGGCGGGGCGGCGGGCGGATCTATCTCCAAACCCTAGCCGTACGTGCAACAGGGCGACGG
CAAACTAGCGGACGCAGCAGCGGGAACGGGAATGCTCCGGGCGGTCGGTGCCCGGGCGAATAGGAACTGCTCCCCTCCTC
CCCCTCTGCTACCTGTTGACTCGCCGGTCTCCGCTGCTGAGTACGGCGGTGGAGGCAACTGGAGCTCACTCGCGGAGGGT
ATGCGAAGGCGGAGCGTGCCGCTTGCCTAGTTCGCCACGCCTGGAACTGGAAGTCTGGACGGAGGCGCGGCGGTCACCCA
CCTCTCTCGCTCTTCTTCAGTCCCTTCCCACTCGTTCCCCTCCCCTGCGAGCGATTCCATTGCCACTCCGCTTTATTATT
GCTCTTTCCGTCAGGCTCACTGGGCCTTTGGGCCAACGAGGCCCATGTGGTAACTCCACAAATGCTCATTTCGCTAAAAC
CATTGGTTCGTCGTATCGAAGGAGTGGACCAGCGGAGTGTTTGCCCAATTGCCCCGCGCCGCCGCCCCCGCAGCAGAGTA
GCAGACCAGCGGTGGATGTGATGGCCGCGAGCGGTATGGAGGATGAGAGAGTGAGCGGGGAGGTCAGGGAGCAGGAAGAC
GACGACGACAACGTGCCTCAACTCAGCGCTGCGGCGATGGAGG
>lcl|chr2:73917901-73918903 No definition line found
ACCTTTTAAGTTACAAGCAATTACAAGTGTACCTTCGGGAGTTAAGGTAAGGATGCGAAGGTACAACTTCGGAAGTAGAG
TGATTCTGATTTCCCATGTCCTCTCCTCCAAAAATGTGTCTCTGCATGACATTGTACCTATTTTTTTAGTGGAGAGCCAC
AATACAACTCGATCTAAGATTACAAATATGCCCTCGAGTCCTATACATTGAGACTACATAACCCTCCAGGGACGTCATTA
TCTTTTCATTTGTAGGCGTGTTGAATAGGCCTCTGGGTTTCTCTCCTTTAGCTTTGTTGGCTTGTTGTCGTGCGTCTGAG
CCATAGAGCCGAAGCTTCCTGGCTCTACTTTCGTGAGTACATGGTTTAACCGAAGGTTTTCAGACGAAGGTCAAGTTCAC
TACTTCCAAGGTTCTAAAACAAACTTAGAACAATATATATTAATGTTTTGAGGAGCTTCAGCATGAAAAGGCCCCCAACA
TTATCTAATTTGTTCTACCTCTTAAACATCATGGTTAACCTTTTTTGACATCTTGCTTTCAACCTTTTCTATTTTCCTTA
AGCTAAACATGTTTCTAAATATTTTAAATATGTTTTCATAAGATTGAAATATTTTGTATATATATGTTTTATCTCAGTCA
TCTTCTTTTTTTTTGTAATTTTAAAACATTTTAATTCAAAAACTTTATTAAATATCTTTCAAATTTTAAACTAAAAAGGG
ATAAAACAGTTCCAAAATCAGGGCCCATTTAAGCCCAGCCCATAATAGCAGGTCGCATCCATAGACTTCCACGAAACCCT
AGCGCCTCATATATATAGTTTCTCTCCTGCCACTTTTGCGAGCTTACCCTCAGCACGCCGCCGCTACAGCCCGCACCTCG
TTTCCTCTCCCGTCTCCGAGATGGTACGCCGCTTCTCCTCGTCCTCCCATTCTTCCCGTTACTAAGTATCTGTGTACGGT
GTATGCCTAGTTGTGGACGTTTGTTATTATGTGTCGAGCGAGA
>lcl|chr5:207948065-207949067 No definition line found
GGCGCGGCAGGGACTTCAACAACATCGCTGCCATCACGGAGGAGGATTTCGTGGCCAAGTTCATCAGGCCATTTCTGGTC
AAAGTCCCAAGCTTGGCCAAGATCTACGAGGCCGCTGTCATCGAGAAGGAAGAACAGTAGCGGGATAGTGTATCATCAGT
GGGATGCTGGACAACCGGAGAGCTGATGATCCCTGTAGATAGCCAGGCATATGCAACTCCGTTGTAGATTTTAGTTTTGA
TAAAAGGATTACATGCCTTTAATGCAAAGATTAGATTCAACATGAAACTGTTGAACTGTGTAAAGTGAGAAACAACTTTT
GAACACAGGAGTCCGGAGCTTCTATTGTGAAGGCGTGGTATAATTGCCATTTTTTTCTATAGAATTGTCTGCGCCACAAT
TTTTATTTTTCAGTTACGCCATTTGATCTGATCGCATCAAACTTTACTTATTTCAGTCGATGTCAGGTCGAACCCTGAGA
AGGTTTAATATTGCAATATGACTTTGATTAGTGCTTGATACCTAATTCTCAACGAAGAACGGACTGGTTGATATTCTACA
TATCAACCCAAAATTAGGAGTACACAATTAACGCGTCGTTCGGTACTACTAGTAGTCAATGATTTCATGAACTCCAAAGA
TTTTACATGGTTTCTTCATGCTTCAAAATGTATTCGAATTTTCCCCCCGAAGTTTAGCTATCGTAGCTCAAATACAAATT
CTAAACTTTTCAAAAATTATTCTAATTATGAAATTCTTGTTTCCAAAAACAACAAAATATTTCATTTGGCATTTGCTGTT
GCGCCGTTGCCGTCTGCGTGCGCCACCGTCCACTGAACTGTGGATTACATGCGAGTATGCGACTCAAGTCAAAAATCACC
ACCCGCTCCCACTCCCAGCCATGCCTCTCATCTTCTTCTCCGCCGCAGCCCCCCTCGTCGCCGTCTCCCTGCTGCCCCTC
CCCACCCACTGCTGCCTCCGCCTCACCGCCACCCGCGCGGCCG
>lcl|chr3:181153043-181154045 No definition line found
GCATTCTGTGGGTCGTGTGGATTTTGGCCCGGGGGACGAGGAGGAGGCTGGTCAAAGATCTGTGGTCAAAAATTGATGGT
GGGGTTCATGGAATGGGTGCATGACTGGTTGCTGTGGGACGCCTTCCTGGAGTGCGGAGGGATCATGAGGCCACCGATTA
GATAGCGGCTGGGGAGCGAGGGACCACAGGAGGCGGAGGCCGCCGTTAGCACCCCCCACCACCCCGCGCCGCGAGCAAGC
AGCCATGGGGGAAGACCTCGTCACCACCCTGTCCATGGAGAACGGCGGCGGCGGCGGCGGCGGCCACCACGGCCCCTGCA
CGCTCCTCTCCATGGACCCGTCCGGCCACCTCTCCGCGCCGGACGACCGCGCCGTCGGCGTCATGGTGCAGACCCTCATC
GGAGGGGGCGTCGGCGCCGGCGCCCGCGCCCACGCCGTGTCGCCCTCCGGCGCGCCTCCGCCCGACATCAACCAGCCGTG
GCAGACCGACCTCTGCGACATGCTGGACGTCGGCCTCGGCCCGCAGGTCTACAGCGCCGAGGCCGTGCTCAGCTGCGCCC
CCAAGGCCGGGAGCCGGAAGGCCGCCAAGCGCGGGGACAGCATCTGGGGCGCCTGGTTCTTCTTCACCTTCTATTTCAAG
CCCCTGCTGTCCGACAAGTGCAAGGACAAGGTCGTCCGGGACAACAGCGGCGGGGTCTCGGGCTTCGACAAGTCCGACCT
CCGCCTTGATATGTTCCTGGTGCAGCACGACATGGAGAACATGTACATGTGGGTGTTCAAGGAGCGGCCGGAGAATGCTC
TGGGGAAGATGCAGCTGAGGAGCTACATGAACGGCCACTCCCGGCCCGGGGAGCCGCAGTTCCCCTTCAGCGTCGACAGG
GGGTTTGTGCGGTCGCACCGGATGCAGCGTAAGCACTACCGGGGGCTGTCAAACCCGCAATGTATCCATGGGATTGAGGT
GGTCAGGTCACCAAATCTTGTAGGGCTCACCGAGGCAGACCTT
>lcl|chr1:57555191-57556193 No definition line found
AAAAAACCCGTAGGAGTTCGGACTCAAACCGATGTGCTCCGGTCCAGTTGTCTTTCTTTCGAGTCTCCCCTTCGACTTCG
AGTGGTCATAATAAACCTCCACCCCCTTGTTTCATCCGCTTCTGTCTCGACTTCGCGACTGCAACAGCAGAGTCCTAGCT
ATCTCCGGCCACATTTGTTTATAGGCATGGCAACATATACGATTTATCCACGTGCCCACGGATAAAAAAAACCTATTAAA
CATGGATCCGGGTATAAGTTCCTATATGTGGATACGAATACGGTATCCGCAAATATTTATGGAACGAGTATAACAAAGTA
GTATTTATACCCGAATATCCCGATTACCCGCTAACCTGACATGTGGGTCGCTAGGGTTTGGAAAGAGTCTCCCAATCCCA
CTCATCCGGTTCGCACACGGCACACTACAGACCCCGCCCCCAACCTCGGTCTTTCCCAGTCCCAGCCGCCACCGTGCGTC
TGTGCAAGTGGCCTTCGGCGGTGCGCAGAGCAGAGCTGGTGACGTGGCCCGTGGTGCGCGTTTCCCTGCAGCCTCGAGGT
CTGCACGCCGCCGGCCTCCCTCTCAGCGCCACGCGCCGCCGGCCTCCGTTGCTCACTACCGGACTTCGCACACGCCCGGC
GGCGGCCGACCATCCTCGGAGGTGCAGTTACGCGCGCCGTAGGAAGGTAGGTTCCCTTCTCCGGCCACAGTTGTTTTAAA
GTTTAGGTAGAAATATCCTTTCCTCATCGTTCCACGGGTGGTTCGTGCCCCACGCCCCGCTGCTTTCTGGATTTGTTTTG
ATTTCTGAGCCTTCTCTTGTGTCGTTCTGTGTTGGGTTGCGGACGCGTCCTCAACTAGGTTTTTCTTCCATCATTTGTGT
GTTCGTTCAACTGAGCCGCCATGCGCCAGCCACGGTCCGGGCCGGGGAAGAGGCGGGGCCGCGGTCCGCGCATCCCTGCG
GCGACGCTTCAGAAGCAGAAAACGGCGTTGGCGAACGTCGACC
>lcl|chr1:8336874-8337876 No definition line found
GAGATAACTACAATATGTTGAATGCAAATAAATTAGAGATAGCTAGAATATGTTGAATGCATATAAACAACTCTAGAGAC
TTAAAACAATAGTTTTAACTAGAAGAGTAAAATTATTTAAAATAATATAGTTGATGTATAAACATATTTTTAAAAAAACT
TTTTTATTCTGAAAAATAAATGCAATCAACATAAATATAACATACATTGATGTTGAATGAGCTCAGGTTATGTGTTCATG
TTGGTTCCACATCATCTTCGACTTTTTTTTTGTTACGAGAAGTTTCAAAATACATTTACATAGATCCATTAACAATTTTG
CCATTATTATTTTTAGTCTTCACCAATATGTCATCGGTCTCACAAATCATAGACACAGATGATCCCATCAGTTATAGACA
CAAGATGACATAATAAAAGAGAGCCAAAACTGAGAGTGGCAAAATAGCAAATTTCTCATTTACATATTTAATATTAAATG
TTTGAAAATTCTTTGGATAATTTTTCTAGTTTCCTAAAAATAAATCTTTCCTAAATAATCTAGTGATATTTTTATGAGTT
TTAAATATTTTTGGATTTTCATATACCAATATATTAATTTCTTTATTTGAATTTTTAAAACCTTAAAGATACCTTTCGTG
GTTTAAAACCGTAATGAGTATTTCCTATTTTCAAATAAAAAAATAAAACTACCCAAAAATGATTAGACAAATAATATTCA
AGAGTTTATAGGTAAAATATATAAGTTTAGAGTTTCAAGAAAAAATATATTACAACGATTTTAGACTATCAGAGCTCACT
ATGCGGCCTCTGATTATGTTGTTTGGTTTTGAATTTAATTTACGTGTACTTGTTTTTTTCTAAAAGATTGGCCACCAGAG
GATTGCTACATTTGGGAAGGATGAGCAAAGGCCCTGTTCCATTCGCCAACATTGGGAAGAGAGCAAAAGGCAAGCACCTT
CTTTTCAACAGTCTTTACAGGCCTTAGTTTTCAATTGTCGCGC
>lcl|chr5:213327257-213328259 No definition line found
CGACACCCCACCTCCACCGTTGTACTCCATCCATCCACCCAGTATCTCCCATGCCCCTAGATGCGGGTTGAGAAGCACTC
CACACGGAGCGCCGTGTCCAGGATCACCTATCTCATCTCCGGCAACACAGAGGATGGACTTGTGCTGCGCCGAGGTGGGG
GAGAAGCATAGCAACAAACAAGGGAGGAGTGCGAAGAGAGAAAGATCGAGTTACAGGTCCTATGCGCCTACGTCATCCAA
GGTCGTGTTTGTTGCACATCCGGTCGCCGTGCGCCTCGTCGTCCTCTTCTACCGTGGATGCAAGTTGGGAGGTGCTGGCT
GATGTGCTACTTTGTCGCGGCGTGCACAGCCGACCTGTAGTCTCTCTACACAAGACGGTGCACATAGCCGACACAACGGA
ACACTCTACATCTGTTGTGCGCGTTAGTGGTCCGCTACTTTAGCGGGTCCTTTAGCGGACCTTGAGAACGAAAAGCAGAT
TGCGCACGTTAAATTTAGCGTACAGGAGCATTTACAGAGTCTTGCTCTCGAGAGTCTTGTACGTTTAAATTGACAAGCTA
ATTTTACGCAAATAAATAACAATTTGGATAGATCCAAACGAGATATTATTATAGCTGACCAGTGTAAGCTAGTTCATGCA
CACGCAAAAAAATCTCGCGATATACTAGTCCGTCAATCGGTCACACTTGGACGAGAGTGACACACGAGAGATCACGGCAA
GTGTGGGAGTCTGGAACCGGGACGCTATAGTAGTAGACTAGGTGGCAGAAAGCTGGAGCCGCCATCTGCCGTGTGCGTTG
CACACTTGCGCTCGTAGTCGTAGGTGACTCGTAAGGTTTTTATCCGGTGAGGCCGCAGAGATCGAGCGCTCTCGGCCAAC
CAAACGTCGTGGGACCGAACATGACAACGCCCTCTACCGCACCAGCGCCACTGGCATCTCTCCTCCGCGTCTCCGCTGCC
GCTGTTCCAGTGGCTCGACGACGTCCTAAGAGCCCCGCGGCTG
>lcl|chr10:127286538-127287540 No definition line found
ATAGAGCCGGCCAAAGCACGGTCACGGCTCGCCGGCACCGAGCTAGGCACCAGCGTAGAGATGGCAATGGGTAAAAACCC
GCTGGGTATTACTTGCCCAAACCCATACCCGCGAAGAAAAAATACGCCCGCCAAAAAACCCATACCCATGACGGGTATAA
AATTTTGCCCAAACCCATACCCAGGCGGGTTTCGGGTACCCAACGGGTTTCCCATACCCACTAACATCAACATAAAAAAT
AATTCATCATGTAAATGACAATCAATACATTAATAAGCTAGCATAAAAGGAACAAGTGATAACTAATTTTAGCCTAAAAT
TTGTTACATGAAGTTTATTTCAATTAGAACATATTCAATTAATAATATTATGAGACATATTTATAAGAAATGTTGATTTT
AAGGCGGGTTTTAAAAACCCACGGGTTTGCGGGTATGAGTAGTGGAAGAACAAACCCATGCCCACGTACCCATTGGGTTT
CCATTTGAACCCATTAACAAACCCATGGGTAGAGAAATTGACCCAAACCCATATCCTAATAGAGCAAAAACCCACCGGGT
TTCGGGTAGCGGGTACCCATTGCCATCTCTACACCAGCGCACCACACGCCGGCTCCCCTATTGAACAGCAAAACCGAGCA
TTAAAAAAACAAAAGCTTAAAAGTTTGGGCTGCTAAAGCCCATTGCGAGAGATCGCGATCACAAAGTGTCCATTCTCGTT
TCGGTCGCAAACGGGTAAAGACCCACGGACAGGACAAGTTTGCAAAACCCCCCTCTTTGTGCTGTTTCTTCTCGCCGCCG
CCGCCGCCGTCGTTGCCGCTAGCCGGCGTAGCTGATAGGAAACCTGACCACCTGAGCCTTCTGTAGACCAGCCTCAGCGC
AACTCCCAACCACTTCTCTTATGGCGCTCCTCCTTCGCCGAGGCGTGGCCCTCGCCGCCCGCTCCTTCCGCGCCGCGGCC
GCCTCCTCCGCTTCCACCACTGTGCACCGCCTCCCAGCCGGGG
>lcl|chr5:211048002-211049004 No definition line found
TTGATCTAGATTATTTGCATCACCTCTACGATTGCAAGCATCCTCTCTCTTTATTTTTTCGTTCATCCTCGGCAGCTAAT
CCAAGTTTATGGTACATAACACTCTCATTGGGTACATGTTGAGGTCCTTCTTCTTGCCATCGCAAATCCGGTAAAATTCC
CTCAAAATCATTTCCTTGAGTTGACGAATCCGCTACCGAATGACCTTGCTCTACAACATTAATGGGAGGGGGTGCACTGT
CCTCAGGCGTGGCTGGTGCCTCAATCAACAAGTGCTCAACATCTTCAATGGTGAGGAACCAATTTGCATCTGTCGCATTG
TGCTCAACATCTCCATTGCAGTCGGGAGTGTCCATTGCAGTACCTGCTGAGAGTGATCACAGCTCAGCTATAGATAGTAT
GGGAGGATGTCTGTTACGCGTGGGAGGATGTCCAGCTACAGATTACGCGTGGGAGGATGGCGACACTACTGTTTTCTTCT
CTGTTTTCTTCAAACTATATACTGGACTTTAGACAGATGCGAGGATGGGAATGGAGAAGAAGGATGGGAGCGCCGCCTGT
AATGGAGAATAAGGGAACACGTACCTGAGGGAAGAGAAGGAACCGCCGGATGGGAGCGCCGCCGGAACTCGGAGACAAGA
GCGCCGGGAGAGAGAAGGACCGCCGGGAGAAGAGAGCTCGGGAGAAGTAGCTCGATCCGTTCTAAAAACGGACTGCCGTA
ACAACGTTAGCTAGTAGCTAGACATCGGCTAAATCGGACTCCGATAGCAAAATTCCGAAGTTGAAAGGATTATAGTACTA
AAATTCCAATACCGGTATTCGGGATACCTATTTTAAGTACAGTGTCGGTGATACAGTAAGCTCGTTCCGTCTGACTGCCG
TCGCTAGTTCTCCACCCCACCATGCCGCCGCCTCTCCCCGCCGCCGGCGGATCCGCCGCGCGCGCCATCGCCATTCGCAT
GCTTTCCACAAATACTGTGCCTGTCGAAGCCGCCTCCCTACCT
>lcl|chr4:229180622-229181624 No definition line found
TGCACCGCAATTGCAGAGCAGTCAATTTGTTATCTTGAACTGCATTCCCAGAGTGAGGCCGGCCGGCCGGACTGAGGCTT
CTCGACCAGAAAAGCCGGCGGCCTTTCGTCGCGTAACAGACATGCACGACCAGTCTCGATCAGAATAAAGCGCCATGGAT
TCCAGTAGCTCGCTTTTGTTGGCACGTAGATGTATATATCTTTCCTTTTGGTCTCTCCGGCTGACTGACCGGCCCTTGCT
TTACCGCCGCGGCGAAAGGGCGGCGCATGTCCTGCCGGATATGCCGTTTCCGGCATGGTATAAGTAGGCGACGCCCACCG
TTCCTCCTATCACCACCATCCCCCGATCCGACCCAAAACGGCAGGCATGCATACGTGCACTAAAGCAAGTAGTAACGATG
TATCTATTCCATCCTTGATCATGCATGTGTTTGTGGAGTGTGGAGGTCCATTGCAGGGCAACCCCCCGTTGGCAGGTGCG
ACGGCGACGTACCCCTACCCTGCCAAAGGGGATTTGCCCGGCGATGCGCCTGCACACACAGTGGTTCTTTCTACTCTACC
TCTCCGGCTCAAGGTAGGAGAAGACGATGCTCCATCCGGCTGGCCGGTTACATCCGGCCTTTCTTCAGCCCATCGGATAG
GAGCCCAATATCTGATCGACTGATCCGTCTTGGATTGGACAAAAGCCCTAAAGCCCACCACAGGATCCTCAACAGCCTAA
ATAGGCCCATGAAAAGCCTCTCACAGCTCCGAGCTAGACCCCCACCTCCCCGCCTAGACCTAGGGTTGCTTCCTTCCTTT
TAACCTCGCGCCGCCATCCGACGCCCATCTGCTCCACCCTCCACCCAGCCGCCGCCGCCGCCGCCTAAGGAGAAGAGGGT
CCGGCCGTCTCCTTGCCCCGATGGTACACTCCCGCTTCCGTCCCCGTGTTCCCATTCCCATCTTCTCGTCCTCCTCTTCC
TCTCCATCCTCCTTCCTGTGACATGTGGCGCGTCCCGCAGGCG
>lcl|chr5:17076388-17077390 No definition line found
GGTTTCTTTGATCTTGTCTTGGGCTCTTGCAAACCGATACTAATGCTTCTCTTAGAGCTTTGATGGTTAGAATCGGTACT
AAGGGTTATTTCAGTATCAATTTTATCTCAACCCATATTAAGTGGGTATTTGACATGGCTTTGTTGCATTGTAGAGGAGC
TCTGTTCTAAAACTCTAGGTGGAGCAACTATGCTCAGGAGTTTAAAATGCTTTCTCATAACAATAGTGGTGGCTGGTAAA
TGCCTTTAAACTCTGTGTCTAGTTTGCTTTTTTAGGACTATAGAACAATAAAAAAGATACTCTAATATACTGTAACTCTA
AAAACTTCATAAAACTTACAATTGTTATGGTATTTAACTAGCTCTAGCAAGCCTCTTCTAGAGCTATATGCTAAACACTC
CCTAAATGCAGGAGTTGCAGGAGTGGGAAGTCACCTATCTTCAATAGTGGTTCATGAGCTGGTCGGCCGCGTGACTGAGA
GGACCAACGTATATATGCGTACATACGTAGGACTATGGGCTGAACAAAACTTCACATGCGCATGGGTATCTAGGGTTGTA
GGGGTGGTAATGAACTCTAAATTTTATACTACAGATTTTAAGGATTAAATCGAATTAGGATCGGTTTGTATTCATATTCA
TTTTTGAACTAAAATTATTTAAGTGTCTTAACTTTGTGAAGAGATATTTGGATCATGATCCATTATCATACCTATGCCTA
TCAAGTGGTTGGTGCACACAAGGTAGGAACAACATCGTGGATAGAACACACAATTAGGACTTCCACTTAGAGGTGGATTG
AGGTGAATTAGAAAGGATTAAATCCCTTCCTATAGGTCTCCTGCTCAGTCAGATTGTTCAAGTGCCATGAGCTTTTGGTC
ACATAAAAGCAGCCCGGTGTGATGCAAAGCTCTGGTCGGCCCAATTACCCCCTTCGGCCACTTCGGGCACCAACACCTCT
GCGGCTCTGCCGTCCTATCGAAAAAGAAAAAAAAAACAAAATG
>lcl|chr4:169016361-169017363 No definition line found
TGAATAATTAGGGTATGTTGTTCAAGTATGTGCCCAATTGTTGTTTGTCCCCCTTTTATCGTTTTGTTTCCTGATTTCGA
CAATACCATTACCTGGGACGCTCACGAAACTTATATAATATACTATCCTTCTATGGAATCAATGTGTTGATTAATATTTG
CTACATATTTATTATTGTTTATTTTTATCAATGACAAAGCACATGTATAATCTTACATATCTTTTAAGATTAAGATTTGT
AAACGTTCACTTTTGGTGATGCTAATAAAAGTATAGAATAACATATAATATTTTTGCATATCTATGTATTTTATCACTAT
TTGAATTGCGTACAAATTTCATGCCATTAGTGTTAATTTGTGAGATATGGGATTGATGATATATATATGTTGTTCGTTTT
CATGTAATCGTTGTACACTAATATTTATCGAATAATTTATACGCCGTCGCAACGCACGGACACATACCTAGTAATAATGT
ATGTTTAAACTTACTAAAGTTACTTTAGTAGTGCTATTAGGCGCTAAAATTTATAACTTCACTTTTAGCACTTCTATTTT
GACCTCCAAATACTAAAGTTTATCTAAAACATATTGCTAAACAGACTCTTAGTCAAACAGGCCTGGCCCGGACTCCAAAA
TGTAGATAAGGCCCAGTCCATCTAAAGAGTCGAACAGGCCTGGCCCGGACTCCAGAACAACGCATGACGTCGAAGAAAAT
CTCAGGGACACCCTCCATCCAATCAGAACCGACCTTGACCCACCGATAATAAATTTACAAAAAAGCCCCAAAACAAACAG
GCTCTTCTCCTCTCGTCTTCCTCTCCCCAACCCGTCGAGACCATCCTTCCCTTCTTCCCTCCTCGCCAGAGGAGAGTCTC
GCTAGCTAGGGTTTCCACCAATGGCGGCGCCCACCACCTCCCGCCGCGGCCCCGGCGGCGCGCGCAACATGGACGATGAA
AACCTCACCTTCGAGACCTCCCCGGGGGTCGAGGTCGTCAGCA
>lcl|chr4:239530026-239531028 No definition line found
GTCATTGCCCCTTTGTGTGTACCTAAATTCTGATCCATTAAATCATTTTCAACTTTGTGGCATCTATAAAATTGAAATAA
TAATGATGGTTACACTACGCCGGACGGGCTTCGGTTTTTTAGAGAGAATTGAAGAGACTAAAATCCTCTTATTGTTTAAA
AGTAAATACATATAAGATTTTAGCCTTCTATTCTCTTCGGTATACTTACTCTCAAATAAGTTCTTAGTGCCAAAGTCCCC
AATCATCCCATAGTGAGGCTGGTTTTTTTTTCTTATATAAACATAAACCAAACAAAAATCATAACTCGAGAAAGATGAAA
AAAACAAATAAAACAAGAATTTGGGTAAAAAATATCTAGCTTCCATCTACGCTCCCGCTTCCCTATCAGTTTTTATAGTA
CTTAAGTTTAACATAACACTTTTTACTAAAGTTTAGTATGTATGAAACCAAATAGACATACTAAAAGAGCAGTGCTAAAG
TTTAACACCTATTAACAAATTAGCTCTTCTTGCATGGCAAAGTTTAACACCTATTAGCAAATTAACTCTTCTCTTCTTTA
GTACTACTATCCAAATAAAAGTAAAGTGATAAACTTTAACACTACTAATTTAGCATCTTACTAAATCTTACTAAAATTTA
GTACATGTGATCCCAAACAGACCTTATAACGTTTTTAACTTTTTATTTGAACCATTTGCTATTTTGTTATTGACACGTCC
CACAAATTATAGAAACTGGGCCAAGAGTGGGGCTAAGACTAAGAGTGACAAAATATCGATTTTTTCCACCCCCACAGGCC
ACACCCAACCCAACCCAGAGCCCGAACTCTTCACGTCGCGTCGGCCGGCAATTGGCATTCCCACTGCGCCGCCGTCGGAT
CGACTGGGTCCTCGCCGCCGATGGGCTTCTTCCGCCGGATCGCCGGCTTCCTAGGCATCTCGCGGGACGACGCCGACCAC
CCGGACTCCCCGACCTCCGTCGGCGGCGCCGCGGCGGCGGCGG
>lcl|chr1:243389607-243390609 No definition line found
TAAACCTTAATTGTGACTTAAAAAGTTTAGAATGTGTTATGCTTAAAGGTATCCAAAATGGGAAGAAAAGGAAAAGTAAG
TTATTTCAAGGACTGAGGAACAGAATGCACACTAAACCTTTATAAAAAGAAAGGTGAACAAGAAAAGCACGGTTAGAAAA
CAGAACCAAAATAAAAGCAGCACAAAAGAAGAGGAGAAAACGAATTAGAATAAGTAAAAGAGAAGAATCCCAAGTACACA
TTTTAGGTGCGTGTACACCACATTGCAGAGGGGAGAGAGCGTGCTACGGCGGCGGCGGCGGCACAGCAGGGGAAGAACGT
ACACCCGCAGTCGAAAGAGGACGGCGAGACAGCTCTCTTCCTATCCACATTCTATATAATCTATGGCTAATCAGGTAGAG
ATTAGAGTGATTGAGAGAGCGGGGAAGGAAGTTTTGTACAGAGAAGAGAAAGAGGTAGTTGATGGGAAGGGTTTGATGTG
ATTGCCCTTTCTTTTCTCTTTGCTTCCTGGACACAACAGCCGCCGCCACTTCCTGCCATCCTTTCGTCGTTGATTCGGTG
TTCTTGGATCGGATGCCTTCATCTGCCTAGGTACGTGGGATTTATTTCTCGCAGGGTTCGGATTGAGGGTTCATTTCTCG
GAGGGTTCGGGGTGGGGGTTCTTGGATTGCCGAAGGGCAGAGGGCCTACTGGTGGATGCGCTTATCAGATCTCAGCTTCT
CGACCTGTCCTTCTTCGCGTTTTCTCACCCAATTCGTTTACCTCTTGTTCTTTTGTTTTCTGCCTGTAGATCGGAGCTAG
AGCAAGGTGCGTGGTGTAAATCCCGAGAGGAGGAAGAGGGGAGGGGGTCCAGGCCGCTTGTTCTTGCCGCGTACGGTTCT
TCCAAGAACCCGCGGCGGGGATGGATCTCTACGATGAGGGAGAGGAAATGGCCTTACAAGACGGGGACTCCTGCCTCGCG
CCACGGGCTTCGCGGGGCGGATGCGAGGTGGACTTGCAGTGGG
>lcl|chr2:158692573-158693575 No definition line found
ATAAAAAAAATAATTTTGTCGGGCTGGGCCAGCACTATGGGCGGAGGCTATAACCCAAACACGGCACGACATTCTTGGCT
CTTGCAAGCATTAGATCGTTTCTGAAACCACATTAGCGCAATGGACTCCATGGCATTTGAGATTGCTGAATTGGATGAAG
CAACAATGATTTGTCACACTAATAGTAAAATGAAATGTTATTTGTTGGTTTTAAACGTTAGTAATTGTTATGAAGTAGTA
TAATTTATATGTAGCGCATCTAATTTTTATTGATGCCTGACTTTAGCAAACACTCTATATTTTGATCGATCTTTTTTATA
AATTTGAGTTCATGTGACTTATTTTAGAAACCTGAGTTCACAAACTTTCTCTTATTTGATCTATGTATGGTGGAATTATG
TCATTCTATAATCTTTATTCGTTCAGTCAGTCGTTGTGAACTCTTTTCTAATCGTTCACTTCATTAGCCGTGTTATACAA
GACATCTGATGAAGTAAGCAATAACATCAGTTAACTAAATCAAAAAATATTATATGAAAAGCGGAGACAATTAATAAAAA
ATCTTGAAAATTTTTTGTAAATAGTTTACGTGAGTATTGTTGTAAGCCGTCGTAACGCACAGATTAGTCTGAACTAAAAT
GCGACAAATAAAAATTTTAGAGGAGGAAATATATTTGGGGCAAGATTCACGTATTGAAGCATCGTGAGCGTGGGTTCATT
AACAATAACTCTATTCTTTTTTACAACAAAAACCCTAGACGCATCCGCAAGCTGCGACTCACTCGCCCTCGTCCGCAGCG
CCCACGAAACGCGCCGCCGCCGCCGTGACATCGCAGCGGCGTCGGCGTCGTCTCGGCCGCTCCCCGCCGTAGGGCCATTT
TCGCTCGAGCTGCCGGAGACCATGTCGAGCGGTCTAGACATGTCCCTGGACGACCTCATCAAGCAGTCTAAGTCCCGACC
CAAGGCCAACCCCGCGTCCTCGTCGGGGCCTGCCCGCCGCGCG
>lcl|chr10:141492342-141493344 No definition line found
CGTAAATTGTTTGTTGTGCTTTCTGGTTTATTGGTTGATCTACTTAGTCGATTATGCTAACAATAAAAATCTTTGGCTGC
TTGGAAAAAAGGTACGGTGAACTTGGGAAAAAACATTTGGGAATATTTAGAAAAATGTCTTACACGCTGTAAAAAAACAA
TCGAAAAATAGCTCTAGGGAGTATTTTTAGTATTTTTTTACTCTGGCTTCTATTTTATAGACTACACTAACTCTTTGACA
TTTGTTTAGGTACTCTAGTATTACATGACAGGCGCCCATCAGCTTGACTGCTTATGACAACTTGACACAACAGTCCTATT
TTTACCCCGGCAGAATGTCAGACTTGTAATCTAGACAGTGGCTAGAACTCATCTGGTTGTAATTATGTTCTCGAATACGC
GGAAGAACTGTTACGTAGGGAGTTTGTAAGTTTAGGTATCTGTTTTATATAACTGTTAAAAAAGAGTTTATTTATTTATT
TTTTCTAAATTTATATTTAGGACGTAACGTAACTATTGGACATCTCTGCGAAGTGCGAACGGACGCTGTAGTAACTGAAA
TTTAGCGGGCCAGACCGACAGAACACATGGGCCGTAGGAACAATAAGCCGTTTGGGCCAGCCTTGTCAGGTTTCTGCAAA
ACATGCTCTATAGTCTGTAGTACAGGGGTGTTTCTGCAAAGTTTAAGCTTTGTCAGATTTGAGGGCACGTAGTGTCAGAT
TTGAGGGCACGTAGCAGGATAATTCAGGGGCTCTTATGCAAAGTTTGAGCCAACCCATCTCGCCCTGCTATATAATAAGA
TTGGTCCCTAGGGTTTTCGCCGCCGCACCCCACGACTTCCGTCCGAGTCTGAGCTCATCTCCACGCGCCGCCGCCGCCGC
TCGACGCCCACCGCGCAGCCATGGCGGAACAGGTAATGCTCTTTCTGGGCTACTTCCCTTGTACGGCCTCTGCTTAGCCG
CTCGCCGTCGCTAGCTCAGCCCAGTTTGGTACGCGATTCGCGT
>lcl|chr4:229163626-229164628 No definition line found
ATATATATATATATTCATGAACCAAAAGTTGTCAAATGAAGAAAAAAGTAAAAAGACGTAGAAAATATTTTAACTATAGA
TATCAAATAAATAAGTTTTTCTAGTGCCGAAACGAAAATTTCTCATCATTTTTTTAGACATAATTTATACTACTATATAA
TTTACTAGTTTAAATTTTACAAAACTCATCTAATCAAATCATACATACTCATAATCTCTACTAAATCTATCAACAAATTA
CATCCAAATTTAACATATTATTAAAATCAATAGATCGTTGGCTAACACCATCTCCCTTACTCAAGTTTAATAAAAAATGT
TATTTAAATCACCTCTTATCCTTCGTCCCTCTCACTCCTTCGCTGCGACTTCGTTGTTCCCTCCCCTTTCCTCACTCGTG
TCGCCCCTCTCGTTGACTCATCCTCTCTCCGGTATTACCGTATTATAGTGTTAGCACGGACTGCCACTTAGATTTGGTTT
ACATTTTTTTTTACTTTTGCTACGCTTAATCTTCCACATGATAAAAAAAACTTGCCAGGAAAAAAACCCGGTGTTCTAGC
CGCACGCATCTCAAAGGTGATACTGGGCGGGGCGATTTGGAGATGATGTTCTAGCACTAGCAGCACGCACGCATCTCAAG
GTCATACTGGGCGGGGCGATTTGCGAGTCCTGTGGCCTCGTGGGCCACGTGCACGCAGCAGACCGCAGGAATTTGTGTGG
TCCGCGCCTCACTTCCACGACGCTCCAGCGGCATCCGCCACTTCGTCGTCGTCGTCGCACGGATTGGCATTGGCTGCCCC
CCGGCCCTGTTCCTCGTCCTCCTCATCAATTCCCGTCTCTCAGTCCTCCCAATAATGGTGGCGTGGTGAGAAATCCTTCC
GTCCGGCCGTCGTCTTAGAAGATGAACTGTTCCTCTTGCTGCGCCGCTGCCACTCCATCTTCTCCGGCGCTTCTCGCCAG
GCCGCGGGTGAGCGCACTCCTGAGTCCTGTCCCCTTCTCCCCA
>lcl|chr1:171553179-171554181 No definition line found
AATGACAGAACACGGAATGACAGCCTACCCTTACTGCCTTAATAATCTTTTAATAATATAGATCTAATTATTATTTTTAA
AAAGTACTTTGATTATTTGCAATTGCACTGATATGTTTTTATTATAATAACACTTAAATAACTTCTTAAATAATAATGAT
AATGATACACTTTAAAAGGAAAGAAGTATAACGACACAAATCTAATTGTCCTTCTCGTAATTATTGCCGGCAATTCCGAC
TCCTCTGACAATCCATCTACCACGCGCGGCCAAACTCCTGTTCTTCCACCTGCTGGCTGCTCCTGCCTCCCCTGCGCCCC
AAACCCACCCGCCTCGCCGTCCCCGCAGGCCGCAGCCTGCTCTCGGCTCCCGCCGCCGTCTACCGCGTCCTGCGGCTGCG
GTGTTGCGTCACCTCGGGTTCGCCTTAACTTCCACAATCCTCGCCGTCCTGGTGCTCCGCCGCCCCTCCCTTTGTACTCG
CGCTGGAGCTGCAGATCCACCGCGACCTGGCGACCAATTCCTCCTCCCGCTGGTAAACACGCCCTCGCTTGCTTGCGCTG
ACTCGCTCGCCCTTACCGGAGCTAGCTGCAATCGAACCCAAATCCGAATCTTTCTCTCTCTCCATCGCTCCCACCCTCCC
ATCGCGCGGCGATTTGTTTGCTTCGTGTTGGAGCCGTGCTCTGTACCCAGTTCGCGTCCCAAGATTTTTTAGGGGCTCAC
TTCCTTGAATTTCGCTGAAATCTCGCCGTTTACACCTCCTTGTTTCTGCAGAAGAATTGGCGACCTTGGCCTCCGCCCCC
GCGGCGCGGAGGAGTCAACTGTGGTAGCAACCACCGCGGAGGCTGCAAGCCTTCGGTAAGGGAGGAAAGTTGACTTGTTG
GAAGCCGGTCCAGGGCCGCGATGACGTCGACCGCCGCCGGCGCGTCGTCGTCGGCGGCGAAGAGCGAGTCCTACCTGCGG
GCCGACAAGATCGACCTCGAGAGCCTGGACATCCAGCTGGAGA
>lcl|chr7:175389778-175390780 No definition line found
ATTCCGATAGATATGTCTAATACACTAAGTAATTGTCTAGTATTTTTAGCGTATGCGAAAGTAACATTAACATATCGCAA
ATTGCTAATAATTTTATTAAAACATACAAATAACTCATCTAATGATTCACCAGATTTTATCTCAAAGCACATATAATCCT
TTTTAAACATATATTGACGAACAATTTTATTGTGTTAGAACCTTCGTGACAATCATAAAGTGCTTTTTATATCTCATATA
TAGACTTGAAGTGCAGCAAGCAGTCAAAGTCACTCCTTCTAAAACCTTAGATGATCAAATTTCTTGCCTTGCTATTAATA
TCCTCATTCGTCTCATTAGTTTCATTAACTTGATTCCAATTCATGCCGAGCTCTGCGTCCATTAAGTGTTGGGGGGTTGT
GATCTCGATGAGTATATAGGCATGATATCTCGAAAATAATTGCACATCTAATGGGATGTTTAGTTTCTATGAACTAATTT
TTAGTCGCTCTATTTTATTCCATTTAAAATGGAGGGAATAAAATCAGTTTCTCGAAACCAAACACCCTCTATATCTTAAT
ATTTTTAATGATTTGAAAAACTCATTAGCTTCTTTAAGTTCTAACATGGCTTGATAACACAAAAATGTGATTGCAAAAAT
ACTAGCATGCACTAAATTGAAAACTGAATTTTCGGGGTGCAAAAATTCTCTGCCGACTGGCGTGGAGGCTTGCAAGTTGC
ACCCCTCTATTTCGAAACAAAAAGGGCAAGAAAAAAGGCCCGCGGGCCGCTAGCCGCGACGCGGACCCATCGTGCGCCTT
CGCTTCAGCCGTGAGCCCGCAACCGACCCGCCGCAAAAGACCAAAACCCTAGCCGTCACAGCGCCGCCCCCGAACCATAA
ACCTCCACCTCGCCGGCGGCCATGGCGTTCTCCGGCAGGATCCAGGAGCTCGTGAGGAAGTATGGCAAGGTGGCCATTTG
CGTCCACCTATCCGTCTCCTGCGCCTCCATCGCCGGCCTTTAC
>lcl|chr4:162707620-162708622 No definition line found
TCCACAGACGGTTGATGAGCAAGATGCTCGGGCGCATTGGGGATTCACCGCTGATCAGGTTCGACACATACACATGCGGC
GCGTGCGCCGTGTCGGGCACGCTCAAGTGGGACATGACCACTGTCATGTAGTACAAGGGCCTACCCCTGCAGCAGGCCGT
CAACTACTGTGTCAGGGACACGATGCAGAATATCCGAAGACAACTATTATCAATAATTAGCCAATATAAACTATTTACAA
ATCTTTACTAATGTTTACAAAATAACATATCCCTATATCATTGTTTTTGAGGAAAAAAATGACGTATTAGTATTGACACA
TCGCGTATCCATAGGAAATCTCGTAATTGATTAATAACATCTTGTTGACCACATGTGTAGCTATTAGACAATATATGGGT
TTGATATACGAACCTGTATGGTGTTTAGTTGCTTCTTCTACTTTGTTCTAATTGATGAATAAAAAATGAATGGGTCTTTC
CTCCTGTCGGGAGAGCACATCTCATGAAGTGATCTAAAATTAATTGCTACTAATGTTTTTTATCAGCGGTATTCGTGTAG
CGTCGCAACGCACGAGCAACTAACTAGTATAGATTTAAGGCTTTACTGTTTGGAGCGATATATTTTATTGATGCTCTAAA
TTCTATAAAATATACTTATTTTTAAATTATATAATATTTTATATGTCACATTATTAAAGATGCTCTAAATGAGATAGTAC
ATGCTCTTATATTTATTCTTATTATAATTGCTCTTAACGTCACCCTTCGCGTGGGCCCTGCAGTATTAATAAACTGAAGA
CTTCACCGACAAGTGGGCCAATGGCAGCTGTGGTCCGTGGGCGTGACTTTTCCCAATGAGCAACACCAATTCCCTTCTCC
GGCCATAAATTCCCGAGGAGATGTTGCATATTTTTCCCAAACTCCTCAAGCAATTTCCATTTCCACCACGACCACTCTCT
TCCTCGCAGCGCGTACCAACCCGCCGCCGTCTACTGCCACTCC
>lcl|chr7:7958367-7959369 No definition line found
TGGAGAGTTATTCTCTCTCCACATCTTTGACTTATGAGAAATTTGAAATAAAAGATGTTTATACATGAAAGTCAAACTAA
AGAGGTTGTTCAAGGGTATGTTTTCACTATATCTATATTTTTTATACATTAGAAAGTCTATTGAGAGTTGCTCTCAAGAA
GGGTATGTATATTATGCGTAATAACTAATGTGTATCGAATTCTAGTAGGCCAAGCCAAGCACTTATAGATGGTTAAATGA
GTCGTGCCCGATGAGTTGGCCTAAGTCACGACCTATTTATTAGTGCCTCGGCATAGTGCGGTACGAGAGCTGGACCGTGC
TTGAGCCGCCTCCTCGTCACACAATGCCGACCCAGCACGACACATTTTTTAATTTTTAAAAATAATTGTACAAGTATATT
TATAATGTCTATTCACCATATGACACAAACAGACCTTGGTTCTACTGGTTTGTCATGTGTTCCGATTTAATTAAATAGGC
TCCATAAGTTAACAGGCCGGCCCAGCACAACTAGCAGGCCGACGTGCCGTACTGCCGTATACGCTGCGCCCATGTCACGC
GGGCCGCCGACATGGCCCAATTAGTCCGTCAGGTATAACGGGCCATGTTTTATCGGGTCCGTGCCGGATCGAGCTGGATC
GTCCGTTTACGCATCTATACAAGCACCCACGTCTTTCAATTCTTCTCCCCACGGACCCATAGCAAAAACCGACATTGCAA
AAGGCCCACAAGACAACGCCCCGCTCCTTCCGTCCTTCGGCGCCTACTTCCAAACGGACAAACCCCATCGAAAACCCTCT
CTCAAATTCACAAGGCCCCGCCGCCGCCGCCTCGTCCCCCATTCATCTTCGCCGAAACCCTAACCCTAGTCGCCCCGCGG
CCACCCTTCCCGGCGACGCCATGTCGAACCCGAAGGGCTCCAAGATGCTCCAGTTCATCAACTACCGCATGCGGGTGACG
ATCCAGGACGGGCGCCAACTTGTGGGCAAGTTCATGGCGTTCG
>lcl|chr3:186023294-186024296 No definition line found
TGCTCGCCACTAGTCCAACTGAACTACTAGTTAGAAGACGGCAAATAAAATCAAATGATCGACTCTAAATTAAGATGCAA
GAGCCAATTAGCCAAGCTAAATAATAAACTGATTGCCGCTATATATATATATATATTTTTCTTTGAGGGAAACTACATGG
CCTCTGCAATTGAACGCGGTCACATGCGACCGCAGCACTAGCACGGTTCTCATGTCTCTCCTTCAATAGGGGAAGTTCCT
TGATCAGAGCCTGAGCGATCTGCGAAACGGATCGGGTACGCGGCAAGTCAGCTGTTATACGTCGTAACTGATTACTACGC
AAGTCGGCTGGGAATCGCAATGAAATGAGACTGTTCGTGGACGTGACACGAACCTGATCAGCTGGCGAGCGGTGGAGACA
GACAACTAGCTCGGGTCCGTCTCGTGGCCGAGCGCCGAGAGTCCTCGACCCCTCGCGTGCAGTGTGCTGCGTCTGCGTGC
ACACCGCGCCCTCGCTTTAAAAGCCCGGAGGCTCCGCTCAACGCTCGGCTCCAGCGAGAAACTCACGAAAAGAGAGGAGC
CGGGAAGCAAAGCGCCGACGACTACGCCGCAAGTCCCAACCCAACCCACCCTATCCAGAATCCAGGTACCAAATCGCGGA
GATTCACAGCTTCTTCTTCTTCTTCTTTTCTTTTTTGCCCCAAGCGCTGCCAATTGCCAAGGGGATCCCATTGCCAAGCT
TTGCGGGAGGCGCGGCGGGAGACTGAAAGGCGATGCGTGTTTCATTCATTCCAGGGACTGGACTGGGAACGCAAGGTTCT
GGGAAGGCGTATGTAGGCGTTGCCGTCTTGGTGCCTCATCCCGGAGCTGCTACTTCTCCCCTGGTCGTTGGTCGATTGGA
GCCGGTAGCGCGGGGGGGATATGCACGGGAATTTCGGGCCCCAGGAGCAGATTCTGTGGCCGGCGTCGGTTCTCGCCGGC
ATCGTCATGTGCGGCGCCGTAAGCTTCCCTCGCTTGGCCCCCT
>lcl|chr1:298510638-298511640 No definition line found
ACACCAGGAACGAACAAATCGCTCCAAATCGCGACTGTAACTGAGAGGGGAAGAAGAACAGAGAAACTTGCGTCTCTGCG
AGCTGGCCTGAACAGGAGGCAAGACGCTATACTTATGGAGCCGGGCGAGCAGCAGGTGGTTGCAGAGGAGCAGCGGAGAA
GCCGGCCGGCCATGCGAGCAAGCCGTAGGATCCGGCTGGGCGTTGAACGCCGCCGCCACCAGGCGCTCGGCCTCATCCCT
ATCCGCTGAAACCGTCCGCTCCCCTCTCCTTCGCGTCCGTCGATTTCCCACGGGCATAAGCATCCGATCCCTTAGCCTCT
CAGCCGCTCGCTCAACGCGCATACGCGATGGGGATAGCCCAGCCGGCTGGGCTGCTCGGCAGCGGCCTGCCAGCGGCCCA
GCTCGGCTGGCATTTTTCATTTTTTTTTCAATCTGAAAATAAAAGAGAAAATCTCTCATAAATGAACAGCAACCCTATTT
AATATGAGGTCTCTTGAGAGTTGAGAGGTCTCTAAAGGGCTAAGTGAAAAAACACACAAGACAGTCTCTTCGTGATACAT
GATCTCATGATTATACCATGCAATCTTTTAATCCTCTCTTATATTTGGAAGTTGTACATTGCCCTTAGAGGTGTAGAGAT
TAATAGCTGTCAACTTTATTGAAAGGAGCTTCGGGTCGGTGACAACAGAAAAAAAACATTTGGGTCGTCGAGTTTGGGTC
CGAACAAAAAATGAGCCCAACGGCACCACCGGGACCGGGACCGACTGGAGACACTGCTTGCAATTGCGCCACGCCCGCCA
CGCCGCCAGGCCGCCACTAGGGTTTTTCGGAGCCTCGTCATCGTCTCCGACCCCGTGTCTCCGAACAACATCGCGCGGCC
GCCGCCTCCTCCCAGTCGCCATGGTCAGGCTCACCGCTGACCTGATATGGAAGAGCCCGCACTTCTTCAACGCCGTCAAG
GAGCGCGAGCTCGACCTCCGAGGTTTGCCCACTCCCTTCCTTC
>lcl|chr2:111021938-111022940 No definition line found
NNNNNNNNNNTAAGAACCAAGTACCCCACCGGGCCCGGATACACGCCACCAGGGAGGTTACAAACTTGCACCCCGCCAGA
GGAAGGGAGGCGCGATGGGAAGGAGATGGCCCGCAGGCTGAAGGGAGGTCGGCGGCTGGGGCTGGGGGCCGGCGGCTGGC
TGGGGGCCGGCGGCTGTAGGGGTGGCGGCTGCAGGGGAGGAGAGCTCTCCCAACGGCTGTGGCGGCTGCAGGAGGAAAAA
AAGGAAAAACCCTAAACCTAGGCTGATACCATGTTGGAAACTGAACCCATGTCCCTAACCAGGGATGGGGAGTAGTATTA
ATAGATTTAGTAACTGGGCCAGGCCCATTACGGTGAGGGGTAAGACGGTAATTACATGGGGAACACCCCAAACCCTAGAA
TCCTAGACGGGTAGTCTAACATTGTGGACTTCAGGGCCTCCTCCAACAGGCCCCTGTTGAGTCCTAATTTTTGTCCTGTT
AGACAGGAGGTTGTGTTTTTGTGTGTTTAAAATGTAATCTTTGTGTCAGGTTGTTTCCTGAGGGGCTTCTTTTGCCTCTC
AGGTTTGTTTGTACTTTCGTTTCTTCTTAATGAAATAACACGCAGCTCTCCTGCATTGTTCGGGAAATCCTATGTGTCTT
TGAGGCAATAAGTTGCTCCAAAGTACTCCAAGCAAATTTTTTTGAACTTGACGTATATCTGGATAGTCCAAACAGATTCC
AATATGATCAATGTTGCATTTTTCGCCACAAGCCTTACTGCATATTTTTCTTGTGAAAAAGACCTATATTTGCTCACTGG
TTTGAATTATAATCATGTTTATCTTTCCAATCTCAAATGTTCTTCAGGACATACACATGTGGCAGAAGCGCTAAAAGTAC
CAATTCATATACTGTTTACCATGCCATGGACGTGAGTCACTATCATCCTGCTTTTTCTTTAAAGATCACAAGTTTGCTAT
GGGATACTATCATCTGGGGATATAACATGGTACTATTTATTCA
>lcl|chr8:69970654-69971656 No definition line found
CTTTATCCTTTACAGATCACTCTAAAAGATTCTGTCCTCTATATCTTCACTCTCTCCAGCAACGTCCTCTATATCGCATC
CTCTATATATTTTTATTTTTCATTTAGCAGCTATATTAATTATAATCACTGTCCTATCGTACTCTCCACATGGGTCTCAT
CCATCTAGAGTTCGCCTCGTACTACTTCCACCTTGCTGGGCTGCAGCTTTAAAGTGATAGAGGAGCCTCCAAACATAGCG
GATGAGAGACGAACGGTAAATTTTACTGTTTCATTTAGCGCATGCTGCTGGAGGGATACCGGATACTGTCGTCCTCTAAA
TATGCCGGACAGAACTTTTTACAGAACCTTGTTGGAGACAGCCTGAGGTGCACTTGATACATGTTTGACATTTCGTAGAA
CAGCTTATACTCACTAATGGTATATCGTAGAATTCCAAGATATATTAGATTCCACGCAACGTTTGTTAGTAATGAAAAAA
AATGAGACGAGGAGAACCAAGGCAACAAGTTATCCAGAAGATCAGAATTGCTCAAGTGACTGACAGAGGTACATGAGCTC
GATTATTCTTATGATTCTTATGATCACGAAACCAGTACCACATCCACATGGGCTCTAGCTGCCGTGTCCACGAGAAGGAA
ACCCGTCACGCGTTGCTGTCTGGGTCTTCGTTTCGGCCCACAGACTGACAGACCCAACGCACTACTTGGCCCACCATCTG
ATCTATAGCGCGCCCAGCCCAGCTCATCCCATCCCAACTCCCAACATCTTCCTCGGCGTCGCCTAGTCATCATGACTCAC
TAAGCACTGTCCTTCCTGATCCCACCGCGGTCTCCTTCCGCGACACGCGCACACGCCACAGCGCATTCGCGTACGTCAAC
GGACGTCGAACCCATCGCCCATGGGAGGAGGGCACGAGGAGCAGGAGGGTGGCGGCGCAAAGGCCGGGGGCTACTCCTCC
GGTCTCCCGCCGTCGGAGCCGCCGCAGGAGTACGGGTACGGCA
>lcl|chr3:40319272-40320274 No definition line found
TTGGGTTCATCTGGATGTGAGGTGATGAGGTGAGGCTTCGATCCGTTCCTCCTCTAGCTCCGGTGGTTGGTCGTGCTGGC
TCTCGGAAGATGGGAGCTGCACAACCGCGTGGCGTCAACTTGACCTCGACCTGGCGGTGTGAAGCGCGTCCAGATCCGAT
CCTACCTCGTGAGAGGGCCAACAGCTTGTACGTCGGCCGATTTACACTACCCCCTGACAGTGTTACGATTTTGCGATCGT
TGCATTCACATCGTGATGGCTGCTGCTCTGTCAGTCCACTCCCATACGTCATGGATGCTATCGACTCCTCACTAGAATTT
AGTGGCCTGCCGGTCTGCCCTAGAGGGTTGTTTAGCATGACTCTTCTCCACTCTACGCAGCTCTGCTACAAAACCTCTGG
GTGGAGCAGCTCTACCCAGAATCTAGTTCATTTCTCATAACCAGCGACAGTGGTGGGTAAACATATTCAAACTCTATGTC
TAGGTTGTGTTTTAAGGATTTCAGAGAAGCAAAGGAGGTTTGCAATTCTGGATTCAAAGTGTCTAGCTGGCTCTGACCAG
CTCTCCCTCGGAGTTTTGCTCTGGAGCATGCCAAACACCCTTTTAATGGCCTCCCCATTTTGAAGCTTTCGATGTTTGAT
GGCCCAATCTTGGCATTGAATCAATTATCAGCTGGAGGCCATGAGGGCAAGGCTATATAGATCTTTGCGTTATGTTATTT
ACCTGAATGCCACCGCTCTAATAGTTCTGTTAAGTTTTGATTATGTTATTTTGGTAGCTTTTCTTTTTGACTTTTTGCAG
AGTAGACGATTGAAATTGGTTTATGTATGTTCATTCTTCTAATTGCATTTATGCACGGGTTGCAGTTATCTAGTGGAGTT
GCCTCCTTCAAGCTACTCTAATGTCCTTTCTATTCAAGTCTAGCAATGGCGGCACCACTGAAAAAATCCCATCCCCAGAA
GAACAGCGAGAAAAAGTAAGAACAACCTTACCTAGACATCTCT
>lcl|chr2:37534355-37535357 No definition line found
AGTAGCAGAAGAACTTAGCTAGGGTCTACACTACACAACGCCTAACAACCCCGGAACGTACACTTCCCTCGATCGACAGG
GTATAGATGATGACTTGATGAGCTAGCCGAGTAGCTGCTGCTGTGATATGGTGCGCCATCATTAAGCATGGCCAGCTTTA
TTTTACGTTGTTGCTCTCTACAAACCGAGCGCTTAACAAGGGCCAAAACGTACGTGCTGTACTGTACTCCCACATGCAAT
CACTGATGCCGGCTATATAGAGATAGAGAGAGTCAGAGAGAGCATCGATGATTGGGTTTCTGGGCACCGTGCCGAAAGCC
TCGCTCCCAAAAAGATTCTCAGCTCCTAGAGCTAGCTTGCTGCCTGCGACTGCGTGGACGGAGCCAGCAGGTTTGCACGG
CCTCCCTTGCGTTCTTGAGCAACGAGAAGGGCCGGCTGGATTCGCGCGTGTTTGGCGCGCCACGTGCATGCGCCCCACCG
TGCGTGCCATGCCGTCCGGTTCCGGTGTGTGTTCCGGATCGATCGCCGCGCGCGGCAGAAGAAGACGCAGATAAACAAAA
AAAGTTGCTTCTGCTACGCGTGTGCCCCGCCCCGCCCGAGACGACAGACCAGAGAGGTTTTTGTTTTGTCCCAGTCCCAG
TGCGGTTGCTTAGCTTAAACAAGTGCAAGCTGCTGCTCTCGATTAGCTGCTCTCGGGATAAAAAACATCATCTACTACTT
GCAGGCCCATTGCAGTATACCGTTAAGTTTCCGGCCCAACAACCTTTCCGACTGGCCCAAACCAACTCCCAAGTCCCATC
CCAACCGAGGCGACGCAGCCGCCGCCGGCTGAACCTAAACCCCTCGACGCAGCCGCCGCCGGCGTAGGGGAGAGGGGCAC
GGGCACGGCACGGGGACGGAAATGGCGGAGGGGAACGGCGGCAGTCGCGCCGAGGCTGGCGTCCGCGAGTCCTCCGAGCC
CTCGCCGAAGCGCTCCTCGATCCCCGCCATGCCGCACGAAGAA
>lcl|chr2:37539395-37540397 No definition line found
AAGTGTGATCATCCCGACGACGAGATCACTATAGCAGGCCGGCTATCTACTTTCACAAACTATCAGGGTACTTTAAAGTG
GCAGTAGGCGGGCTGCCGTTCTATATATATATATATATATATATAGCGCTCGATTTGCTGCCCTGCTTTATTTTCAGGTT
TTAATTAAATCAGTCCTGAGGTCAATTTTTTGTTTTTGTTTTGGGCACAACAATGGCATGTGAGCATTACTAGTAGCTCA
GAGATAGTTGAAGGACCTAGAAACAATTTAAACAAGAAGAAGCATGCTTAGTGGCACCGTATACCCTTTTTGTTGTGGCG
GCACCTTTAGTGAATTCAAAAAACCACACTGTTTACTGGAGACAGTAGCTAGCTAGTACTACGTACTCCACTATTTCATA
TCGGCCTCGGAATTCGCGTGCGCGAGTGGTGGTGGAGGTCACATGAGCCGCCATTAAACTAGCTCATCAGCTCTCGGCCC
CAAAAAGGCACGGCAGGGGCGGGCGCTTAAACAAAACGCGCGAGCTCCAGAAACCATAGATTCTTTCCATGGGATGCGTT
CCCTCCCCTCCTCCGAAGGCCGAGGCCGGAGCCGGAGAGAGAGGGGAGGGGAGAGGAGAGGGGGACAGGACGGAGGTATT
AAAACTCGGAACCACCCCTGCACACACTCCACTGCTGCGGTGCTAGAGCCAAATCTCCTGTTGTGTGTCGTCTTTGACCT
GCGAGCCGCGTTGCCCAACTGTCTTTGACGAGAGCCTTGCCCTCTAGCTAGCTATATATGCACACGCGCGCGCGCGCTCG
CAGATGCGAGGAGGAGGTAGTAGTAGGTGAGAGCAGTGAGACCGGCCGGCCGTGAGAAGGAAGACAGGTGACTGGTGGTG
AAAGAGCTAGCAGCACCAGCATGGTGGTGGGGATCGTGATTAGGCTGGTCGTCGCTTTCGTGCTTTTGGTACTAGTCTTC
AGTTCGTCACTGCATCGACAAGCAGGCGTTGGTGAGTCATCAT
>lcl|chr5:741268-742270 No definition line found
GTGAATCTAAGAGCATCTCCAAGAGCTCTCTAGAAAATGACTTCTCAAAATTAGTTTTAAGGGGCATCTAAAAAATTAGT
GGGGTAGATTTTAATATTTACTCCAATAGATCTCTTAAAACGACAGATTGTTTCTGGGGAGCCCAAAAAACTTCTCATTT
GTAGCTACAAATGAGAGAGTTTTAAGGGTTATGTGAAAGTTGGGAGCGTTTTAGGGGAACTGTTGATGACACATTTTTGT
GTTTTTTTCTAAAAAACTTGATTTAGAAAAGACTTTTGGGAAGATCTTGGAGATGCTCTAAGGGGTGTTTGAATGCACTA
GAGCTAATAGTTAATTGTCTAAAAAATTGCTAGTAAAATTATTTAAGTAACAAATAGATAGCTAACTATTAACTAGTTTA
CTAAAAATATCTAAGAGTTGAACTATTAGCTAGGATGTTGGGATGTCTTTTAACTACTTTTAATTATTAACTATTATTTT
TAATGTATTAAACACTCTAGATTAATGTGTAAGGTTGTTCAACAGAGACTCTAAATTTTAATCGTTTATCGATAATAAAT
ATGGAGCTGATGCAGCTACGTGAGACATGCCATACTGATACCACACATTGGCGTATTTTGGCAGCAACTCCCCGCGCGCA
GCTTTCTTAAACCCCGAAAACCAAAAATAAAAATCCCCCTTTCTTCTCCCCCGACTCCCCTCTTCCTTCTTTCTCGTCCG
ATCAGAGTCACTTCCACCTAGCCGCCGCCGCCGCCGCCGCTACCAGAGTCACCGCGGCCGCTGCTTCTAGGGCTGCGCCT
TCTCGCGCCTCCGGAGCCTTCCCTGCTCCCCGCGATCCCCGCTGCCCCCCATCCCCACCCCCACAAGCTTCCTTGACCTG
CTCACTCCAAACGCTGCCGCCATGGCGGAGAAGCTCAGGGATCTGAGTCAGCCGATAGACGTGACGCTGCTCGATGCCAC
AGTCGCCGCCTTTTACGGCACTGGATCTAAAGAGGAGGTAATC
>lcl|chr6:164881690-164882692 No definition line found
ACTATCCAGCGACAAATAAAAAGAAACGGAGAGAGTATTATACATCAAGGGTCAATTATACCCAGAAAATGGAGTAATTA
CTGTACATCGGCGCGTACCTGCCGTTGGTGAGCACCTTGATGACGTCGCCGACGTTGGCCACCAGTGCTCTAGGGATGGG
GTCGACGCTGATCCACGCGCCGTACCTCCTGATCTACAGCCCCGGAACGACGCTGACCTGGAGCAGCAGCGTGAGGCCGA
CTACGTCCGAGTGTTGCTTCGTCTACCTCGAGCGCCGCCTCGTGCGGAACCTCACGTTCGCGTTTGATTGGCTCGATGGC
GACGCCGAGCCCGCCGTGGCTACGGACCCCATCGTGTTCGACGCGTTCGGAAGGACGGCTTCCACACCAGCTGAGGCCAC
CGGTGGGAAGCGACGCTGGACGTACTACAAGCTGCTCGGCGTCTACCTCAGGAAGCAGCAAAGGTAACATGTAGCTGACA
GCGTGACATCTAAGCAAATTAATCACTGTCGGACGTTCCTGATACGAAGATCGAGTCCATATCGACGTTTGCACGTAGTG
TAGATTTCTAAATGATCGAAACCCTCTACTATCCTAGGCTTTTATTTCGTCGAAGCCGACCGTGTGCCATGTTTCGTAAT
AGTAAAAATCTTACCAGAGAGAAGTCCTGCCTCTACCCGGCCCAGTTTATTGTTGTCAGAGATACAGCCCGATATATTAT
TGGCCCAGACTCGAACAAACTAAATCAAGCATTCAGGCCCACGACACACGGCCTGCTAGGGTTTCTTGCCCGATCACTTA
AATACTCCTCCGCCTCCCTCTCCTCCCAAGACGGCCGCCATCTCCCCTGTTCGGTTTTAGGAGACCTGCGCCGCCCCTCC
GGCCACGCGAGCTCGCCGAAATGGTCGCCCACAGGGTAAGCCTACCGCCGCCGCCGCCTCCTCCATCTCTTCTTGTCTTG
ATCCGACGCGTCTTTTCTCTCCCCGGTGTTTCTGATCTCCACC
>lcl|chr2:194057928-194058930 No definition line found
TAGTTGCATATCTAAATAATTTATTTATCACATATGTTCTAATCATATGGAAATTAGAGACAATAGTTTTAAAAATACAT
TTTGAGGTTTCTAATTTATCCCTCATAAATATCATAGTTCTTCATAACTATAAAAATCGTATTTCAAATCTTTGCTATTC
GTGTCTCATATATAACTCACCCTCGTGGCTTATTCTTATTCTCGTTGTTAATTTAAATGATTTAAAGTATACTCTAGAGT
TTTTCTTAAAAACTTATAGTCCAAATTATGAGAACATACATTGTGCACATGAACATTTGGTGCACATGAACTAACAAAGG
GTATAAAAAAATAAAAAAATTCATATATATTCTTTCCGCCCTACTCCAATCATATACAAATTTCAAATTAAAACTCGAAA
TACATAAAGAGTAATATTTTTTTGACAAGTTCAAATTAGAAAATTGTCTAAAATTTTCTATTTTTTTGTTACAACTAAAG
CATAACAAATTTGAATTTGAAATTTTGTATATAATAAGTGTAGGGTGGAAAGAATATGTATGATGTTTTATCAATTTTTT
GTGAACTTTGTTAGTTTACGTGCAACACATGTACACCAAATGTTCATGTGTATATGATATGTCCTCCGAATTATTACTTG
GAGGATATTTAAATAAAAATTGGTCACTATGTTATTGTATCATTCAATATTTTTTTATATGTCGTGAGTCAGTAGTTTTA
GAAAAATTGGCATTGACAAGCTCTCTTCGTTTGGGCCATCAATACATTTCTGAAGTCGTCCTGGCTCCCTTGGGTCGGAA
AAGGCCAAAAACTCATCGGCAACCTCCATCTGAAAATTCTCTCGCCTGAACGTCCAAGCACAATCCCGAACCCTAACCAG
CGCCCCAGCTCGCCGTCGGCATGTCCGCCAGGTTGCTCCGGCGAGTCCTCCAGGAGCGTGAGGCCACCCCGCAGGACACC
GACGTCGCCGACGACGACCAGTCGGTGGAGGAGGAGGCTTCTC
>lcl|chr10:111795006-111796008 No definition line found
GATTATGTTGTCATCCAAAACAACAAAACTCACCAGGAATCTTTCAACTATGATATTCTCCACTACCATGATTTTATCTT
AAACCTTCAAAAAAACTTTACTTGGAAACACCCCTTAGGCTTTGTTTGGTACTCTAGTATTCGCCTCAATCCACATGTAT
TGAGGTGAATTAGGGTGTAAATTAATTTAGGGGATATTTGAATGCACTAGAGCTGATGGTTAGCTTCTAAAATTAGTTGA
AGACATCAAAACACTATAGCTAATAATTGACTAGCTATTTGTTAGCTAGCTAATTTTACTAGCAATTTTTTAGTCAACTA
ACTATTAGCTGTAGTGCATTTAAACATCCATAATTTACACCCTAATTTAATTCAATACATGTGGATTGAGATGAATAAGG
CCTTGTTCGGTTGTTCCGGATTGGAGCCCCGGATTAATTCCTAGCTGGATTACTTCTCTAATTTATATAGATTTTGATGA
ACTGGAATGAATCCTGGCTCATTCCGGTACAACCGAACAGGCCCTAATAGAGTAACAAAACCAGCCGTCAGTAATCACGG
CCTCACGGGAGAACGATAGCAGAATTACAGTTAAGTGTAGCCTCCACTTGTAGAGTAGTAATTGGTACAATGCATCTTTA
TTTTATGTCGCTGCAATCTTATTTGAAAGCAGGCTAGCCAGAGGTTTTAGGCCCAAGAAAGTATAGCCAAAAGCCTACAT
ATACAAGTGGGCTGCTAATATTGGGCCAGCATAGCCCACCGCTCCCAATATGTTTTCTCAACCTCTTGTTTCCACCACCA
CCAGTCTCTACCTCCGTGCGTCGTGCGCCAAGGCGCGAACCCTAGCCGAGATCAGATCGGAGGCGAGCGCCACCACCGGC
CGGAGGAAGAGGACGACACGATGCTGCGGGTTGCGGGGAGAAGGCTCTCGTCTTCCCTCTCCTGGCGCCCCGCCGCGGCG
GTAGCCAGGGGTCCCCTCGCCGGCGCTGGCGTCCCCGACCGGG
>lcl|chr1:298409827-298410829 No definition line found
AGGCTGTAACTAGCGTGGGCCAATCTGCCAATGTTTAATGGGCTTTGCATCCGGGAAAATATGGGAAATTCCCGGTATAA
TACGGGATACCGTAAATACGGGCGGGAAACACTCTCAACCGTTTTCGGACCCGTTCCCGGACATACCTATCCCGGTTCCC
GTACCGTTTTCTTATTTTCCCGAAAAAACGAAAACGAACGGTTCAAAACGGGAATACGGTATGGGATGGGACGGTATTTT
TTCTGATCGTTTTCATCCCTACATACATGCATAAGTTGAATATATTCACGGTGTGATTCTTATTATTGGTTGTCGTGCAA
TCATTAATGTAATGCATGGAAAATGCAGAACCAAGGCACTCATGAACGTTCCAGTAAACATTTCTAAATCACGAAAACCA
TGGCGGCTCTTTATCATAAGAAAAAAATGTTCCCCAAAGAGGAAAGAAAACCATGATTTTGAAAGAAGTATAGGCCCATC
GCTCGCCTCAATCTGATGCGATGGGCGGCCCGCGGCCCACTGAAAGCCCCTTTTCAGTTTTTAGCACACGCTTACATAAT
ACATAATACGCAGAAACTTCAGGGACTCGCATCGAAAATTGAAAACCCTATAATCCTCCCCAAAGGCCCAAACCTATCGC
CCGTACGAGACTGCGCCGCCGTTGCCGTCTCCTCCTCCGTCCCATCACTCTCTGCTCGCGCACTCTCACCTGCCCGCGCC
GTCTTCGACCGCCACCAAGGTCAGTCATTTCTTCCGCTCCCCAATCTGACGTCACCGTACCAAATCGGAGCGCGCCGCCC
CGGTTGCTGGGTGCGCTAGAATCGATTCGTTCTGACGATAGATCTGTGCTCCATGTGCCGTTTGACCGACTGGTTGGTTC
CGTTCCGTTCTGTTCCGCAGATGAACAAGGAGAGGCTCATGAAGATGGCCGGCGCCGTCCGCACCGGCGGCAAGGGCACC
ATGCGCAGGTAGGTGTTGCTGACCAGCTCGGCTCTCGCATGTC
>lcl|chr3:164544502-164545504 No definition line found
ACTGTGGTTTTAGAAAATAGTGTTTTCTAAGGGATCTAAGTTTAGATCCGCCCATGACGGCACCAATGGCGACTACGTCA
CTCAGGCTCACCGCTCGCCTGCATGCCAAACATGTTCAAGTATTAGATTGAACTGATGTAAAATATATTATAGTTATATC
ATGACATTCGATAAAATATGGTATTATAAACTGTGGTTTTAGAAAATAGTGTTTTCAAAGGGACCTAAGTTTAGATCCGC
CCATGACGGCACCAATGGCGACTACGTCACTCAGGCTCACCGTTCACCTGCACGCCAAACATGCTCTTACACGAAAGAGA
TAGGTGCAGCGGTACCATTCATCTCGACGCATATGGGGCTCTAAATTTTACACTATAAAATTTAATGATCGGATTAGATT
AGGATCGGATCTTATTTTATTTATTTTTGAACTTAAATTTATTTAGGATCCTAATATTTTGTAAAGAAACATTTGGATCG
TGATTCATTACCACCTCTATACGTGGGCACGAGGATTTCCTACCTCATTTTTAGAATCTCATTGTAAAATCTCATTATAA
ACCAAACACGTTTTGAATTCTGTATTAGATTTTATGTTAGAATCTCATAACCTCTCTATAATATGGTAATGAGATTTGTA
TTGGATTATGTGCAGTATTTAGATCCTCAAAATAATCTGCCATGAACCAAACGCACAAGTCAACGAACGCCTGGGACGGG
GCCGCCGGGCGTCTTGTGGGACGGGAAGGGGCAGGGCCGTGATGTTGTGTCAAGGGCACGCCGAAGTCGTGGGCTCAAAT
AGTGTTTTTCAGCCCAACAAATCTCCGGTGGTGCTGCTGGAGGTTTGTCCCGCTAGGGCAAAGAGGCGCGTGAGAGGTCG
GAGCCTGCACCGCCGCCGCCATGCTCCGCCTCCAAAAACACCTCTCCCTTCGCCTGCAAGAACATCTCCTTCCCCTGCAC
CGCTCCGCCTCCCTCATACAGCTCTCCCTCCAGCGCTCTCTCC
>lcl|chr8:77590538-77591540 No definition line found
CCGAGATCTGCTTGAACTTGTTCTCAACCTCCTTGATGTTGGGGTTCTTGTCGGGGTGCCATTTCATGGCGAGCTGCGAC
CGAGGGCGGGAGGCACAGGGGCGGAGACAGATGTCCTCCGCGCTGGTCTAGATGTCCTAGACAGCCACACTCGTGTTCGT
GGATGAGGCAGCCACGCCCTCGTCTGGCGAGAGAGGAAGGTGATGGGGTCGGTGAACTCCGACTCCGTGGATTTCTTGGA
ACCCCCTGTCACCATCGTCGGCGAAGGCGACATCGATGTGCTAGGGTTTTGGGAGCCGACGACGGGAAGCAGACGCGTGG
AGGAGAGGTGGAGGCGGGGTTTGAGGAGGGGACATAAATGTGGACCGGAGATAGTGGCCACTGTTTGCGGGGGGAGGGGG
GGCGAGTGGATCGGCGACAGGTAGTTGGGAGCGATGGCAGAGACGAGGGCGCCATAATAGATCATATCGAGTGAGAATAG
GGAGCAACATGTTGCGATTTAGAAAGGATTGAGATGGTGTGGCTCGACCAGTGGGCAACAATAGACTAGGGCTTCTTTTA
GAGAATAGGGTTTCTAATACATAATATATATATATATATATATATATATATATATATATATATATTAATATCTTATATGC
CTTGTATTAAATTGGTTTTACGTGCTCCAACAGATATATCTAAACTCATAAATACACAAGGTTGTTTTTTAAAGATGGCA
CGCTTTATTAGAGTAGAAAAGATCCCTTTGGCAACCCAATTCGAGTTCCATCGCACCGCATCATCACCCCACGCAGGTAG
GGTTTTCCTTCCTTTCGGCCTCGCCGCGTCGATCTCCGTCAATCCACCCGCCCGCCCCCTACCCAAACCCTAGGGCTTCC
AAGGTCCAAGCTTGCCGTTGATGGGGCGCAAGAAGAACGTCGCCATCGACGACGACGAGTACTTCTTTCCGCAGGACGAC
GCGGCCGACCCAGCCCCGCCCCCGCCCGCCCCCGCCGCCGCCG
>lcl|chr6:142950572-142951574 No definition line found
AGCTGGCTGAAAAGCTGAGCGTTTGACAGTTCGCGGCAGCTTTTGGTGGCCAGAAGCTACCAGAAGCCGAAACAAACAGG
CACTATATGTCCCCAACAGTATATAGAATAATAACTTCGCCAACATGACCCCGACGATGATAAATGATCTTTCTTTGGTT
ATGATATGGTAGGGGGGGGTTTGAAACCATGCATATCTCCAATAAAAATTCTGAACAGTCATTTTGCATTGCTTGTGACT
TAATATTGGATGCCCTACTCTGGTTCGTCGATGGTGTATATATGATCCCTGAACATAAAACCCGATGTGTATATGATCGC
CGGCTTTTATTAGTTAGCTTTATGTGACATATATAGCAACATATACATGCATCATAAATCTCACTATTAGCTATATTATT
AACCTTTGCTCTAAGGTTTCTCAGCCAACCACTGGACCGACAACTTTCATCAGCTGGTGGGCTGAACCGCGCGCCATGCA
TAGGCAATGCAAGGCGCCTTGTATTAGGATAATTGCGCGAATATACTACAATATCACGCAAATCATGTCGCACTGAACTT
TGATTTAATTATATGTATGTTATAAACTTATAATACAACAAAGCAATAGCACATGAGAATAGGAAAGACGCCTTGTGTGA
AAAGCCAAGGTCGACCAAAGCATGCAGAGCGGCATGCTAGATAGCCACCAGTCAAGTCCATCGCCACCATGCATGTTGGG
ACTTGGGAGAGGGAGAGTCTGAGAGAGCAACACTTATAAGTAGGGGACGACGACGACTAGGTACTCGATCACTAGCAGCG
CCACCAGTCGCCACTCCAGCGCGCGCCATTGCCAAGTTGAAGCTCGTCGCGTACGTGGTCTTCTCATTTGCCCCTCACTT
AACTTACTTGACTAGCTTGCAATGTCGGGGCATGCACGCCAAGCTTCGTTCGCCCTACTCCGCGCCTTCCTCGTCATCGT
CTCCTTCCGAGCTGGAGGTACCGTATAACTAAGCTAGGCTACG
>lcl|chr8:153684436-153685438 No definition line found
AAACTTTAGATACTCTGTTTGGTTCTAATGACTAAATCTGACTAAAGAGCATTAATTGGTGCGAATAATTGCATTGTCAC
TATTAATTAGTGGATGTCTGCTGCACGAAGAAAGATGAGAGAGCAAATAAGGTAAAAATTCTACTTTAGTCTCTTTTAGT
CACCCCACTTTAGTCACCATGTTTGTTTCTCTAGAGACTAAAAGTGATTAAAGTTTAATCACTAAACTTTAGAGGGTGTT
TGGTTTTTAGAAACTAATTTTTAGTCACTCCATTTTATTTCATGTTAGTCTCTAAATTGGCAAATACATTTTGTTTTGTC
ACCCAAACCAAACAGGACTGAGCAATTACAATAGTTATGTAAATTTTATCTCTCTAAATCATAAATTTAAGAAGTTGCTA
AATAACTTTAGAAATAAAAAAATGTGAGTTTCCAATAATTCTCTAAATATATATTGTAGTTTTATTTTGTATTTATCCAC
ATAAAAAAGTTACAAATATCATCAATTAACTTTATTATCTATATAATGGAGTCAATATGTTTATTTAAGGAGTTGCTAAA
TGATTGTCAAATATAGAAAGAAAATAAGGTTATATGATAAATTTGTTAAATTTAGAAAGTTTATTTAGAGAACAATTGGA
GATGAGTTTTTATGTTAATTAATTATCTAAATTATTAATCTAGCAAGTTTTTTAAAGAACCGCTGAACTTGCTCTAAACA
CCAGATCTATACCCACCCAACCTTCACCCCACCCCGCCCAACAAAAAAGCATATACGTTAAATAAAATAAATTAGAAAGC
TATCTATCCAGGTGGATTAGGGTTTTTGCCTCGGCTAGCAGTAGTAGCTAATTTGGACGCAGGAGATACGGAGTAGGGCG
AACCGCGAGGAGAGCAAGCTATGGGCGCGCCGAAGCAGAAGTGGACGTCGGAAGAGGAGGATGCGCTCCGCCGTGGCGTT
CGCAAGCACGGCGCCGGCAAATGGCGGACCATCCAGAAGGACC
>lcl|chr5:203228535-203229537 No definition line found
TCTAAATTTATGAAGTTTATTTAGAGAACTATTGGAGAGGAGATTTTAGATTAGTTACCTAAATTATTGATTTAAGGAGT
CTTTCAGAGAACTATTAGAGTTGCTCTTAGGCTGGCCGCAGTCGGATACTGGAAAAGGAACGCTATCCATATCAAGTGAT
GTATGCAGTAAAAACTCAGTGCAGCGAGCCGCTCTATCGTCTACTCTAAAGCAGAGAGAGCACGTGAACGCTATTTTCAG
GGTTCCTAGCCGTGCAACTGGACAGGCCAGAGGTGGGTCCCGAGGTGGGGCCGGAGGCGGGCAAGGGAGGCTGCTCAGGA
GAGAGAAATAATAGAATATATGGTAGAAATAATATTATATATGATAATTGGTATAGGGTTGAGATATAGAGTAAACATGA
GTGCGGAGGATTGTGGTATAGAGTAAAAAATTTTGCTGATCAGGACAGAATATTCTTTTTAGAGTAGAAATTTAGAGTAG
TATGAGTGCGGATAGCCTTAGGCCTTAGCACGCTATCCTACGCTAAAAAGTTTTTAGTCCTGATGCAACCGAGGCCCTTA
TGTCGTTTGTTTTATGACAGGGTCCCAGGCCCGTATAGCTCGGCTGCGGGACTGCTTCAGATGCAGCGACGAGCCTGCCA
CTGGCCCTACATGGCCAGCCAGAACTTGGGTCCGCGGCTCCGCGCATCCATACATAAAAGAGGCCCAACATTCATACATA
AACAGGCCCATGTAAATGCACTGACAACATGGGCTAGCGGCCCATACAACAATAACTGCGCCAACTACTCGCACCCACCA
GAAACCTACCCGACCAGACCCGAACAAAGCAGAGCAGCGGACAGATCAAATCAGGACAGGCATGCTGAACTAGGCGAGGT
GGACTGGGCGAGCGAGCGAGATGGAGTGGACGACGGTGGAGACGAGGGACGGCGCGAAGCTGAGCGTGCGGCTGTTCAAG
CCCCCCGCGTCCGGAACGGGGTTGGAGCCGGAGCCGAGGGAGG
>lcl|chr6:146668895-146669897 No definition line found
ATATATTTAAGGTTTAAAAATTTCAAAATAAAAAATATGGATCACATTTTTAAAATTACACGATTTTTAAAAACTCAAGT
ACATACTTTTTAAACCCCAAAATTACTTCGCTATACCATTTCGCTTTTTTAAAAAACTTAAGTATGGACTAAAGTTTTTA
AAAATAGTGGAATTTTAAAAATCTGATTCATATTTTTTGATTCTGGAATTTTTAAACCCCAAATAAATGGAACCAATTTT
TAGTGGCATTGAAGGGATCAATATAGATTTTAGTGTCATTGGAGAGATTGACTTTAAATTGAACTAACGATGTTAGCTTC
AAACTAACGGTAATGTTATTTAAGAGATTAAAATTTAAATTTGATGGTATTGAAGGAAAACTATAAATTTTGATGGTATT
GAAGTGATTGGTATAAGTTTTGATGGTATTGAAGGAATTTTATAAAAAAATAACTCTGTACTACTAGTAAATTGAAATTG
CCTAGCTCACGAGAAGCTTCGGATGTCCTAGAAGGAGGGACCAGGGGTCCCACTGGCCTTGCGGGTCGCCGACTCCAGAA
AGAGCGAGCAGACGCGCAACGCAGACACGCTTGCGCCGGACGGCGACAAACGACAAAGCGACCTCCTCCGCGTCGGGCTC
CTTGTCATCACCCACCGCCCGATCCCAAAGCGCTGACGGCTCCGATCGGATCACACGTCGCTGTCCCCTCCACGCCAACC
TGCCCCACCACCCGGCTCCCTTGGCTTTCCCCAGTCCCCACCCGCCCCACTGTGACACTGACACCGTTCGAAGCAAAAAG
AGCGAACACGAGCACGAACACAAGCGCAGAGCAGCCAAGCGCCACACACACGCCGACGCGAACCAACCAACCAGCTGGTA
GTAGGTTCGCCGCGCTGACGATGATGCCTCGCCGCGCCCTTCTCTTCGCCGCGGTGCTCCTCGCGGCCTCCGCCGCCGCG
GTCTCCGGGTTCCACCTGGGAGGGGACGAGAGCGGTCTCGTGA
>lcl|chr5:3533407-3534409 No definition line found
TCTGCATCCGCATACCGGTGGCCTACAGGTTTGCTGGAGTGCAGTGCACGGGCGGTGGAGCAGCAAATCTGCAACTGTAA
GCACCGCTTCTTTCTCGTTCATATTCTTCTGGGATTTGGGAGCTCGTTTTTTTCTTCTTCCTATCCGGTTTGGATTTTGG
CGGCCGTCTCGTCTCGGGGCTGGATTGAGTGCGTTAGACACGTGAATCTGGATCCTGGTTACTGGTCGCGTTGGTGCAGC
TGGAACTGGAAGTTGTGGCCCTGATTTCTCTCGTCTGCCGGAGCTCTTTCTCGATCGATCTGGTTTTTGGCGGATGGATT
GCGCTTGAAGCTGAGCGTTAAATTTTCTCCTTCTGCCGCCTCGTCGACTCTATCGTTGGGTTTTCATGGGCGTTTTAGAC
CAGATGTGTAGGTACGTCGATGAACACAAGGGCACCATTTGGCCTACTCCCATGCGCACAATCTTGTGGTGCCCCTTGGC
AGTTTTTGGGACTCTGGGGGTTAGATTTTTTGTTCCTGTGTGTGTCCCTGATTTCTTTGTAGCAGGTGATCTTTTGAAGA
GAAAGGTTAGATTTTTGGCCCCCCAAAACAGAGTGATTTTCTGTTTGCCAGTTCTACTGCATGCTCCGTTCCCCCTCTAG
ATCGACCGGGCAGTAGGATTCTACGCTTTGTAAGAGTCCATGCGCAGAGTTATGTCTAAAAAAGAGAGTCCTTGTGCAAA
GTTATGTCTAAAAAAAGAGTCCTTGTGCAAAGTTTAGGGGCTCAGTTAATGCCAAGTTCTAATTTTGTTTTAATCTGATC
CTTGATGGGGTGAGACCGCAAGAGGGCACTATGTGTTTGGATGTTGACTTCATTCACTACCCTAGTGCCTAACTACCTGT
GTCCACTTCCAGGATTCAGGATGGATCAGGAGGCGAAGGACTCTAGGCCCTCAAGGTCTCCCAGCGAGCCAAACCTCTTC
CTGCAATGGGGTAGCCGTAAGAGGCTGCGATGTGTCAAGACGC
>lcl|chr5:3535782-3536784 No definition line found
ATCCTACCTAAGGGCCTGTTTCTTTCATCTACCTGTCTAAGGCTGTTTCTTTCATATTCATGCCTAAAGCTGTTTCAGCC
TTGTGTATGAAACAGACGGAGCCTTGTGGATGAAACAGACAGGCCCTGAATTCCCAGAGTTTTCTGAAGTCTCATCACTC
AGGAGCATGTGACATCGTTATAGAATATGTGTTAGTCCTTCACCTTGAAATTACTAAGTTTTCTAGGACAAACCTTTGGC
CAAAAGGAAACCATTTTTTTATTCATACTATGAGGTTCGTATAGAAAAAATGTTTGCTTACGATTATCATTTATCATACA
AATTACATCAATAGAATAATTGCTGGTCAAAAGACTTGTCTTCAACGAATGAAATAAGGCTTTGTAAATTTGTTAAGCTT
TGTTTTGTTGCTGTAAATCTTGTGGTTGTATGCCTGTATTTCAGATTTGTGACTTGAACGATTTGTGGGCCGGTCGTTAA
ACCGCTACAGGTGTCTGGGCCTGATGGGCCAGCTCCCTCCCCATAGCGCTTCTATTCTCCCCCGCCCACCGCGGCACCGC
CGCCGACTCCGATCTCGGTCGACCTACCCAGTCCGCCACCGTCTACCGCCGCCCCCACGACGATCCAGTCTCTGTCGCTG
CCCCGCCTCCCCTCCTCTTCCCGCTGCCTCTCTCGGTCTCCCTGCCCCGCGCGCAACCGGATCCAGGTGACTCCGGCCTG
GACACGTCACCAGACTTCCTCTCCGCCGTCTGATCGGGTTAGCAAAAGGAAAACCGGCCTGCTTCGCGAGGATAAGAAAA
GGTAGCAATAGCACGGGTAAGTAAAAACGAGCTGTAGCTGTCTGCCGGTCGGTCTGTCCGGTCCATCCCCGAGACCCGAC
TGCGTTCCTTCTCCTTGTCGATGGAGGAAACCCTAGCCGTCGAATCCGCCGCCGGCGAGACGGCGGCCGCGCAGGCGCCC
GAGCTGAACGAAGAGACGCTCGAGGAGGTGCTCTCGAGGCATA
>lcl|chr1:298391214-298392216 No definition line found
GAAAAATTAAAATTCATTTAGTAAAATAGCTTATTTAGCATGGAATTCGACATTCCACCGCTTTTTAAAGTTCTTATATA
AGGTTATCTAAAATTCATAAGATGGTGGATAAGAAATGATTTTATGTATTACTAGAATTTGTTTCAACTGTATGACTTAA
AAGATGCTCATCAACTAAGTCATCTATAGTAAAAATGTAGTACATAAATACCTCCGATATATAGCTAATAATAAGATACT
CATATATTTTGCATAAAACCGAATTAACTTAATTGATATATATATATATATATATATATATATATATATATATATATCTA
AATTATGATCATTAGAATGGAATTCAATTATTTTGCATAGAAATTATTTGGAAAAACTATTTGGAAAAACGGAGTTCCTA
GACCTAGACTAGCTCTCGGTGTATGCACGCCTGCACGGGCATAATAGAACAGACAAAAAAAACAAAGGGCAAAATAAGCT
TCGCCACAAGGAAGGATCCAAGCCGCGCGCACCACCAGTCCAGCAGCGTCGCTTCCAAGCGGGGTCCACCGGCGTCCGGT
ACCGGTACGGCCCGCCCGCCCGCTTTTTTTCCCCCTGCGGCTGCGGCCCTTCCGTCCCACTGGTGGGGTCAACGTCAACC
TAGCCGGTGGGGTCGCGGCGAGGGGCCGACGCGCCCCCGGTGTTTGATCGGCGCCGTCCGATGGGCGGCTGACCCAACGG
CCCACCGCGCTTGCGCCGTCCGTTTCCGCGCCGCAGCAGCCGCCTATATAAACAAGGCGCCTCCCGTCCCAGCGCCCCGC
TTCCCTGTCTCGCCGCCACCTCCTCTGCGCTCCCCGTTCCCCAGGTCGCGCGCACCCGCTCCCGCACCGGAGAACCCACC
GCACGCCGGCCTCGTTCCGAGATGGCGGCGGCGCTGCGCTTCCCGGGGGTCGCGAGGGAGTCTCTGTCTCTGGACGCGCC
CGTCGCCGCCTCCAAGCTCGGGAGGGAGCGGCGCCCGGCCCCC
>lcl|chr10:120135169-120136171 No definition line found
TGCAGTCGTTGAGGAACCAGAGGCGGCAGTTCTAGCCGGTTTAAAGCTCCTCGGGCTCTTGGTCGAAGTCAGGGTCACGA
CTACAGAGGAGGAGCGTCAGCTTGAGGACCACAATGAGGCGCAGGATACTAGGTACTTTCTGGGGTTTGGTGACACCCAT
GAAGATTCTATTGAGGTTGATAGTGTTGCCGGCTCTCAAATTGGCACCGGCACCGAATCCACAAGCCCGCCAGCGCAGTC
CCTAATCCTGATTAGGCTGCTGATCCTGATGCTAGTGGTAGCAACATGAAGAAAAGGTCCAAGTGCTGGAATGACTTTGA
TAAATTGACTCAATAGTATGTTGTTCATGTTCCTAAATGACATCACGATAACTCATGCACAAGAACGAGAATCCTACGCT
TTTCATTTTCCCCTAAAATTAATCAAAAGAGACCTAAATTGATCACGGATAGATGTGCAACCATACAGACAGAAACTTTC
CACTTTTCCAGTTCGGAACTGATCAAATTTTCACGCAGTTGCGTGTACACAAAACGAGCTTTGTAGAGTGGCGAAGCATT
TATCGTCCAAAACGGGCCTTAACGTGCCAACCGGCCCAATTCAAAGTGCTCAGGCATACACTGAAACAAAAGGTATAGTA
GACGTTACAAGAGCCTCACACTTCACACCCCCCCATTCCCCACTTGCCTCCGCCGGCGCATCCCTAAACCCCAGTTTAGG
GTTTCTCGCGCGGCGCTACGCTCCGCTCCCTCCTCCGCTCCCCGCCCGATCGCCTCTTCCTCTACCTCCTCGAAGCTTCG
ACTGTTCCACACCCCCACCCATATCAACCCCTTTCCCCTTTAGCTCCTTCCCACTGATACGCTCGCCGCGTGAAGCATTC
GTTAGCCGAGCCGCCGCAACCATGTCGTCGTTCTGGGGTAAGAATCGTTTCCGGGGCTACCGATGTTGCTGCCAATTTCC
ATTGTGCTTGATTCTGTTGGTCCGACCGGACTATTGCGTGATT
>lcl|chr8:131702396-131703398 No definition line found
GTAGCTATGGGTTAATTACATAAAAGCAGATATCTAAAGATATAATAAAAAATATACTAAATCACAGCATATCATATATT
CATCCTGTGTATATATACAGATACACTTATATATGCCCAACAAATTTGAATTTTCTATTTTTATATTTGATCTACTATAA
TTTTTTAGAAAAAAGCAGCCTAAATAATATAATGCCCCATTTGGATCACTGGAATTGAATTCCATTCTAATAATAGTAAT
TTAGGCATATATCAATTAAGTTAATTCGCTTTTATACAAAATATATTTGTATACTATTATTAGCAAGATGTCCTAGATAT
TTATGTGCTACATTTTTACTATAGAGGAGTGGAACGAAGAGTGTCATGTAAGTTACAGAGTATAAACAAATTCTACTCAT
GCATAAAATCATTTCCTATCCTCCACCATATGAATTTGAGATAGACTTATATCTGAACTTTGGAAAGTGGTGGAATGCCA
AATTCCAAACTAAATTAATTATTTTATTGAGTGAATTCTAATTCCTTTAAAATGAAGGGATCCAAACGCCCCGTGAAAGA
AAAAACCACACATGAAAACCACCATGAAGGTCACGTGTTCAATTTGGAGGCGAGAGATGAGTTGTATTGTATCTGATTTT
ATAGTTCGTGAGAGGAAAAAAAACGAATTTCCTCCAAAATCCAAATGATGCATGGGGGGCACTACAGCCCTTTAATCTCT
GAAGCCCATCACTGCAGGTATTAGGCTTTGAGCCCACTGCTGCAACCACTGGGCTTTTAGTTAAGCCATCGTCGCATTAG
AAAGGAAGCCCGCGATCCATCTCTGATCGTGGGAGGCAAGAGATCACACGCACACAGCACACTCGCATCCCAGGCAGAAC
CCTCGCCGCCTCCGCCGCCGATGACGTCCGTGCGCAGCTGTGCCGCGTCGTTAACCCCGTCGATCCGCGGGATGTCGGGG
CTGGTCCGGCAGGAGGCACTGCGGCGCGAGCTGGACGGGTGCC
>lcl|chr6:43783186-43784188 No definition line found
CAACAGGTCAGACAACGAGTATTCAGAGCAAATTAAACTACTATCAGAGGTCTTCAGCCAAGCGACAGTCGCCGATACAC
CAACAGATGTATGAGCAAATACTCTGACCAAACTTTGTTTTTTTTGGTAACTCTTTGGTTTCTATGTCTGATCTAAAACT
GCTGCTGCCATGCTGTAAAACCTAGGTGCCCGATTACCTTTGCTGTCAGATAACATTCGAGATCTTCCGAGACCCAGTGA
TCACACCGAGTGGTGTAACATATGAGAGGGCTGTACTTGTTGAACATCTCCACAAGGTGTGCCCTTCCGCTGACGTGAAG
CTGTTTACTTTTTGTATGTACACAAAATGACAGCAGAATTTTGCTCTAGCAGATGTGGTTACCATAAGCCTAACCTAACC
GCTGTGTTTCCGTAACAGGTTGGCAATTTCGACCCGGTGACGCGAGAACCTCTGAAGGAGCATCAGCTGGTTCCGAATCT
GGCCATCAAGGAAGCAGTGCAGGCCTACCTGAAAGAGCACAGCTGGGCCCACAAGTTGAACTAATTGGATGCCGTGTGCT
TTGCTGACTGCAGATGCTGATAAATCGGGGATGGCCTGTTATTAGAGTTAGATTTTATGTTGTGTTGGAATGAGATTGAT
TGGATAGCTCGATTCATCGTTCTTAGTATTGATTGGGTAACTTGACCTGTAACTGCAATTCTGCAAACACTCATTGGATG
GATGTAATGAAGCAAGTGTACATGAAACATTGGTTGGTTCAGCTCACTGCATGTATATGGTTGCAGCATTATATATGGTT
GGTCGTAGACCCAGTGGGCCTCAAACAAGTTAGGCCTAGTTTGGATACTCTAGTAATGAGTGGGATTGAAGTGGATTAAG
ATGTATTGAGAGAGTATTTGATGTATTGGGGATTTACACCCTCTCCAATCCCTTCAAAACACTCCAATCCTAAAGTATCC
AAACTAGGCCTTAGGTGGGCCGGCCTCTATCCAAGGCCCAGCC
>lcl|chr2:66486210-66487212 No definition line found
TTTGCCACGCGCGCATAGGCGCACACTATACACTAGTTTACTTTCTTCTCTAGCCGCCGCCGCCGTCGCCGGCCGGAACC
TGGCGCCGAGCGCCCTTCTCTTCCTATCCAGCCGCAGCTGCCAGGGCGTAGTACTCCTGGCCGACGTCTCCCTCCTATCT
TCCTGCGCATTCTCCTCTCTGGAAAGGTGAGCTGGTCAACGCCACTGCGCAGTACGTGTGCGCCAGTGCCTGTCGGCGGC
CAACAGTTGTTGCTTTGCCTCTGTTGCTCGCCTTCTTTACAAAACTGCATCTCTAGTGAATAAAATAAAGAGATAGTAGA
CTTGATCTTGGCGCATGCTTGAAATTATTGATTGACTGATTGTGAAATGTGGATCAGTTAGTTGGTCGACAGGAGAGAAT
AAGAACGAAGGTTTCTATATGCCTGAAATTGATGATTGATAGATTGTAAATTTGTGATTCAACATATTTGCATATTTTTT
AGGCTTAAGACTGGTCACTGATATGCCCTTTTTTTGCTTGTTTTCTCTAAGACCTTATCCTATGTTTCAATATTTTTTGT
GTGAATTTTGAACTTTTTTTTTGTTGAATTTAAGGTATTATTTGATCTTTTAGATACACTATCTTTGTGTACCAAACCGT
TTACCAAATTTTGTATTGGATTATACAGTGTTGCATAAGGGATTTTTTAGCTACGCATATCCTGGATTCAAATCCTGGAT
CTGCCACTGATTGGTTCGTGATGATAAACACGGGAGCTTAATGTTTTATCTCGTTACACAGTCAAAGCAATTTGAAACAT
CTCATTTTTGGTTGGAATCTGCAGATAGATGCAGTGCTGAAATTGATGTTTACTCACAGTAGTCTGCTCCTCAGGTTTTG
CAGGTTTCACACTTCTTATCATGGATGATAAGAACAAAGTCAAGAAGGAAATAGATGGCCCCCTTGGACCCCCACCTCGC
AAGGTTGGCATTTCCTTGGCCATTCGTCATATAGTTTCGCTCT
>lcl|chr7:171769450-171770452 No definition line found
GCAACCAGGGGGTGTTTGGGAGTGAAGTTTTTTCACAGTTTTGGAAGAATACTGCAGTATTCTCAAATACTGCAGTATTA
TATACAGAATGGTGTTTGGCAAGCTGGCTAAAATCTCTGTTTTCAAAACTGAAGTATTGCAAATACCATAGTTGTTTTAA
GGTATTCTAAACTTAGGTCTGGACCTCAGTTTTCAAAACCGCGGTATTGTAAATTGCGGTATTGTCATGACTAAAGTATA
CTGTAGTATTTCAAAAACTGTGGTTTTCAAAAACTTTGTTCCCAAACAGGGCCTAAGTTGCTCTTAGTGCTGCACCGGCC
GGACGGTGACATCGCTTTCTTTGGTTGCGTGCGCGTGGGCGTTGCCGTTGCCGCCTTGGGACTATCTATTATATCCGCCT
GCTGCTCGGCCGGCAAAGCTGACCGCCGAAACACAGCTAGCTCGCTGTGGCAGGCTGGCAGCATGTTCCGATCTGCCGTG
CAGCGTCTCGTCAGGGCCAGCGGGAAGAGTACGGCCGACCCAGCCGCCGCCGCGTCCGCTTTCTTCCTCAGTCGCTTCTC
CGCGGCGGCCGGGCCGCCATCGCCACAGAGGTTCTCCTTCTCCAATCTCCATCTCACCGAGCTAGCTAGCTAGCGCTAGC
CACCTGCTGGAATCCTTCATCCCGCATGCCACTGCACGGTCATGTCTGACTCCTCTCGTCCGTCGTCGCTAGGCTGGCTG
GAAAGGTAGCGCTGATCATCGGCAGGGCAACTGGGGCGCCACGTCGCCGCGGAGCTGAGCCTGCCGGGGGGGCCCGGCCC
GGCGGCGGCCGTCCACTACACCCGCTGCGACGTGACCGACGAGGCGCAGGTCGCGGCGGCGGTGGACCTGGCCGTGGAGC
TGCACGGCCGCCTCGACGTGATGCTCAGCAACGCCGGCATCAGCGGCAGCCTGGCGCCGGCCCCCGTGGCGGCGCTGGAC
CTGGCCGACTTCGACCGCGTCATGGCCGTGAACGCCCGCGCCG
>lcl|chr5:180631813-180632815 No definition line found
TTATACTCTGCTACACAATATCTTACATGTATTTTTTCTATCTATTATAAAAGCATCATTCCATTTTTCTTTGGTAATTA
TTGCTACTACAGAAGTGAATTTATCCAAAACTATATTTCTTTCACACATAATTTTTCCTCATATTTAACTTATCCAAAAT
TTAATACCACATATTCATGCAAATAGAAAATAGATATTAATTGTGGTAACCATTTATGCCGAACACTTTCATCCCTTTCT
CTTCTACTTCCATAAACGAAGAAATTAAAATTCTCTGTTTCCCAACTATACAGATTCAAACATGGACCCCTGCACATCAA
AGAAAATTCGGACACTAGATCTTCCAAGAATTGAAGATTTTCTAAGATTATCAACAGCCTTTTAGGTTGTAGAATGTCCT
CTATATAATTATATATAACTGCTCAACTCTTCTGAAGACATTTCATGTAAATATAACAAGATAGCTTCAAATATCGCAAC
ATATATATATATATTACATTCTACCACAACTCACTTAACTCTATTTTATTTTATATAAATCTGATGTGCTCTATACCGTC
TTTCATGCTCTGTATCATCTTAAAAAAACTCACTCGCTTTATTCGTCTGGTAATATATAAATTACAACAAGCATTAAAAA
TTAACTTAAAAACAATATTGCATACTAGTCTATCTATATACGCTATCTGTTGGAGATGAGCTAAGAAGTGCTAACCTTCA
GAATTCAGATACAAGAGATTCTCTATACAGCCCGGCGCCCAGGCAAAATTGGCTATCAGGCTGACAAGTTTGTATTCGTC
CCAGCCCGGCCCATCCATCCAGCCACCATCCGCTGCTGCCTGCTACTACTTATCACACAAACCCTAATGAACCTAGCGCC
GCTTCCTCCCTCCCAAACCCATGGCTTCCCACCTTGACTTCCGCTGCCTGGATGAGGGCCTCGGCGGCGAACGCGGCAAG
CGCAAGCGCCGCGAGGATGCCTCGGCGGCGGCCGCGGACTCCA
>lcl|chr5:30790109-30791111 No definition line found
AATCTGATTTGTCCCCTCAATCTCAAATCATGACTTCGCCCCTGTTGACTAGTATTTTGTTCCAGACTTCCTGTTACAAT
CTACTATTAGATGAACTTTTTCTTCGTGAAAAAAGTTGTCACACCTAGCAATCGAAATCAGTAGGGATGGGCACTTTTTC
TTACCGAAACCGAAACGAACTGAAATTTCGGTTTTTTTTCAGTAGCTTGGTTTGGTTTCGATTTTTGTATCTAAGAAGTT
CAGTGTTCGGTATCGTAATCAGTTTTCACCGTATACCGAACCGAAAAAATAAATACCGAACTTCATCAATTCTAAAATTT
GACTATTTGATTATGTAAACCAGATGTGTGATGCACTTAAATTATTATTCACTTTTTTATCTGTGATGTATGAGGAATAT
TTGTACATATATAATTTTTACTTTTAAAAATTGTGTATAATCTATCATGTAAAATTGTTGTATGGGTTGTCTTGAGTATC
AGTTTGATGTTCAGTTTTTACAAAAAACCGAAGTAAAAAACCAAAACCGAACTTTTCGGTTTTTCATTTTCTAGAAACCG
ATCTGTTCCTAATATTTAGAAATCCGAAGTTTTTAAAACCGAAAAACAGAACTGAAGTTTGAAAAAAAACCGAATGTCGA
GCCCTATAATTCATGAATTAGGATTCAGGGCATATTCATCTTTGGCTAGACAGAAGTGGAATATAGAAGAGATGTAAATG
GGCTTGTTTTATGGCTGCACCCCACTCAAACGAGTTCAGCCCAACACCAGCACCCCGTCAAGCCCCAATCCCACGCCACC
TATAATAAAGCCGTCAGCACACTGAAACCCCTGCAAACCCTAGTGCTTCCCCCCGATCCATTTCAGCCGCCGCCGCGCGT
AGCAAGCAGGAGCAGCAAGGATGCCGGCTGGCCACGGGCTGCGCTCGCGGACGCGCGACCTGTTCGCGCGCCCCTTCCGC
AAGAAGGGCTACATCCCGCTCACCACCTACCTCCGCACCTACA
>lcl|chr3:155899330-155900332 No definition line found
TAGGTATTGAAGAACTAGGAAGCTATCAGTCTCATGAAGTCAATCAAGGATCCCCAGGCAGCAGCGAAGTGATTGACCAC
TGAAGCATTGGCAATGAAGAAGGATGATATCTATTATGTTGTCATCTATTTCCACTGCTGAGTTACCCTCTCCAAGACAC
CGTGTTTGTTCAACAAATTGTATTGGAGTGGAAATCGCATGCTTGTTACATGTTTTGTTCAGTAATATTAGTTTAAATTG
CAAAATGAATTTTCTATCTTTCTCAGACTGACAAACGAATCAAGCTGATTTAATCACNNNNNNNNNNNNNNNNNNNNNNN
NNNNNNNNNNNNNNNNNNNNNNNNNNNNNNNNNNNNNNNNNNNNNNNNNNNNNNNNNNNNNNNNNNNNNNNNNNNNNAGG
GCCAGGACGCGGCGGAGAGGATCCTGGCTGAGGCTCCCGATGACACGGTCGTCAGCGTGGAGTCCCGGAAGCTCGACGTG
GCGGACGCCGCGTCGGTGGAGGCCTTCGCGGCATGGGCAGTGGAAACCTACGGCGGCATCCATGTACTTGTGAGCGCATT
CTCCCTTTTGTAATTGTGTGGTTTTGTATCCAGTGATTAGTTGATTTNNNNNNNNNNNNNNNNNNNNNNNNNNNNNNNNN
NNNNNNNNNNNNNNNNNNNNNNNNNNNNNNNNNNNNNNNNNNNNNNNNNNNNNNNNNNNNNNNNNNNCAGTGACACTGAC
ACCACCATTAATCCATAAATGACTGTTACTTGCAGAGATCTTGCCTGAAGGCCATATGTTAGATTTGTTTTAACCTGGGT
[truncated: 39,963 more rows]
[truncated: 1 more columns]

## Sheet: number of occurences
Gene ID	Number of Motif 1 occurences	Annotation	Module
GRMZM5G812660	89	uncharacterized loc101221514	blue
GRMZM2G043383	88	t-complex protein 1 subunit epsilon-like	blue
GRMZM2G046919	87	pentatricopeptide repeat-containing protein at5g08305-like	blue
GRMZM2G164185	87	serine threonine protein phosphatase 2a 55 kda regulatory subunit b beta isoform-like	blue
GRMZM2G320508	87	protein aspartic protease in guard cell 1-like	blue
GRMZM5G874260	87	probable inactive leucine-rich repeat receptor-like protein kinase at3g03770-like	blue
GRMZM2G480381	85	pentatricopeptide repeat-containing protein chloroplastic-like	blue
GRMZM2G178602	80	gpi transamidase component pig-t-like	blue
GRMZM2G057243	79	carotenoid (9 )-cleavage dioxygenase 1-like	blue
GRMZM2G055880	76	mitochondrial inner membrane protein oxa1-like	blue
GRMZM2G153648	76	uncharacterized protein LOC100276149	blue
GRMZM2G461186	75	uncharacterized protein	darkorange
GRMZM2G019404	74	autoinhibited h+ atpase	grey60
GRMZM2G062826	74	eukaryotic translation initiation factor 3 subunit l-like	blue
GRMZM2G015880	72	hypothetical protein SORBIDRAFT_01g027260	grey60
GRMZM2G029113	72	ribosomal rna processing protein 1 homolog	blue
GRMZM2G072729	72	60s ribosomal protein l8	blue
GRMZM2G140919	72	uncharacterized protein	blue
GRMZM2G407347	72	anamorsin homolog	grey60
GRMZM2G079143	71	rna-binding protein nob1-like	blue
GRMZM2G085747	71	nad-dependent malic enzyme 59 kda mitochondrial-like	blue
GRMZM2G109352	71	hypothetical protein SORBIDRAFT_09g019340	blue
GRMZM2G133421	71	protein rft1 homolog	blue
GRMZM2G403636	71	dead-box atp-dependent rna helicase 37-like	blue
GRMZM5G899244	70	uncharacterized protein LOC100382274	blue
GRMZM2G028004	69	prolyl 4-hydroxylase subunit alpha-1-like	blue
GRMZM2G069174	69	ras gtpase-activating protein-binding protein 1-like	blue
GRMZM2G113554	68	protein weak chloroplast movement under blue light 1-like	grey60
GRMZM2G164418	68	ubiquitin carboxyl-terminal hydrolase 8-like	lightcyan
GRMZM2G002687	67	tryptophanyl-trna synthetase	blue
GRMZM2G134756	67	tyrosyl-trna synthetase	blue
GRMZM2G470400	67	peptidyl-prolyl cis-trans isomerase cyp19-3-like	blue
GRMZM2G055313	66	xylosyltransferase 2-like	blue
GRMZM2G121229	66	hypothetical protein SORBIDRAFT_09g026930	blue
GRMZM2G388911	66	uncharacterized protein LOC100382366	blue
GRMZM2G004161	65	btb poz and taz domain-containing protein 2-like	lightcyan
GRMZM2G056120	65	auxin response factor 3-like	blue
GRMZM2G063263	65	pentatricopeptide repeat-containing protein at3g46870-like	blue
GRMZM2G075223	65	rrna-processing protein fcf2-like	blue
GRMZM2G079365	65	transcription factor vip1-like	blue
GRMZM2G172956	65	h aca ribonucleoprotein complex subunit 4-like	blue
GRMZM2G341404	65	dnaj homolog subfamily c member 3 homolog	blue
AC211276.4_FGT008	64	PREDICTED: uncharacterized protein LOC100823951 isoform 2	blue
GRMZM2G010754	64	splicing arginine serine-rich 12	blue
GRMZM2G041506	64	uncharacterized protein LOC100381838	grey60
GRMZM2G134426	64	amino-acid acetyltransferase-like	grey60
GRMZM2G135978	64	protein transport inhibitor response 1-like	blue
GRMZM2G156069	64	atp-dependent zinc metalloprotease ftsh chloroplastic mitochondrial-like	lightcyan
GRMZM2G139617	63	dek protein	blue
GRMZM2G370048	63	udp-glucuronic acid decarboxylase 1-like	lightcyan
GRMZM5G811968	63	proline dehydrogenase mitochondrial-like	blue
GRMZM5G854901	63	trna (cytidine -2 -o)-methyltransferase-like	blue
GRMZM2G025885	62	momilactone a synthase-like	blue
GRMZM2G050003	62	plastidic atp adp-transporter	blue
GRMZM2G061398	62	hypothetical protein SORBIDRAFT_06g025340	lightcyan
GRMZM2G098577	62	eukaryotic initiation factor iso-4f subunit p82-34-like isoform 2	blue
GRMZM2G104632	62	glyceraldehyde-3-phosphate cytosolic-like	blue
GRMZM2G111172	62	40s ribosomal protein s15	blue
GRMZM2G401055	62	chromatin structure-remodeling complex subunit snf21-like	blue
GRMZM2G039746	61	protein rrp5 homolog	blue
GRMZM2G145709	61	serine threonine-protein kinase pbs1-like	blue
GRMZM2G162840	61	uncharacterized protein LOC100383806	lightcyan
GRMZM2G124396	61	high affinity nitrate transporter	blue
GRMZM2G058414	60	patatin group a-3-like	blue
GRMZM2G065692	60	disease resistance rpp13-like protein 2-like	blue
GRMZM2G114930	60	methyltransferase-like protein 25-like	blue
GRMZM2G115504	60	catalytic hydrolase	blue
GRMZM2G157855	60	uncharacterized loc100192058	grey60
GRMZM5G884432	60	protein fam116a-like	blue
GRMZM2G069678	59	uncharacterized rna-binding	blue
GRMZM2G125507	59	septum-promoting gtp-binding protein 1-like	blue
GRMZM2G143211	59	wd repeat domain phosphoinositide-interacting protein 3-like	blue
GRMZM2G590033	59	ddb1- and cul4-associated factor 13-like	blue
GRMZM5G837841	59	probable exonuclease v-like	blue
GRMZM5G896834	59	retinoblastoma-binding protein 5-like	blue
AC190609.3_FGT004	58	aspartic proteinase-like protein 2-like	blue
GRMZM2G043127	58	mitochondrial import receptor subunit tom6 homolog	blue
GRMZM2G070429	58	lipase precursor	blue
GRMZM2G077340	58	60s ribosomal protein	blue
GRMZM2G087924	58	uncharacterized protein LOC100279809	blue
GRMZM2G139407	58	ras gtpase-activating protein-binding protein 1-like	blue
GRMZM2G041462	57	homeobox dna-binding and leucine zipper domain family protein	blue
GRMZM2G044237	57	arginine biosynthesis bifunctional protein chloroplastic-like	blue
GRMZM2G082131	57	cell division control protein 48 homolog c-like	blue
GRMZM2G105307	57	zinc finger hit domain-containing protein 3-like	blue
GRMZM2G507431	57	rubber elongation factor	blue
GRMZM5G849284	57	hypothetical protein SORBIDRAFT_03g003300	blue
GRMZM2G008513	56	serine threonine-protein kinase cbk1-like	blue
GRMZM2G062499	56	u-box domain-containing protein 9-like	blue
GRMZM2G144716	56	probable complex i intermediate-associated protein 30-like	blue
GRMZM2G429554	56	uncharacterized protein	darkorange
GRMZM5G870572	56	probable rna polymerase ii transcription factor b subunit 1-1-like	blue
GRMZM2G054537	55	dag protein	blue
GRMZM2G081886	55	d-3-phosphoglycerate chloroplastic-like	blue
GRMZM2G082853	55	uncharacterized protein LOC100381683	blue
GRMZM2G090051	55	beta-carotene hydroxylase	blue
GRMZM2G094595	55	rwd domain-containing protein 1-like	darkorange
GRMZM2G168898	55	non-symbiotic hemoglobin-like isoform 1	blue
GRMZM2G342738	55	uncharacterized protein LOC100278377	lightcyan
GRMZM2G370155	55	hypothetical protein	blue
GRMZM2G043368	54	tcp-1 cpn60 chaperonin family protein	blue
GRMZM2G108026	54	amino acid permease 6-like	darkorange
GRMZM2G120876	54	low quality protein: mitochondrial import receptor subunit tom40 homolog 1-like	blue
GRMZM2G126199	54	short-chain dehydrogenase tic chloroplastic-like	blue
GRMZM2G158248	54	gram domain-containing protein 1a-like	blue
GRMZM2G174596	54	cell division control protein 2 homolog	blue
GRMZM2G176662	54	50s ribosomal protein l4-like	blue
GRMZM2G302639	54	thylakoid membrane phosphoprotein 14 chloroplastic-like	blue
GRMZM2G333861	54	amp dependent	blue
GRMZM2G464510	54	pentatricopeptide repeat-containing protein at1g02420-like	blue
GRMZM2G482256	54	endoglucanase 11-like	blue
GRMZM2G003814	53	probable trans-2-enoyl- mitochondrial-like	blue
GRMZM2G113089	53	f-box fbd lrr-repeat protein at1g13570-like	blue
GRMZM2G140051	53	nucleosome assembly	blue
GRMZM2G164956	53	dead-box atp-dependent rna helicase 7-like	blue
GRMZM2G565140	53	dead-box atp-dependent rna helicase 53-like	blue
GRMZM2G030241	52	centromere protein v-like	blue
GRMZM2G044684	52	protein grpe-like	blue
GRMZM2G099514	52	uncharacterized protein	blue
GRMZM2G132101	52	subtilisin-like protease-like	blue
GRMZM2G167728	52	phosphatidylinositol-glycan biosynthesis class x	blue
GRMZM2G344205	52	hypothetical protein SORBIDRAFT_04g002070	blue
GRMZM2G356894	52	pre-mrna-splicing factor syf1-like	blue
GRMZM2G366065	52	uncharacterized membrane protein ymr155w	blue
GRMZM5G821024	52	transcription factor vip1-like	blue
GRMZM2G014009	51	uncharacterized protein LOC100276205	blue
GRMZM2G017110	51	glutamate decarboxylase	blue
GRMZM2G019434	51	serine threonine-protein kinase ht1-like	blue
GRMZM2G034526	51	duf1421 domain family protein	blue
GRMZM2G039254	51	pentatricopeptide repeat-containing protein at1g71210-like	blue
GRMZM2G080079	51	ring-h2 finger protein atl1q	blue
GRMZM2G145152	51	at hook-containing mar binding 1-like protein	blue
GRMZM2G145914	51	2og-fe oxygenase family protein	lightcyan
GRMZM2G147213	51	atp binding protein	blue
GRMZM2G162725	51	conserved oligomeric golgi complex subunit 4-like	blue
GRMZM2G171279	51	potassium channel akt1-like	grey60
GRMZM2G301803	51	btb poz domain-containing protein at1g30440-like	blue
GRMZM2G399952	51	rhodanese-like domain-containing protein chloroplastic-like	blue
GRMZM2G435445	51	tubby-like f-box protein 7-like	blue
GRMZM2G440208	51	6-phosphogluconate decarboxylating-like	lightcyan
GRMZM2G032267	50	ruvb-like 1-like	blue
GRMZM2G048733	50	abscisic acid receptor pyl8-like	grey60
GRMZM2G060079	50	2og-fe oxygenase family protein	lightcyan
GRMZM2G116872	50	isocitrate dehydrogenase	blue
GRMZM2G118362	50	pentatricopeptide repeat-containing protein mitochondrial-like isoform 2	blue
GRMZM2G173649	50	hypothetical protein	blue
GRMZM2G180065	50	receptor-like serine threonine-protein kinase ale2-like	lightcyan
GRMZM2G305839	50	transcription factor myb59-like	blue
GRMZM2G402319	50	nicotinamide mononucleotide adenylyltransferase 1-like	darkorange

## Sheet: Sheet1
Motif 1 occurences in GRMZM2G124396 promoter region from -55 bp to 83 bp of start codon
Motif ID	Alt ID	Sequence Name	Strand	Start	End	p-value	q-value	Matched Sequence
1	BCBYCNBCBCCBCCSCCSCSBCC	GRMZM2G124396	+	61	83	6.5e-05	0.00117	TCTCCCTTGCCAACTTCGTCGCC
1	BCBYCNBCBCCBCCSCCSCSBCC	GRMZM2G124396	+	-2	20	2.71e-05	0.000816	TCGCCGTCGCAGCCACCACGTCA
1	BCBYCNBCBCCBCCSCCSCSBCC	GRMZM2G124396	+	-5	17	9.09e-06	0.000534	CGCTCGCCGTCGCAGCCACCACG
1	BCBYCNBCBCCBCCSCCSCSBCC	GRMZM2G124396	+	-8	14	2.78e-07	0.000259	CCGCGCTCGCCGTCGCAGCCACC
1	BCBYCNBCBCCBCCSCCSCSBCC	GRMZM2G124396	+	-11	11	1.07e-06	0.000259	TGGCCGCGCTCGCCGTCGCAGCC
1	BCBYCNBCBCCBCCSCCSCSBCC	GRMZM2G124396	+	-14	8	2.58e-06	0.000292	TCCTGGCCGCGCTCGCCGTCGCA
1	BCBYCNBCBCCBCCSCCSCSBCC	GRMZM2G124396	+	-17	5	8.18e-06	0.000534	GCCTCCTGGCCGCGCTCGCCGTC
1	BCBYCNBCBCCBCCSCCSCSBCC	GRMZM2G124396	+	-20	2	7.11e-06	0.000534	CCAGCCTCCTGGCCGCGCTCGCC
1	BCBYCNBCBCCBCCSCCSCSBCC	GRMZM2G124396	+	-23	-1	3.04e-05	0.000816	TCGCCAGCCTCCTGGCCGCGCTC
1	BCBYCNBCBCCBCCSCCSCSBCC	GRMZM2G124396	+	-52	-30	1.36e-05	0.000588	CCTCCTCGGTCCACGCCGCCCGT
1	BCBYCNBCBCCBCCSCCSCSBCC	GRMZM2G124396	+	-55	-33	8.98e-06	0.000534	CGACCTCCTCGGTCCACGCCGCC

## Sheet: motif predict
	JASPER		AGRIS		ATHAMAP		PLACE
	Name	E value	Name	E value	Name	E value	Name	E value
Motif1	AP2_ABI4	0.00015453	ERF1	1.7328e-06	ABI4_1	1.4433e-05	GCCCORE	1.7328e-06
	bHLH_Myf	0.043873	GCC-box	1.7328e-06	NtERF2	0.00013149	REGION1OSOSEM	5.3006e-05
	bHLH_NHLH1	0.047311	Hexamer	0.0044082	ABI4_2	0.0022482	AGCBOXNPGLB	7.8869e-05
	ZN-FINGER_C2H2_SP1	0.069878	E2F-varient	0.012545	AtERF-1_twoSite	0.0043938	GRAZMRAB28	0.0043938
	AP2_TFAP2A	0.096145	ERE	0.034892	AtERF-2_twoSite	0.0043938	HEXAMERATH4	0.0044082
	TRP-CLUSTER_Myb	0.21311	CBF1	0.12826	AtERF-5_twoSite	0.0043938	PE3ASPHYA3	0.0069322
	ZN-FINGER_C2H2_MIZF	0.32406	SORLIP1	0.26803	AtERF7_oneSite	0.0043938	AMMORESVDCRNIA1	0.0073493
	bZIP_bZIP911	0.38461	E2F	0.29603	AtERF-3	0.004656	ABRECE3ZMRAB28	0.011052
	E2F_TDP_E2F1	0.38708	E2F_DP	0.29603	AtERF-4	0.0047887	IDRSZMFER1	0.012638
	TRP-CLUSTER_GAMYB	0.41344	octamer	0.38524	E2Fb	0.15466	GRAZMRAB17	0.021426
Motif2	PAIRED-HOMEO_Pax4	3.1459e-05	E2F-varient	0.00049229	AtMYB84	0.0081885	GAGAGMGSA1	3.5726e-10
	ZN-FINGER_C2H2_Klf4	0.00025963	SORLIP5	0.037742	AtMYB15	0.057421	GAGA8HVBKN3	5.1965e-09
	ETS_SPIB	0.014539	E2F	0.19889	E2Fa	0.059306	PE3ASPHYA3	0.00025641
	ZN-FINGER_C2H2_MZF1_1-4	0.015989	E2F_DP	0.19889	E2Fe	0.059306	CTRMCAMV35S	0.0019339
	FINGER_C2H2_MZF1_5-13	0.044609	ERF1	0.31476	ABI4_2	0.094396	E2FAT	0.0036855
	ZN-FINGER_C2H2_id1	0.050874	GCC-box	0.31476	E2Fb	0.094493	ABRECE3ZMRAB28	0.0078773
	ETS_SPI1	0.10726	TEF-box	0.48614	ABI4_1	0.11006	SORLIP5AT	0.037742
	ETS_GABPA	0.1257	Hexamer	0.50746	ARF1	0.17789	BOXCPSAS1_3	0.051878
	ETS_Eip74EF	0.13922	Nonamer	0.52596	NAM_oneSite	0.19961	TL1ATSAR	0.054975
	AP2_ABI4	0.17928	ACE	0.53184	E2Ff_oneSite	0.21001	DR5GMGH3	0.05972
Motif3	ETS_GABPA	0.0084608	SORLIP5	0.0001496	AtWER	0.012526	GAGA8HVBKN3	0
	TRP-CLUSTER_IRF1	0.03581	ARF	0.00015604	SUP_oneSite	0.014903	GAGAGMGSA1	0
	TRP-CLUSTER_IRF2	0.052903	ARF1	0.00015604	0.015323	#NAME?	CTRMCAMV35S	5.6821e-13
	bHLH-ZIP_Spz1	0.14453	E2F-varient	0.015841	ZAP1	0.015713	SORLIP5AT	0.0001496
	ZN-FINGER_GATA_GATA3	0.15309	ACE	0.023623	GT-3b_oneSite	0.09978	ARFAT	0.00015604
	ETS_SPIB	0.17986	GATA	0.037664	MYB1_twoSite	0.1686	SEBFCONSSTPR10A	0.00016141
	ZN-FINGER_C2H2_Klf4	0.19061	LS7	0.049657	AtCCA1_oneSite	0.17931	DRE1COREZMRAB17	0.00088315
	bZIP_Fos	0.20088	LS5	0.065646	AtLHY_oneSite	0.17931	TDBA12NTCHN50	0.0010435
	HMG_HMG-IY	0.20221	LTRE	0.080209	TEIL	0.21042	C1GMAUX28	0.0018338
	bHLH_Hand1-Tcfe2a	0.22939	AG_v4	0.096474	ID1	0.22401	XYLAT	0.0039147
Motif4	NUCLEAR_RECEPTOR_PPARG	0.004385	G-box	0.011576	ATML1_oneSite	0.010185	GCAACREPEATZMZEIN	4.8408e-07
	FINGER_C2H2_ZEB1	0.010136	RAV1-B	0.013067	PDF2_oneSite	0.010185	ARELIKEGHPGDFR2	2.4446e-05
	P53_TP53	0.011466	MYB	0.024162	GAMYB	0.031545	MNF1ZMPPC1	9.7601e-05
	bHLH-ZIP_Mycn	0.012912	LTRE	0.027978	OsbHLH66	0.032647	ABADESI1	0.00021884
	bHLH_Arnt	0.014079	RAV1-A	0.028679	OsCBT	0.064013	SITEIIAOSPCNA	0.00044473
	ZN-FINGER_C2H2_sna	0.015567	Hexamer	0.029116	SPL1_oneSite	0.066451	ACGTSEED3	0.00049513
	REL_NFKB1	0.020088	OCS	0.030548	SPL5_oneSite	0.066451	RNFG2OS	0.00061974
	ZIP_USF1	0.051313	ABRE	0.03241	ZAP1	0.085	GCBP2ZMGAPC4	0.00098002
	HOMEO_En1	0.070437	SORLIP2	0.047347	ALFIN1	0.090423	INTRONUPPER	0.00099612
	FINGER_C2H2_Roaz	0.08074	ATB2_AtbZIP53_AtbZIP44_GBF5	0.049309	E2Ff_oneSite	0.10316	ABRE2HVA22	0.0014546
Motif5	ZN-FINGER_C2H2_RREB1	2.7126e-06	SORLIP1	0.048407	AtMYB84	2.1738e-05	ACIIPVPAL2	3.6821e-06
	PAIRED-HOMEO_Pax4	0.0072644	LTRE	0.060015	AtSR1	0.0054197	PE3ASPHYA3	4.4024e-06
	bHLH_Arnt-Ahr	0.0084406	octamer	0.10256	OsCBT	0.082434	BOXCPSAS1_3	0.00025067
	NUCLEAR_RECEPTOR_Ar	0.10919	Hexamer	0.11238	AtMYB15	0.086048	ACIPVPAL2	0.0011401
	P53_TP53	0.13461	OBP-1_4_5	0.14219	PCF2	0.09432	minus284MOTIFZMSBE1	0.0024165
	ZN-FINGER_C2H2_SP1	0.14846	MYB	0.15648	ANAC019_oneSite	0.094618	ABRECE3ZMRAB28	0.004012
	ZN-FINGER_C2H2_MIZF	0.16932	TGA1	0.17894	ANAC055_oneSite	0.094618	RYREPEAT4	0.0053842
	TRP-CLUSTER_IRF1	0.1694	GT	0.19371	ANAC072_oneSite	0.094618	CDA1ATCAB2	0.010618
	HOMEO_CAAT_TLX1-NFIC	0.20261	E2F-varient	0.19534	ANT	0.11208	PSREGIONZMZM13	0.011606
	AP2_ABI4	0.20601	AtMYC2	0.20179	GAMYB	0.14943	PALBOXPPC	0.011667
Motif6	MADS_SQUA	1.874e-05	CCA1_v3	2.2901e-05	AtSPL8	4.7399e-07	AGTACSAO	0
	ZN-FINGER_C2H2_Broad-complex_4	0.00091054	AG_v4	0.00021767	GT-3b_oneSite	3.2878e-06	C2GMAUX28	2.7589e-13
	ZN-FINGER_C2H2_Broad-complex_2	0.001153	AGL3	0.00060089	AGL15	2.7629e-05	3AF1BOXPSRBCS3	8.1468e-13
	ZN-FINGER_C2H2_hb	0.0012431	CArG3	0.0018659	AGL2	0.00077816	ELEMENT1GMLBC3	1.3578e-12
	MADS_MEF2A	0.0015091	CArG1	0.0052349	GT1	0.00086248	MARTBOX	5.0212e-11
	FORKHEAD_Foxd3	0.0017922	SORLREP2	0.012175	ID1	0.0054487	COREOS	2.1312e-09
	ZN-FINGER_C2H2_Broad-complex_1	0.0022907	AG_v2	0.013639	AGL3	0.015013	minus314MOTIFZMSBE1	3.6046e-09
	HMG_HMG-IY	0.0039637	EveningElement	0.014742	AG	0.017093	MARARS	1.925e-07
	MADS_AGL3	0.005201	AG	0.014885	TBP	0.030029	ELEMENT2GMLBC3	4.9557e-07
	MA0135_Lhx3_v2HOMEO	0.0052374	AP1	0.015219	MYB.PH3_1	0.15565	AT1BOX	1.5399e-06

## Sheet: GOMo
GOMo analysis of Motif1
Plant database	GO term	score	p-value	q-value	GO name
	GO:0009507	1.622e-09	2.652e-07	0.0001655	CC	chloroplast
	GO:0005739	5.706e-05	2.652e-07	0.0001655	CC	mitochondrion
	GO:0006412	0.007224	2.652e-07	0.0001655	BP	translation
	GO:0003735	0.007225	2.652e-07	0.0001655	MF	structural constituent of ribosome
	GO:0000166	0.007346	2.652e-07	0.0001655	MF	nucleotide binding
	GO:0009570	0.009449	2.652e-07	0.0001655	CC	chloroplast stroma
	GO:0005840	0.01336	1.061e-06	0.0004965	CC	ribosome
	GO:0080008	0.01342	1.061e-06	0.0004965	CC	CUL4 RING ubiquitin ligase complex
	GO:0006807	0.02002	9.016e-06	0.003751	BP	nitrogen compound metabolic process
	GO:0003723	0.02651	3.341e-05	0.01237	MF	RNA binding
	GO:0005634	0.0269	3.633e-05	0.01237	CC	nucleus
	GO:0009941	0.02902	5.357e-05	0.01672	CC	chloroplast envelope
	GO:0003743	0.0301	6.179e-05	0.0178	MF	translation initiation factor activity
Yeast database	GO term	score	p-value	q-value	GO name
	GO:0006414	4.096e-06	1.75e-07	0.0004701	BP	translational elongation
	GO:0007039	1.164e-05	1.75e-07	0.0004701	BP	vacuolar protein catabolic process
	GO:0009058	0.0003985	5.25e-07	0.0009402	BP	biosynthetic process
	GO:0044249	0.0004749	7e-07	0.0009402	BP	cellular biosynthetic process
	GO:0055114	0.000561	1.05e-06	0.001128	BP	oxidation reduction
	GO:0016491	0.0007471	1.4e-06	0.001254	MF	oxidoreductase activity
	GO:0001950	0.001247	2.1e-06	0.001612	CC	plasma membrane enriched fraction
	GO:0022857	0.001361	2.45e-06	0.001645	MF	transmembrane transporter activity
	GO:0022891	0.001398	2.8e-06	0.001671	MF	substrate-specific transmembrane transporter activity
	GO:0006412	0.001999	5.95e-06	0.002991	BP	translation
	GO:0042221	0.002066	6.125e-06	0.002991	BP	response to chemical stimulus
	GO:0009628	0.002444	8.4e-06	0.003761	BP	response to abiotic stimulus
	GO:0006811	0.002767	1.155e-05	0.004773	BP	ion transport
	GO:0050896	0.002895	1.313e-05	0.005037	BP	response to stimulus
	GO:0016209	0.00312	1.488e-05	0.005328	MF	antioxidant activity
	GO:0015075	0.003378	1.873e-05	0.006249	MF	ion transmembrane transporter activity
	GO:0022804	0.003435	1.978e-05	0.006249	MF	active transmembrane transporter activity
	GO:0044262	0.003783	2.415e-05	0.007208	BP	cellular carbohydrate metabolic process
	GO:0010557	0.004445	3.588e-05	0.009519	BP	positive regulation of macromolecule biosynthetic process
	GO:0005737	0.004504	3.658e-05	0.009519	CC	cytoplasm
	GO:0034961	0.004547	3.78e-05	0.009519	BP	cellular macromolecule biosynthetic process
	GO:0009891	0.0047	4.13e-05	0.009519	BP	positive regulation of biosynthetic process
	GO:0031328	0.0047	4.13e-05	0.009519	BP	positive regulation of cellular biosynthetic process
	GO:0043284	0.004813	4.253e-05	0.009519	BP	macromolecule biosynthetic process
	GO:0006817	0.004982	4.498e-05	0.009665	BP	phosphate transport
	GO:0005740	0.005648	6.055e-05	0.01251	CC	mitochondrial envelope
	GO:0050794	0.005896	6.633e-05	0.0126	BP	regulation of cellular process
	GO:0044275	0.005921	6.738e-05	0.0126	BP	cellular carbohydrate catabolic process
	GO:0065007	0.005988	6.93e-05	0.0126	BP	biological regulation
	GO:0034637	0.006052	7.035e-05	0.0126	BP	cellular carbohydrate biosynthetic process
	GO:0006091	0.006532	8.138e-05	0.01316	BP	generation of precursor metabolites and energy
	GO:0045935	0.006859	9.188e-05	0.01316	BP	positive regulation of nucleobase, nucleoside, nucleotide and nucleic acid metabolic process
	GO:0051173	0.006859	9.188e-05	0.01316	BP	positive regulation of nitrogen compound metabolic process
	GO:0019538	0.006867	9.205e-05	0.01316	BP	protein metabolic process
	GO:0045941	0.006869	9.205e-05	0.01316	BP	positive regulation of transcription
	GO:0016053	0.006958	9.503e-05	0.01316	BP	organic acid biosynthetic process
	GO:0046394	0.006958	9.503e-05	0.01316	BP	carboxylic acid biosynthetic process
	GO:0007584	0.006985	9.66e-05	0.01316	BP	response to nutrient
	GO:0019752	0.007155	0.0001036	0.01316	BP	carboxylic acid metabolic process
	GO:0043436	0.007155	0.0001036	0.01316	BP	oxoacid metabolic process
	GO:0008324	0.007223	0.0001057	0.01316	MF	cation transmembrane transporter activity
	GO:0003825	0.007328	0.0001099	0.01316	MF	alpha,alpha-trehalose-phosphate synthase (UDP-forming) activity
	GO:0004805	0.007328	0.0001099	0.01316	MF	trehalose-phosphatase activity
	GO:0005946	0.007328	0.0001099	0.01316	CC	alpha,alpha-trehalose-phosphate synthase complex (UDP-forming)
	GO:0010628	0.007329	0.0001103	0.01316	BP	positive regulation of gene expression
	GO:0016563	0.007557	0.0001185	0.01327	MF	transcription activator activity
	GO:0042180	0.007587	0.0001192	0.01327	BP	cellular ketone metabolic process
	GO:0009059	0.007828	0.0001265	0.01327	BP	macromolecule biosynthetic process
	GO:0019842	0.007961	0.0001293	0.01327	MF	vitamin binding
	GO:0005992	0.008051	0.0001309	0.01327	BP	trehalose biosynthetic process
	GO:0009312	0.008051	0.0001309	0.01327	BP	oligosaccharide biosynthetic process
	GO:0016138	0.008051	0.0001309	0.01327	BP	glycoside biosynthetic process
	GO:0046351	0.008051	0.0001309	0.01327	BP	disaccharide biosynthetic process
	GO:0045893	0.008295	0.0001444	0.01436	BP	positive regulation of transcription, DNA-dependent
	GO:0034645	0.008424	0.0001477	0.01443	BP	cellular macromolecule biosynthetic process
	GO:0005624	0.008622	0.0001563	0.01473	CC	membrane fraction
	GO:0005626	0.008622	0.0001563	0.01473	CC	insoluble fraction
	GO:0006082	0.00885	0.0001663	0.01514	BP	organic acid metabolic process
	GO:0009266	0.008858	0.0001663	0.01514	BP	response to temperature stimulus
	GO:0022890	0.009139	0.0001775	0.01589	MF	inorganic cation transmembrane transporter activity
	GO:0044267	0.009597	0.0001971	0.01735	BP	cellular protein metabolic process
	GO:0031323	0.009785	0.0002049	0.01776	BP	regulation of cellular metabolic process
	GO:0050789	0.01031	0.0002307	0.01967	BP	regulation of biological process
	GO:0048037	0.0107	0.000252	0.02115	MF	cofactor binding
	GO:0006812	0.01085	0.0002602	0.02151	BP	cation transport
	GO:0046914	0.01114	0.0002741	0.02231	MF	transition metal ion binding
	GO:0051254	0.01124	0.0002807	0.02251	BP	positive regulation of RNA metabolic process
	GO:0005506	0.01144	0.0002919	0.02306	MF	iron ion binding
	GO:0005886	0.01161	0.0003031	0.0236	CC	plasma membrane
	GO:0015980	0.012	0.0003245	0.0249	BP	energy derivation by oxidation of organic compounds
	GO:0045944	0.01242	0.0003476	0.0263	BP	positive regulation of transcription from RNA polymerase II promoter
	GO:0016137	0.01292	0.000375	0.02798	BP	glycoside metabolic process
	GO:0010604	0.0137	0.0004195	0.03087	BP	positive regulation of macromolecule metabolic process
	GO:0022892	0.0142	0.0004552	0.03305	MF	substrate-specific transporter activity
	GO:0048522	0.01442	0.0004723	0.03383	BP	positive regulation of cellular process
	GO:0031970	0.01461	0.000487	0.03443	CC	organelle envelope lumen
	GO:0005991	0.01482	0.0005007	0.03493	BP	trehalose metabolic process
	GO:0006072	0.01494	0.0005091	0.03506	BP	glycerol-3-phosphate metabolic process
	GO:0031325	0.01532	0.0005418	0.03685	BP	positive regulation of cellular metabolic process
	GO:0019725	0.01554	0.0005576	0.03744	BP	cellular homeostasis
	GO:0016051	0.01595	0.000588	0.039	BP	carbohydrate biosynthetic process
	GO:0009893	0.01608	0.0005996	0.03928	BP	positive regulation of metabolic process
	GO:0005739	0.01623	0.0006115	0.03958	CC	mitochondrion
	GO:0005984	0.01632	0.0006215	0.03975	BP	disaccharide metabolic process
	GO:0048518	0.0165	0.0006376	0.0403	BP	positive regulation of biological process
	GO:0008064	0.01761	0.0007401	0.04449	BP	regulation of actin polymerization or depolymerization
	GO:0030832	0.01761	0.0007401	0.04449	BP	regulation of actin filament length
	GO:0030833	0.01761	0.0007401	0.04449	BP	regulation of actin filament polymerization
	GO:0032271	0.01761	0.0007401	0.04449	BP	regulation of protein polymerization
	GO:0005758	0.01768	0.0007454	0.04449	CC	mitochondrial intermembrane space
	GO:0009889	0.01794	0.0007714	0.04554	BP	regulation of biosynthetic process
	GO:0034657	0.0182	0.0007965	0.04567	CC	GID complex
	GO:0005199	0.01832	0.0008084	0.04567	MF	structural constituent of cell wall
	GO:0031326	0.01836	0.0008106	0.04567	BP	regulation of cellular biosynthetic process
	GO:0006633	0.01858	0.0008332	0.04567	BP	fatty acid biosynthetic process
	GO:0015077	0.01862	0.0008374	0.04567	MF	monovalent inorganic cation transmembrane transporter activity
	GO:0015101	0.01863	0.0008378	0.04567	MF	organic cation transmembrane transporter activity
	GO:0015695	0.01863	0.0008378	0.04567	BP	organic cation transport
	GO:0015078	0.0187	0.0008437	0.04567	MF	hydrogen ion transmembrane transporter activity
	GO:0044455	0.01879	0.0008502	0.04567	CC	mitochondrial membrane part
	GO:0015672	0.01949	0.0009162	0.04827	BP	monovalent inorganic cation transport
	GO:0006066	0.0195	0.0009165	0.04827	BP	alcohol metabolic process
	GO:0034641	0.01967	0.0009333	0.04868	BP	cellular nitrogen compound metabolic process
	GO:0005275	0.01991	0.0009559	0.04938	MF	amine transmembrane transporter activity

## Sheet: Y1H results
Gene ID	family	Clone numbers
GRMZM2G068967	AP2/ERF	5
GRMZM2G438202	AP2/ERF	3
GRMZM2G174347	AP2/ERF	3
GRMZM2G020150	AP2/ERF	2
GRMZM2G061487	AP2/ERF	1
GRMZM2G036351	TIFY	1
GRMZM2G089736	TIFY	1
AC233899.1_FGT002	bHLH	1
GRMZM5G851485	bHLH	1
GRMZM2G431309	GRAS	1

## Sheet: Primers
primers used in this study
Primer name	Sequence 5'-3'
ZmEREB97-clone-F	TGACGCTGGAGCCGAGGTAC
ZmEREB97-clone-R	GGCTCACGGCCAGCTTCTTG
T7-F	TAATACGACTCACTATAGGGAGATTATGAAGCTGACTGGCGTTGC
T7-R	TAATACGACTCACTATAGGGAGATGGAAGGTGTGTTCTGCGTTTC
ZmEREB97-qPCR-F	CCAGCAAGCAGGCAGCATACTC
ZmEREB97-qPCR-R	GGCGGCGGCATGTTGAGG
ZmUPF1-F	CACCCGGTTGGCTATGCTGTAC
ZmUPF1-R	TGTGCTCCACCAGAAGGCTGAC
ZmDUF-F	GCGGCAGTTCCCACCTCAAG
ZmDUF-R	AGTTGTTGTTGCTGCTGCTGTG
