# Supplementary material for: Transcription factor ZmEREB97 regulates nitrate uptake in maize (Zea mays) roots
Source: Plant Physiol. 2024 May 14;196(1):535–50. doi: 10.1093/plphys/kiae277 (PMC11376383; doi:10.1093/plphys/kiae277)
Supplement: kiae277_Supplementary_Data [file kiae277_supplementary_data.zip › Supplementary Dataset S3.xlsx]

## Sheet: 1446 genes
Supplementary Dataset S3. Data of differentially expressed genes (DEGs) analysis and gene ontology (GO) classification.
Gene ID	Peak Name	-log10(q-value)
GRMZM2G000245	ZmEREB97_0.05_PEAK_20396	16.941
GRMZM2G000245	ZmEREB97_0.05_PEAK_20395	12.0911
GRMZM2G000353	ZmEREB97_0.05_PEAK_69505A	22.0534
GRMZM2G000353	ZmEREB97_0.05_PEAK_69505B	5.10287
GRMZM2G000622	ZmEREB97_0.05_PEAK_12976	19.1777
GRMZM2G000674	ZmEREB97_0.05_PEAK_71047	30.8191
GRMZM2G000818	ZmEREB97_0.05_PEAK_82809	17.804
GRMZM2G000874	ZmEREB97_0.05_PEAK_74486	49.8318
GRMZM2G000936	ZmEREB97_0.05_PEAK_32889A	7.94849
GRMZM2G000936	ZmEREB97_0.05_PEAK_32889B	27.5904
GRMZM2G000937	ZmEREB97_0.05_PEAK_59247	5.70142
GRMZM2G001048	ZmEREB97_0.05_PEAK_45335	90.1066
GRMZM2G001048	ZmEREB97_0.05_PEAK_45334	6.06953
GRMZM2G001048	ZmEREB97_0.05_PEAK_45336	6.1299
GRMZM2G001500	ZmEREB97_0.05_PEAK_16006A	30.7847
GRMZM2G001500	ZmEREB97_0.05_PEAK_16006B	14.5949
GRMZM2G001820	ZmEREB97_0.05_PEAK_31467	12.0473
GRMZM2G001820	ZmEREB97_0.05_PEAK_31468	6.91888
GRMZM2G002131	ZmEREB97_0.05_PEAK_30433	156.252
GRMZM2G002131	ZmEREB97_0.05_PEAK_30434A	142.619
GRMZM2G002131	ZmEREB97_0.05_PEAK_30434B	33.4797
GRMZM2G002529	ZmEREB97_0.05_PEAK_67011	37.1998
GRMZM2G002652	ZmEREB97_0.05_PEAK_53877	14.9133
GRMZM2G002828	ZmEREB97_0.05_PEAK_31042	6.2898
GRMZM2G002828	ZmEREB97_0.05_PEAK_31043	12.4902
GRMZM2G002828	ZmEREB97_0.05_PEAK_31044	5.43501
GRMZM2G002898	ZmEREB97_0.05_PEAK_10658C	31.21
GRMZM2G002898	ZmEREB97_0.05_PEAK_10659	9.403
GRMZM2G002898	ZmEREB97_0.05_PEAK_10658B	43.8113
GRMZM2G003108	ZmEREB97_0.05_PEAK_55673	51.4181
GRMZM2G003124	ZmEREB97_0.05_PEAK_20987	9.36639
GRMZM2G003489	ZmEREB97_0.05_PEAK_13387A	219.501
GRMZM2G003489	ZmEREB97_0.05_PEAK_13387B	26.2874
GRMZM2G003489	ZmEREB97_0.05_PEAK_13388	26.2187
GRMZM2G003565	ZmEREB97_0.05_PEAK_25094	53.2139
GRMZM2G003565	ZmEREB97_0.05_PEAK_25093	7.23509
GRMZM2G003607	ZmEREB97_0.05_PEAK_12303	3.07375
GRMZM2G003607	ZmEREB97_0.05_PEAK_12302B	41.6512
GRMZM2G003662	ZmEREB97_0.05_PEAK_45906	32.8485
GRMZM2G003720	ZmEREB97_0.05_PEAK_25089	9.69167
GRMZM2G003724	ZmEREB97_0.05_PEAK_11352	30.6181
GRMZM2G003734	ZmEREB97_0.05_PEAK_88915	118.637
GRMZM2G003738	ZmEREB97_0.05_PEAK_97641B	110.661
GRMZM2G003738	ZmEREB97_0.05_PEAK_97641A	59.077
GRMZM2G004161	ZmEREB97_0.05_PEAK_40567	10.226
GRMZM2G004161	ZmEREB97_0.05_PEAK_40566B	33.1736
GRMZM2G004349	ZmEREB97_0.05_PEAK_73804A	6.34794
GRMZM2G004349	ZmEREB97_0.05_PEAK_73804B	11.4859
GRMZM2G004397	ZmEREB97_0.05_PEAK_1376	8.53441
GRMZM2G004412	ZmEREB97_0.05_PEAK_15127A	28.9274
GRMZM2G004412	ZmEREB97_0.05_PEAK_15127B	15.4442
GRMZM2G004511	ZmEREB97_0.05_PEAK_14351B	232.351
GRMZM2G004511	ZmEREB97_0.05_PEAK_14352	1.88645
GRMZM2G004709	ZmEREB97_0.05_PEAK_21082	10.7751
GRMZM2G004741	ZmEREB97_0.05_PEAK_54517A	147.056
GRMZM2G004741	ZmEREB97_0.05_PEAK_54517B	85.4122
GRMZM2G004795	ZmEREB97_0.05_PEAK_73806C	6.98893
GRMZM2G004888	ZmEREB97_0.05_PEAK_73808	141.506
GRMZM2G004990	ZmEREB97_0.05_PEAK_80125	22.735
GRMZM2G004990	ZmEREB97_0.05_PEAK_80123	106.14
GRMZM2G005000	ZmEREB97_0.05_PEAK_41378	11.2418
GRMZM2G005170	ZmEREB97_0.05_PEAK_90170A	31.7544
GRMZM2G005753	ZmEREB97_0.05_PEAK_38885	27.2002
GRMZM2G005771	ZmEREB97_0.05_PEAK_59079B	6.78719
GRMZM2G005771	ZmEREB97_0.05_PEAK_59079A	21.1994
GRMZM2G005859	ZmEREB97_0.05_PEAK_20507A	78.4448
GRMZM2G005859	ZmEREB97_0.05_PEAK_20506	18.6102
GRMZM2G005859	ZmEREB97_0.05_PEAK_20507B	3.91135
GRMZM2G005939	ZmEREB97_0.05_PEAK_20329	2.62069
GRMZM2G005939	ZmEREB97_0.05_PEAK_20330	6.17649
GRMZM2G005939	ZmEREB97_0.05_PEAK_20332	52.7628
GRMZM2G005939	ZmEREB97_0.05_PEAK_20331A	11.3182
GRMZM2G006297	ZmEREB97_0.05_PEAK_52041	7.07269
GRMZM2G006416	ZmEREB97_0.05_PEAK_80752	12.5082
GRMZM2G006763	ZmEREB97_0.05_PEAK_41528	46.1367
GRMZM2G006763	ZmEREB97_0.05_PEAK_41529	60.3163
GRMZM2G007060	ZmEREB97_0.05_PEAK_31830	5.63969
GRMZM2G007514	ZmEREB97_0.05_PEAK_97685	29.3741
GRMZM2G007587	ZmEREB97_0.05_PEAK_46324A	169.955
GRMZM2G007587	ZmEREB97_0.05_PEAK_46324C	13.5186
GRMZM2G007914	ZmEREB97_0.05_PEAK_22668	3.31958
GRMZM2G008216	ZmEREB97_0.05_PEAK_29647	15.7999
GRMZM2G008290	ZmEREB97_0.05_PEAK_11365C	449.237
GRMZM2G008290	ZmEREB97_0.05_PEAK_11365D	161.382
GRMZM2G008290	ZmEREB97_0.05_PEAK_11365E	15.2741
GRMZM2G008326	ZmEREB97_0.05_PEAK_92129D	24.2205
GRMZM2G008326	ZmEREB97_0.05_PEAK_92129B	13.8336
GRMZM2G008326	ZmEREB97_0.05_PEAK_92129C	26.7369
GRMZM2G008374	ZmEREB97_0.05_PEAK_30745	319.671
GRMZM2G008374	ZmEREB97_0.05_PEAK_30746	19.202
GRMZM2G008456	ZmEREB97_0.05_PEAK_70954B	36.3827
GRMZM2G008638	ZmEREB97_0.05_PEAK_98421	5.24799
GRMZM2G008687	ZmEREB97_0.05_PEAK_81406B	17.6824
GRMZM2G008687	ZmEREB97_0.05_PEAK_81406A	208.053
GRMZM2G008710	ZmEREB97_0.05_PEAK_218B	18.8777
GRMZM2G008751	ZmEREB97_0.05_PEAK_98419C	13.5842
GRMZM2G008751	ZmEREB97_0.05_PEAK_98419B	15.9489
GRMZM2G008919	ZmEREB97_0.05_PEAK_33190	4.67119
GRMZM2G009080	ZmEREB97_0.05_PEAK_69589	122.003
GRMZM2G009080	ZmEREB97_0.05_PEAK_69590	2.27208
GRMZM2G009353	ZmEREB97_0.05_PEAK_17466	4.91236
GRMZM2G009426	ZmEREB97_0.05_PEAK_65042	6.5859
GRMZM2G009426	ZmEREB97_0.05_PEAK_65043A	4.02727
GRMZM2G009506	ZmEREB97_0.05_PEAK_65040	21.6776
GRMZM2G009506	ZmEREB97_0.05_PEAK_65041A	110.995
GRMZM2G009506	ZmEREB97_0.05_PEAK_65039	3.56475
GRMZM2G009506	ZmEREB97_0.05_PEAK_65041B	7.59715
GRMZM2G009538	ZmEREB97_0.05_PEAK_82006	242.407
GRMZM2G009538	ZmEREB97_0.05_PEAK_82007	23.6453
GRMZM2G009808	ZmEREB97_0.05_PEAK_98742B	14.9458
GRMZM2G009808	ZmEREB97_0.05_PEAK_98742A	47.4638
GRMZM2G010280	ZmEREB97_0.05_PEAK_55417D	87.8463
GRMZM2G010357	ZmEREB97_0.05_PEAK_73440	3.77572
GRMZM2G010447	ZmEREB97_0.05_PEAK_41809	9.44888
GRMZM2G010693	ZmEREB97_0.05_PEAK_34283	22.7993
GRMZM2G010765	ZmEREB97_0.05_PEAK_26267	3.61161
GRMZM2G010836	ZmEREB97_0.05_PEAK_88928	34.9216
GRMZM2G011071	ZmEREB97_0.05_PEAK_97798	17.7375
GRMZM2G011071	ZmEREB97_0.05_PEAK_97797	165.099
GRMZM2G011347	ZmEREB97_0.05_PEAK_43712A	11.3182
GRMZM2G011347	ZmEREB97_0.05_PEAK_43712E	23.5433
GRMZM2G011347	ZmEREB97_0.05_PEAK_43712D	5.25747
GRMZM2G011347	ZmEREB97_0.05_PEAK_43712C	41.957
GRMZM2G011731	ZmEREB97_0.05_PEAK_40873	54.561
GRMZM2G011731	ZmEREB97_0.05_PEAK_40872	8.09814
GRMZM2G012174	ZmEREB97_0.05_PEAK_42661A	8.8328
GRMZM2G012174	ZmEREB97_0.05_PEAK_42661B	2.48429
GRMZM2G012216	ZmEREB97_0.05_PEAK_1069	57.0345
GRMZM2G012391	ZmEREB97_0.05_PEAK_52714A	4.383
GRMZM2G012391	ZmEREB97_0.05_PEAK_52714B	9.99606
GRMZM2G012391	ZmEREB97_0.05_PEAK_52715	18.3434
GRMZM2G012631	ZmEREB97_0.05_PEAK_53294	4.06307
GRMZM2G013201	ZmEREB97_0.05_PEAK_33542A	13.032
GRMZM2G013201	ZmEREB97_0.05_PEAK_33544	13.8726
GRMZM2G013236	ZmEREB97_0.05_PEAK_74807	197.434
GRMZM2G013248	ZmEREB97_0.05_PEAK_13975	15.6564
GRMZM2G014004	ZmEREB97_0.05_PEAK_53180	1.93744
GRMZM2G014066	ZmEREB97_0.05_PEAK_89587	3.9621
GRMZM2G014089	ZmEREB97_0.05_PEAK_89752	9.38526
GRMZM2G014089	ZmEREB97_0.05_PEAK_89753	28.9945
GRMZM2G014116	ZmEREB97_0.05_PEAK_66206	95.7088
GRMZM2G014170	ZmEREB97_0.05_PEAK_55520	8.52466
GRMZM2G014170	ZmEREB97_0.05_PEAK_55520	8.52466
GRMZM2G014313	ZmEREB97_0.05_PEAK_30739	12.0473
GRMZM2G014313	ZmEREB97_0.05_PEAK_30741	6.78719
GRMZM2G014452	ZmEREB97_0.05_PEAK_41433	152.309
GRMZM2G014709	ZmEREB97_0.05_PEAK_8163	7.26482
GRMZM2G014709	ZmEREB97_0.05_PEAK_8164	161.491
GRMZM2G014833	ZmEREB97_0.05_PEAK_42349	22.5086
GRMZM2G014833	ZmEREB97_0.05_PEAK_42348B	53.7195
GRMZM2G014902	ZmEREB97_0.05_PEAK_46146	85.3643
GRMZM2G014902	ZmEREB97_0.05_PEAK_46145	49.59
GRMZM2G014902	ZmEREB97_0.05_PEAK_46146	85.3643
GRMZM2G015753	ZmEREB97_0.05_PEAK_30527A	108.283
GRMZM2G015753	ZmEREB97_0.05_PEAK_30527C	71.443
GRMZM2G015753	ZmEREB97_0.05_PEAK_30528	15.4442
GRMZM2G015753	ZmEREB97_0.05_PEAK_30527B	37.799
GRMZM2G015784	ZmEREB97_0.05_PEAK_65608	9.02218
GRMZM2G015844	ZmEREB97_0.05_PEAK_24862	353.353
GRMZM2G015844	ZmEREB97_0.05_PEAK_24863	5.21481
GRMZM2G016447	ZmEREB97_0.05_PEAK_53634	24.3291
GRMZM2G016805	ZmEREB97_0.05_PEAK_53026	10.8648
GRMZM2G016805	ZmEREB97_0.05_PEAK_53027	4.56726
GRMZM2G016805	ZmEREB97_0.05_PEAK_53025	13.7698
GRMZM2G017013	ZmEREB97_0.05_PEAK_80505D	11.3182
GRMZM2G017013	ZmEREB97_0.05_PEAK_80505A	255.008
GRMZM2G017013	ZmEREB97_0.05_PEAK_80505E	10.226
GRMZM2G017013	ZmEREB97_0.05_PEAK_80505B	78.9655
GRMZM2G017013	ZmEREB97_0.05_PEAK_80505C	5.25747
GRMZM2G017013	ZmEREB97_0.05_PEAK_80505F	6.17649
GRMZM2G017047	ZmEREB97_0.05_PEAK_12263	6.03752
GRMZM2G017145	ZmEREB97_0.05_PEAK_82187	10.2828
GRMZM2G017186	ZmEREB97_0.05_PEAK_13438	227.095
GRMZM2G017186	ZmEREB97_0.05_PEAK_13437	15.9855
GRMZM2G017186	ZmEREB97_0.05_PEAK_13436	7.20661
GRMZM2G017319	ZmEREB97_0.05_PEAK_12264A	4.99029
GRMZM2G017319	ZmEREB97_0.05_PEAK_12264B	12.3657
GRMZM2G017319	ZmEREB97_0.05_PEAK_12265	178.47
GRMZM2G017329	ZmEREB97_0.05_PEAK_83117	21.3074
GRMZM2G017405	ZmEREB97_0.05_PEAK_7743	16.8133
GRMZM2G017405	ZmEREB97_0.05_PEAK_7744A	42.8168
GRMZM2G017414	ZmEREB97_0.05_PEAK_20948C	29.6581
GRMZM2G017414	ZmEREB97_0.05_PEAK_20948B	21.6845
GRMZM2G017634	ZmEREB97_0.05_PEAK_75565	9.36913
GRMZM2G017654	ZmEREB97_0.05_PEAK_22177	14.4934
GRMZM2G017741	ZmEREB97_0.05_PEAK_59949	35.1097
GRMZM2G017792	ZmEREB97_0.05_PEAK_2658	7.13275
GRMZM2G017792	ZmEREB97_0.05_PEAK_2657	2.1079
GRMZM2G017805	ZmEREB97_0.05_PEAK_57655A	6.02177
GRMZM2G017805	ZmEREB97_0.05_PEAK_57655B	55.6475
GRMZM2G017894	ZmEREB97_0.05_PEAK_82628	64.5996
GRMZM2G017894	ZmEREB97_0.05_PEAK_82629	116.175
GRMZM2G017894	ZmEREB97_0.05_PEAK_82630	5.72238
GRMZM2G018030	ZmEREB97_0.05_PEAK_8129	10.3303
GRMZM2G018336	ZmEREB97_0.05_PEAK_57339	31.7542
GRMZM2G018417	ZmEREB97_0.05_PEAK_536	17.905
GRMZM2G018417	ZmEREB97_0.05_PEAK_534B	31.0246
GRMZM2G018417	ZmEREB97_0.05_PEAK_534A	23.9187
GRMZM2G018566	ZmEREB97_0.05_PEAK_35833	1.44975
GRMZM2G018885	ZmEREB97_0.05_PEAK_67143	37.799
GRMZM2G018971	ZmEREB97_0.05_PEAK_72908	71.5003
GRMZM2G019183	ZmEREB97_0.05_PEAK_78717	203.051
GRMZM2G019183	ZmEREB97_0.05_PEAK_78715	20.3569
GRMZM2G019183	ZmEREB97_0.05_PEAK_78718	5.25747
GRMZM2G019404	ZmEREB97_0.05_PEAK_22224C	104.66
GRMZM2G019404	ZmEREB97_0.05_PEAK_22225	15.3519
GRMZM2G019404	ZmEREB97_0.05_PEAK_22224A	7.31062
GRMZM2G019538	ZmEREB97_0.05_PEAK_89439	2.90824
GRMZM2G019583	ZmEREB97_0.05_PEAK_82393B	183.033
GRMZM2G019583	ZmEREB97_0.05_PEAK_82393C	228.373
GRMZM2G019583	ZmEREB97_0.05_PEAK_82393A	99.8768
GRMZM2G019583	ZmEREB97_0.05_PEAK_82393D	20.2775
GRMZM2G019596	ZmEREB97_0.05_PEAK_87753	25.4218
GRMZM2G019689	ZmEREB97_0.05_PEAK_2119	34.4603
GRMZM2G019777	ZmEREB97_0.05_PEAK_90985B	101.347
GRMZM2G019777	ZmEREB97_0.05_PEAK_90985A	11.3583
GRMZM2G020054	ZmEREB97_0.05_PEAK_17541A	17.4235
GRMZM2G020096	ZmEREB97_0.05_PEAK_88566A	35.5525
GRMZM2G020150	ZmEREB97_0.05_PEAK_73524D	46.657
GRMZM2G020150	ZmEREB97_0.05_PEAK_73524E	20.0253
GRMZM2G020150	ZmEREB97_0.05_PEAK_73524C	112.478
GRMZM2G020409	ZmEREB97_0.05_PEAK_49717	140.345
GRMZM2G020484	ZmEREB97_0.05_PEAK_83609B	24.9632
GRMZM2G020484	ZmEREB97_0.05_PEAK_83607	11.4632
GRMZM2G020766	ZmEREB97_0.05_PEAK_82534	43.6608
GRMZM2G020766	ZmEREB97_0.05_PEAK_82533	9.89222
GRMZM2G020772	ZmEREB97_0.05_PEAK_34633A	74.3672
GRMZM2G020772	ZmEREB97_0.05_PEAK_34633B	41.9612
GRMZM2G020772	ZmEREB97_0.05_PEAK_34632	2.71778
GRMZM2G020805	ZmEREB97_0.05_PEAK_33353C	98.9013
GRMZM2G020805	ZmEREB97_0.05_PEAK_33353D	266.979
GRMZM2G020805	ZmEREB97_0.05_PEAK_33353A	201.203
GRMZM2G020805	ZmEREB97_0.05_PEAK_33353B	47.476
GRMZM2G020840	ZmEREB97_0.05_PEAK_63025B	67.053
GRMZM2G020840	ZmEREB97_0.05_PEAK_63025C	8.21579
GRMZM2G020840	ZmEREB97_0.05_PEAK_63025A	73.8414
GRMZM2G020976	ZmEREB97_0.05_PEAK_63974A	10.3625
GRMZM2G020976	ZmEREB97_0.05_PEAK_63974B	60.8768
GRMZM2G021107	ZmEREB97_0.05_PEAK_24347	9.06091
GRMZM2G021605	ZmEREB97_0.05_PEAK_52299	85.88
GRMZM2G021607	ZmEREB97_0.05_PEAK_49845B	78.0119
GRMZM2G021607	ZmEREB97_0.05_PEAK_49845A	4.916
GRMZM2G021607	ZmEREB97_0.05_PEAK_49845C	3.05528
GRMZM2G021846	ZmEREB97_0.05_PEAK_71670	42.4818
GRMZM2G022019	ZmEREB97_0.05_PEAK_57416	245.18
GRMZM2G022019	ZmEREB97_0.05_PEAK_57415A	7.59021
GRMZM2G022213	ZmEREB97_0.05_PEAK_31759B	55.0579
GRMZM2G022213	ZmEREB97_0.05_PEAK_31759A	107.044
GRMZM2G022213	ZmEREB97_0.05_PEAK_31760	2.93832
GRMZM2G022616	ZmEREB97_0.05_PEAK_75249	22.744
GRMZM2G022642	ZmEREB97_0.05_PEAK_44086B	414.323
GRMZM2G022642	ZmEREB97_0.05_PEAK_44086C	46.2678
GRMZM2G022642	ZmEREB97_0.05_PEAK_44085	20.2475
GRMZM2G022642	ZmEREB97_0.05_PEAK_44084	5.88022
GRMZM2G022642	ZmEREB97_0.05_PEAK_44086A	108.761
GRMZM2G022642	ZmEREB97_0.05_PEAK_44083	8.30914
GRMZM2G023037	ZmEREB97_0.05_PEAK_22399A	136.465
GRMZM2G023037	ZmEREB97_0.05_PEAK_22399B	157.512
GRMZM2G023080	ZmEREB97_0.05_PEAK_30880	26.5874
GRMZM2G023279	ZmEREB97_0.05_PEAK_41588B	22.1354
GRMZM2G023279	ZmEREB97_0.05_PEAK_41590B	23.3148
GRMZM2G023279	ZmEREB97_0.05_PEAK_41588A	8.24249
GRMZM2G023279	ZmEREB97_0.05_PEAK_41590A	21.8432
GRMZM2G023346	ZmEREB97_0.05_PEAK_81757	12.2949
GRMZM2G023436	ZmEREB97_0.05_PEAK_43281	18.553
GRMZM2G023946	ZmEREB97_0.05_PEAK_25567	20.5386
GRMZM2G023946	ZmEREB97_0.05_PEAK_25564	44.6855
GRMZM2G024530	ZmEREB97_0.05_PEAK_92013	21.8422
GRMZM2G024668	ZmEREB97_0.05_PEAK_8593A	7.58286
GRMZM2G024730	ZmEREB97_0.05_PEAK_83153	10.6139
GRMZM2G025014	ZmEREB97_0.05_PEAK_33210	4.88745
GRMZM2G025014	ZmEREB97_0.05_PEAK_33209	5.07626
GRMZM2G025250	ZmEREB97_0.05_PEAK_44465B	145.345
GRMZM2G025250	ZmEREB97_0.05_PEAK_44465A	99.4584
GRMZM2G025414	ZmEREB97_0.05_PEAK_40587A	15.1739
GRMZM2G025414	ZmEREB97_0.05_PEAK_40587B	151.151
GRMZM2G025414	ZmEREB97_0.05_PEAK_40587C	4.75246
GRMZM2G025552	ZmEREB97_0.05_PEAK_359	71.2577
GRMZM2G025552	ZmEREB97_0.05_PEAK_358	2.79957
GRMZM2G025885	ZmEREB97_0.05_PEAK_82501C	23.1466
GRMZM2G025885	ZmEREB97_0.05_PEAK_82501A	47.6729
GRMZM2G025885	ZmEREB97_0.05_PEAK_82501B	96.5928
GRMZM2G025977	ZmEREB97_0.05_PEAK_74869B	146.612
GRMZM2G025977	ZmEREB97_0.05_PEAK_74869A	9.06
GRMZM2G026157	ZmEREB97_0.05_PEAK_56466A	12.4382
GRMZM2G026171	ZmEREB97_0.05_PEAK_56464B	77.7346
GRMZM2G026223	ZmEREB97_0.05_PEAK_291	161.264
GRMZM2G026223	ZmEREB97_0.05_PEAK_292	14.3917
GRMZM2G026391	ZmEREB97_0.05_PEAK_20725	24.2277
GRMZM2G026391	ZmEREB97_0.05_PEAK_20726B	5.21449
GRMZM2G026391	ZmEREB97_0.05_PEAK_20726A	110.966
GRMZM2G026442	ZmEREB97_0.05_PEAK_53993	78.2507
GRMZM2G026442	ZmEREB97_0.05_PEAK_53992	3.68164
GRMZM2G026804	ZmEREB97_0.05_PEAK_84562A	4.34536
GRMZM2G026804	ZmEREB97_0.05_PEAK_84563	38.0758
GRMZM2G026804	ZmEREB97_0.05_PEAK_84562B	168.191
GRMZM2G027049	ZmEREB97_0.05_PEAK_23691A	56.1565
GRMZM2G027049	ZmEREB97_0.05_PEAK_23693	3.89201
GRMZM2G027049	ZmEREB97_0.05_PEAK_23691B	175.209
GRMZM2G027059	ZmEREB97_0.05_PEAK_13213	5.25747
GRMZM2G027723	ZmEREB97_0.05_PEAK_71839A	6.7719
GRMZM2G027737	ZmEREB97_0.05_PEAK_84768	8.98357
GRMZM2G027737	ZmEREB97_0.05_PEAK_84769	2.11458
GRMZM2G027741	ZmEREB97_0.05_PEAK_64870	4.83098
GRMZM2G028813	ZmEREB97_0.05_PEAK_55883A	12.2949
GRMZM2G028914	ZmEREB97_0.05_PEAK_4435	42.4487
GRMZM2G028926	ZmEREB97_0.05_PEAK_14051B	31.101
GRMZM2G028926	ZmEREB97_0.05_PEAK_14050	217.98
GRMZM2G029027	ZmEREB97_0.05_PEAK_88334	78.6067
GRMZM2G029194	ZmEREB97_0.05_PEAK_22165	56.1638
GRMZM2G029307	ZmEREB97_0.05_PEAK_17492	228.498
GRMZM2G029824	ZmEREB97_0.05_PEAK_203A	61.8814
GRMZM2G029833	ZmEREB97_0.05_PEAK_88898	40.3462
GRMZM2G029850	ZmEREB97_0.05_PEAK_64750	86.5977
GRMZM2G029850	ZmEREB97_0.05_PEAK_64751	6.19119
GRMZM2G030099	ZmEREB97_0.05_PEAK_96002C	24.8728
GRMZM2G030099	ZmEREB97_0.05_PEAK_96002B	9.9438
GRMZM2G030099	ZmEREB97_0.05_PEAK_96001	129.849
GRMZM2G030169	ZmEREB97_0.05_PEAK_57037	7.00941
GRMZM2G030305	ZmEREB97_0.05_PEAK_74193	12.0692
GRMZM2G030422	ZmEREB97_0.05_PEAK_2187A	14.6432
GRMZM2G030463	ZmEREB97_0.05_PEAK_45242	5.25747
GRMZM2G030465	ZmEREB97_0.05_PEAK_66025	364.594
GRMZM2G030465	ZmEREB97_0.05_PEAK_66024	14.7176
GRMZM2G030688	ZmEREB97_0.05_PEAK_90389C	39.6765
GRMZM2G030688	ZmEREB97_0.05_PEAK_90390	13.4927
GRMZM2G030688	ZmEREB97_0.05_PEAK_90388	6.17649
GRMZM2G030902	ZmEREB97_0.05_PEAK_39842	18.0101
GRMZM2G030955	ZmEREB97_0.05_PEAK_4311	3.87468
GRMZM2G031125	ZmEREB97_0.05_PEAK_32344B	16.8133
GRMZM2G031125	ZmEREB97_0.05_PEAK_32345D	40.4631
GRMZM2G031125	ZmEREB97_0.05_PEAK_32345B	5.25747
GRMZM2G031125	ZmEREB97_0.05_PEAK_32344A	67.2259
GRMZM2G031177	ZmEREB97_0.05_PEAK_1243	9.45026
GRMZM2G031177	ZmEREB97_0.05_PEAK_1240	120.277
GRMZM2G031177	ZmEREB97_0.05_PEAK_1242	144.632
GRMZM2G031177	ZmEREB97_0.05_PEAK_1241	5.73898
GRMZM2G031257	ZmEREB97_0.05_PEAK_65954	53.5038
GRMZM2G031591	ZmEREB97_0.05_PEAK_3990	2.89837
GRMZM2G031718	ZmEREB97_0.05_PEAK_853	5.42059
GRMZM2G031917	ZmEREB97_0.05_PEAK_84031	36.5463
GRMZM2G032003	ZmEREB97_0.05_PEAK_80796	55.6475
GRMZM2G032171	ZmEREB97_0.05_PEAK_6107	2.42652
GRMZM2G032171	ZmEREB97_0.05_PEAK_6111	4.3151
GRMZM2G032252	ZmEREB97_0.05_PEAK_84033	23.6481
GRMZM2G032376	ZmEREB97_0.05_PEAK_82777B	5.79089
GRMZM2G032376	ZmEREB97_0.05_PEAK_82777A	74.6603
GRMZM2G032376	ZmEREB97_0.05_PEAK_82778	108.037
GRMZM2G032376	ZmEREB97_0.05_PEAK_82777C	2.15101
GRMZM2G032847	ZmEREB97_0.05_PEAK_73632	348.767
GRMZM2G032852	ZmEREB97_0.05_PEAK_397	69.7543
GRMZM2G033208	ZmEREB97_0.05_PEAK_92721	13.7359
GRMZM2G033694	ZmEREB97_0.05_PEAK_29787	20.9356
GRMZM2G033724	ZmEREB97_0.05_PEAK_21285	5.46801
GRMZM2G033787	ZmEREB97_0.05_PEAK_12751B	12.5585
GRMZM2G033787	ZmEREB97_0.05_PEAK_12751A	68.4134
GRMZM2G033787	ZmEREB97_0.05_PEAK_12752	4.66819
GRMZM2G034083	ZmEREB97_0.05_PEAK_38822	9.15359
GRMZM2G034197	ZmEREB97_0.05_PEAK_89272A	55.0029
GRMZM2G034197	ZmEREB97_0.05_PEAK_89272B	14.7549
GRMZM2G034197	ZmEREB97_0.05_PEAK_89271D	22.2308
GRMZM2G034197	ZmEREB97_0.05_PEAK_89272C	14.7549
GRMZM2G034197	ZmEREB97_0.05_PEAK_89271A	22.2308
GRMZM2G034197	ZmEREB97_0.05_PEAK_89271C	38.9808
GRMZM2G034206	ZmEREB97_0.05_PEAK_19448B	93.9575
GRMZM2G034206	ZmEREB97_0.05_PEAK_19448A	57.1942
GRMZM2G034217	ZmEREB97_0.05_PEAK_11860	3.62944
GRMZM2G034217	ZmEREB97_0.05_PEAK_11859	25.1287
GRMZM2G034326	ZmEREB97_0.05_PEAK_55553	9.14679
GRMZM2G034764	ZmEREB97_0.05_PEAK_31797C	7.27822
GRMZM2G034764	ZmEREB97_0.05_PEAK_31797B	80.4947
GRMZM2G034764	ZmEREB97_0.05_PEAK_31797A	94.1028
GRMZM2G034764	ZmEREB97_0.05_PEAK_31796	28.9571
GRMZM2G034848	ZmEREB97_0.05_PEAK_29967	217.268
GRMZM2G035073	ZmEREB97_0.05_PEAK_59231B	217.268
GRMZM2G035073	ZmEREB97_0.05_PEAK_59231A	55.3378
GRMZM2G035584	ZmEREB97_0.05_PEAK_63936	42.7471
GRMZM2G035584	ZmEREB97_0.05_PEAK_63937	5.3308
GRMZM2G035625	ZmEREB97_0.05_PEAK_40020D	8.21579
GRMZM2G035625	ZmEREB97_0.05_PEAK_40020A	82.385
GRMZM2G035625	ZmEREB97_0.05_PEAK_40020C	409.692
GRMZM2G035625	ZmEREB97_0.05_PEAK_40020B	40.4631
GRMZM2G035785	ZmEREB97_0.05_PEAK_44283	28.8717
GRMZM2G035922	ZmEREB97_0.05_PEAK_73173	11.9557
GRMZM2G035928	ZmEREB97_0.05_PEAK_96444	75.2301
GRMZM2G035928	ZmEREB97_0.05_PEAK_96445	106.419
GRMZM2G036050	ZmEREB97_0.05_PEAK_44286	10.3039
GRMZM2G036418	ZmEREB97_0.05_PEAK_65470	7.43277
GRMZM2G036464	ZmEREB97_0.05_PEAK_51490C	18.1372
GRMZM2G036464	ZmEREB97_0.05_PEAK_51490B	54.6331
GRMZM2G036543	ZmEREB97_0.05_PEAK_4285	14.6432
GRMZM2G036543	ZmEREB97_0.05_PEAK_4284	58.4603
GRMZM2G036609	ZmEREB97_0.05_PEAK_82452A	4.9301
GRMZM2G036609	ZmEREB97_0.05_PEAK_82452B	11.4765
GRMZM2G036685	ZmEREB97_0.05_PEAK_15194	64.3295
GRMZM2G036685	ZmEREB97_0.05_PEAK_15193	2.78546
GRMZM2G036765	ZmEREB97_0.05_PEAK_11336	21.3491
GRMZM2G036908	ZmEREB97_0.05_PEAK_67371	170.835
GRMZM2G036908	ZmEREB97_0.05_PEAK_67372	37.1463
GRMZM2G037134	ZmEREB97_0.05_PEAK_34596	43.8113
GRMZM2G037472	ZmEREB97_0.05_PEAK_44783	5.8502
GRMZM2G037472	ZmEREB97_0.05_PEAK_44782	12.4382
GRMZM2G037472	ZmEREB97_0.05_PEAK_44784	131.181
GRMZM2G037624	ZmEREB97_0.05_PEAK_93008B	136.566
GRMZM2G037624	ZmEREB97_0.05_PEAK_93008A	110.661
GRMZM2G037644	ZmEREB97_0.05_PEAK_43194A	13.3592
GRMZM2G037644	ZmEREB97_0.05_PEAK_43194B	156.471
GRMZM2G037698	ZmEREB97_0.05_PEAK_11182	99.8985
GRMZM2G038003	ZmEREB97_0.05_PEAK_36058B	8.27605
GRMZM2G038003	ZmEREB97_0.05_PEAK_36058A	33.418
GRMZM2G038073	ZmEREB97_0.05_PEAK_63746A	16.0137
GRMZM2G038073	ZmEREB97_0.05_PEAK_63746B	18.4877
GRMZM2G038374	ZmEREB97_0.05_PEAK_62554	10.4879
GRMZM2G038588	ZmEREB97_0.05_PEAK_54734	36.4943
GRMZM2G038848	ZmEREB97_0.05_PEAK_12228	28.019
GRMZM2G039312	ZmEREB97_0.05_PEAK_4673A	62.1494
GRMZM2G039312	ZmEREB97_0.05_PEAK_4674	7.27822
GRMZM2G039312	ZmEREB97_0.05_PEAK_4673B	139.898
GRMZM2G039505	ZmEREB97_0.05_PEAK_39414B	113.357
GRMZM2G039505	ZmEREB97_0.05_PEAK_39414A	101.964
GRMZM2G039725	ZmEREB97_0.05_PEAK_64768	3.72684
GRMZM2G039725	ZmEREB97_0.05_PEAK_64767A	44.7203
GRMZM2G039725	ZmEREB97_0.05_PEAK_64767B	94.7437
GRMZM2G039826	ZmEREB97_0.05_PEAK_61738	32.401
GRMZM2G039889	ZmEREB97_0.05_PEAK_89235	131.466
GRMZM2G039922	ZmEREB97_0.05_PEAK_74790D	75.5742
GRMZM2G039922	ZmEREB97_0.05_PEAK_74790E	22.735
GRMZM2G039922	ZmEREB97_0.05_PEAK_74790F	9.16344
GRMZM2G039922	ZmEREB97_0.05_PEAK_74790C	28.9571
GRMZM2G040397	ZmEREB97_0.05_PEAK_22642	27.4865
GRMZM2G040397	ZmEREB97_0.05_PEAK_22641	21.6331
GRMZM2G040481	ZmEREB97_0.05_PEAK_63527C	52.7147
GRMZM2G040481	ZmEREB97_0.05_PEAK_63527A	24.4934
GRMZM2G040561	ZmEREB97_0.05_PEAK_1756	47.718
GRMZM2G040561	ZmEREB97_0.05_PEAK_1755	30.3751
GRMZM2G040613	ZmEREB97_0.05_PEAK_53854	216.626
GRMZM2G040803	ZmEREB97_0.05_PEAK_20635	6.3163
GRMZM2G040881	ZmEREB97_0.05_PEAK_42292	5.25747
GRMZM2G040890	ZmEREB97_0.05_PEAK_65886A	182.894
GRMZM2G040890	ZmEREB97_0.05_PEAK_65886C	106.241
GRMZM2G040890	ZmEREB97_0.05_PEAK_65886D	89.7105
GRMZM2G040890	ZmEREB97_0.05_PEAK_65885	22.2308
GRMZM2G040890	ZmEREB97_0.05_PEAK_65886E	23.2779
GRMZM2G041312	ZmEREB97_0.05_PEAK_25669	3.43913
GRMZM2G041424	ZmEREB97_0.05_PEAK_57419B	125.344
GRMZM2G041424	ZmEREB97_0.05_PEAK_57419A	6.17649
GRMZM2G041462	ZmEREB97_0.05_PEAK_80560A	37.0979
GRMZM2G041462	ZmEREB97_0.05_PEAK_80560C	124.164
GRMZM2G041462	ZmEREB97_0.05_PEAK_80560B	113.472
GRMZM2G041506	ZmEREB97_0.05_PEAK_23255B	52.1972
GRMZM2G041697	ZmEREB97_0.05_PEAK_73499	9.97452
GRMZM2G041697	ZmEREB97_0.05_PEAK_73500	13.6766
GRMZM2G041774	ZmEREB97_0.05_PEAK_42936B	8.99996
GRMZM2G041774	ZmEREB97_0.05_PEAK_42936C	244.415
GRMZM2G041876	ZmEREB97_0.05_PEAK_24165	80.6175
GRMZM2G041959	ZmEREB97_0.05_PEAK_52342D	79.4077
GRMZM2G041989	ZmEREB97_0.05_PEAK_2623	8.91316
GRMZM2G042101	ZmEREB97_0.05_PEAK_52346A	31.5288
GRMZM2G042101	ZmEREB97_0.05_PEAK_52345	22.2308
GRMZM2G042101	ZmEREB97_0.05_PEAK_52346B	13.4068
GRMZM2G042250	ZmEREB97_0.05_PEAK_130B	21.5454
GRMZM2G042250	ZmEREB97_0.05_PEAK_130A	3.56475
GRMZM2G042398	ZmEREB97_0.05_PEAK_12896	18.5354
GRMZM2G042592	ZmEREB97_0.05_PEAK_86735	59.077
GRMZM2G042598	ZmEREB97_0.05_PEAK_11044	4.80596
GRMZM2G043150	ZmEREB97_0.05_PEAK_15063	14.7549
GRMZM2G043198	ZmEREB97_0.05_PEAK_9199B	29.4291
GRMZM2G043198	ZmEREB97_0.05_PEAK_9199A	33.814
GRMZM2G043198	ZmEREB97_0.05_PEAK_9201	6.68291
GRMZM2G043279	ZmEREB97_0.05_PEAK_62801	62.8651
GRMZM2G043819	ZmEREB97_0.05_PEAK_10091	33.2518
GRMZM2G043857	ZmEREB97_0.05_PEAK_2530A	28.5939
GRMZM2G043857	ZmEREB97_0.05_PEAK_2530C	10.9694
GRMZM2G043857	ZmEREB97_0.05_PEAK_2530B	12.1227
GRMZM2G043857	ZmEREB97_0.05_PEAK_2531	64.8327
GRMZM2G043857	ZmEREB97_0.05_PEAK_2529	7.43277
GRMZM2G043921	ZmEREB97_0.05_PEAK_51832B	25.3424
GRMZM2G043921	ZmEREB97_0.05_PEAK_51832C	10.7945
GRMZM2G043980	ZmEREB97_0.05_PEAK_97058	11.5841
GRMZM2G044011	ZmEREB97_0.05_PEAK_22189	6.08384
GRMZM2G044074	ZmEREB97_0.05_PEAK_3378	13.3594
GRMZM2G044074	ZmEREB97_0.05_PEAK_3377	18.7514
GRMZM2G044180	ZmEREB97_0.05_PEAK_96874B	13.6657
GRMZM2G044237	ZmEREB97_0.05_PEAK_2551	26.3804
GRMZM2G044388	ZmEREB97_0.05_PEAK_195A	24.4767
GRMZM2G044388	ZmEREB97_0.05_PEAK_195B	180.004
GRMZM2G044537	ZmEREB97_0.05_PEAK_50888B	62.0562
GRMZM2G044537	ZmEREB97_0.05_PEAK_50888A	25.955
GRMZM2G044569	ZmEREB97_0.05_PEAK_12992A	32.589
GRMZM2G044591	ZmEREB97_0.05_PEAK_86090A	94.7947
GRMZM2G044591	ZmEREB97_0.05_PEAK_86090B	23.3139
GRMZM2G044902	ZmEREB97_0.05_PEAK_4414C	9.79017
GRMZM2G044902	ZmEREB97_0.05_PEAK_4414A	78.1318
GRMZM2G044902	ZmEREB97_0.05_PEAK_4414B	93.1432
GRMZM2G045005	ZmEREB97_0.05_PEAK_24464	66.5632
GRMZM2G045155	ZmEREB97_0.05_PEAK_81955A	43.3579
GRMZM2G045155	ZmEREB97_0.05_PEAK_81955B	9.16625
GRMZM2G045249	ZmEREB97_0.05_PEAK_41649B	21.9081
GRMZM2G045249	ZmEREB97_0.05_PEAK_41649A	59.2503
GRMZM2G045314	ZmEREB97_0.05_PEAK_12411	67.8329
GRMZM2G045431	ZmEREB97_0.05_PEAK_79572	21.9163
GRMZM2G045503	ZmEREB97_0.05_PEAK_9266	34.7771
GRMZM2G045503	ZmEREB97_0.05_PEAK_9268	23.6481
GRMZM2G045686	ZmEREB97_0.05_PEAK_70610	7.3018
GRMZM2G045704	ZmEREB97_0.05_PEAK_52850B	9.84087
GRMZM2G045704	ZmEREB97_0.05_PEAK_52850A	99.2278
GRMZM2G045704	ZmEREB97_0.05_PEAK_52849B	88.9698
GRMZM2G045704	ZmEREB97_0.05_PEAK_52849A	71.2577
GRMZM2G045704	ZmEREB97_0.05_PEAK_52849C	24.4767
GRMZM2G046098	ZmEREB97_0.05_PEAK_90666	20.3833
GRMZM2G046191	ZmEREB97_0.05_PEAK_14185	83.2896
GRMZM2G046909	ZmEREB97_0.05_PEAK_64974	17.9902
GRMZM2G046909	ZmEREB97_0.05_PEAK_64972	1.97238
GRMZM2G046909	ZmEREB97_0.05_PEAK_64973	6.43288
GRMZM2G047456	ZmEREB97_0.05_PEAK_13641D	46.5052
GRMZM2G047456	ZmEREB97_0.05_PEAK_13641B	278.545
GRMZM2G047456	ZmEREB97_0.05_PEAK_13641C	44.7813
GRMZM2G047456	ZmEREB97_0.05_PEAK_13640	7.35844
GRMZM2G047456	ZmEREB97_0.05_PEAK_13642	14.4536
GRMZM2G047456	ZmEREB97_0.05_PEAK_13641A	58.309
GRMZM2G047456	ZmEREB97_0.05_PEAK_13641E	9.79017
GRMZM2G047588	ZmEREB97_0.05_PEAK_88713	100.702
GRMZM2G047588	ZmEREB97_0.05_PEAK_88715	6.05882
GRMZM2G047588	ZmEREB97_0.05_PEAK_88714	10.9694
GRMZM2G047705	ZmEREB97_0.05_PEAK_25129	36.2776
GRMZM2G048129	ZmEREB97_0.05_PEAK_9228	18.423
GRMZM2G048129	ZmEREB97_0.05_PEAK_9229A	161.927
GRMZM2G048129	ZmEREB97_0.05_PEAK_9229B	32.749
GRMZM2G048205	ZmEREB97_0.05_PEAK_57852	11.2666
GRMZM2G048455	ZmEREB97_0.05_PEAK_58607B	39.1545
GRMZM2G048472	ZmEREB97_0.05_PEAK_96070	9.06091
GRMZM2G048482	ZmEREB97_0.05_PEAK_2520B	302.29
GRMZM2G048482	ZmEREB97_0.05_PEAK_2520A	5.3308
GRMZM2G048740	ZmEREB97_0.05_PEAK_497B	117.2
GRMZM2G048740	ZmEREB97_0.05_PEAK_497A	19.9184
GRMZM2G048987	ZmEREB97_0.05_PEAK_81142	6.10554
GRMZM2G049055	ZmEREB97_0.05_PEAK_53526	37.6444
GRMZM2G049190	ZmEREB97_0.05_PEAK_2351B	109.124
GRMZM2G049190	ZmEREB97_0.05_PEAK_2351A	17.1062
GRMZM2G049340	ZmEREB97_0.05_PEAK_97821	4.99029
GRMZM2G049364	ZmEREB97_0.05_PEAK_78442	7.79975
GRMZM2G049790	ZmEREB97_0.05_PEAK_14248B	56.4438
GRMZM2G049790	ZmEREB97_0.05_PEAK_14248A	42.7686
GRMZM2G049912	ZmEREB97_0.05_PEAK_14244B	46.9815
GRMZM2G049912	ZmEREB97_0.05_PEAK_14244A	37.5103
GRMZM2G050089	ZmEREB97_0.05_PEAK_41780	3.4381
GRMZM2G050305	ZmEREB97_0.05_PEAK_31075C	3.28648
GRMZM2G050305	ZmEREB97_0.05_PEAK_31075B	12.0911
GRMZM2G050305	ZmEREB97_0.05_PEAK_31075A	14.6948
GRMZM2G050435	ZmEREB97_0.05_PEAK_24614	65.1984
GRMZM2G050570	ZmEREB97_0.05_PEAK_43004A	45.1525
GRMZM2G050658	ZmEREB97_0.05_PEAK_29811	46.5426
GRMZM2G050701	ZmEREB97_0.05_PEAK_70077	38.5247
GRMZM2G050701	ZmEREB97_0.05_PEAK_70079	10.0499
GRMZM2G050845	ZmEREB97_0.05_PEAK_33854B	6.86583
GRMZM2G050845	ZmEREB97_0.05_PEAK_33854A	19.4486
GRMZM2G050875	ZmEREB97_0.05_PEAK_70694	62.331
GRMZM2G050915	ZmEREB97_0.05_PEAK_33747	117.832
GRMZM2G050939	ZmEREB97_0.05_PEAK_67576	9.09993
GRMZM2G051545	ZmEREB97_0.05_PEAK_97514C	43.3709
GRMZM2G051545	ZmEREB97_0.05_PEAK_97514B	13.0316
GRMZM2G051949	ZmEREB97_0.05_PEAK_92953	3.95681
GRMZM2G051949	ZmEREB97_0.05_PEAK_92952	3.68125
GRMZM2G053299	ZmEREB97_0.05_PEAK_14673	34.1475
GRMZM2G053713	ZmEREB97_0.05_PEAK_32893	79.8284
GRMZM2G053764	ZmEREB97_0.05_PEAK_11291	23.2091
GRMZM2G053764	ZmEREB97_0.05_PEAK_11292	17.165
GRMZM2G053898	ZmEREB97_0.05_PEAK_90342	171.11
GRMZM2G053987	ZmEREB97_0.05_PEAK_97785	31.7542
GRMZM2G053987	ZmEREB97_0.05_PEAK_97784B	60.6899
GRMZM2G054136	ZmEREB97_0.05_PEAK_82116	20.0444
GRMZM2G054136	ZmEREB97_0.05_PEAK_82117	19.9639
GRMZM2G054225	ZmEREB97_0.05_PEAK_22424	109.608
GRMZM2G054227	ZmEREB97_0.05_PEAK_86837B	29.3101
GRMZM2G054247	ZmEREB97_0.05_PEAK_85576	98.9526
GRMZM2G054350	ZmEREB97_0.05_PEAK_55796A	6.50677
GRMZM2G054354	ZmEREB97_0.05_PEAK_51014C	15.5665
GRMZM2G054354	ZmEREB97_0.05_PEAK_51013	116.646
GRMZM2G054378	ZmEREB97_0.05_PEAK_55483	10.1657
GRMZM2G054811	ZmEREB97_0.05_PEAK_42119	22.5717
GRMZM2G055216	ZmEREB97_0.05_PEAK_81703	17.2964
GRMZM2G055216	ZmEREB97_0.05_PEAK_81704A	10.9584
GRMZM2G055216	ZmEREB97_0.05_PEAK_81704B	10.2106
GRMZM2G055334	ZmEREB97_0.05_PEAK_33803B	26.6127
GRMZM2G055678	ZmEREB97_0.05_PEAK_72164	441.401
GRMZM2G055678	ZmEREB97_0.05_PEAK_72163	10.9256
GRMZM2G055678	ZmEREB97_0.05_PEAK_72160B	24.3052
GRMZM2G055678	ZmEREB97_0.05_PEAK_72160C	20.9788
GRMZM2G055698	ZmEREB97_0.05_PEAK_185C	65.8151
GRMZM2G055698	ZmEREB97_0.05_PEAK_185B	122.909
GRMZM2G055698	ZmEREB97_0.05_PEAK_185A	13.5652
GRMZM2G055898	ZmEREB97_0.05_PEAK_42517	15.6786
GRMZM2G055905	ZmEREB97_0.05_PEAK_43036	7.65353
GRMZM2G055992	ZmEREB97_0.05_PEAK_8826B	65.8528
GRMZM2G056014	ZmEREB97_0.05_PEAK_88662B	239.926
GRMZM2G056014	ZmEREB97_0.05_PEAK_88662A	13.5842
GRMZM2G056014	ZmEREB97_0.05_PEAK_88662C	72.5392
GRMZM2G056036	ZmEREB97_0.05_PEAK_24152	6.06585
GRMZM2G056270	ZmEREB97_0.05_PEAK_16133A	19.8585
GRMZM2G056501	ZmEREB97_0.05_PEAK_77727	4.71373
GRMZM2G056572	ZmEREB97_0.05_PEAK_22193	21.6331
GRMZM2G056594	ZmEREB97_0.05_PEAK_10747	31.2333
GRMZM2G056849	ZmEREB97_0.05_PEAK_57917	5.47205
GRMZM2G056851	ZmEREB97_0.05_PEAK_79075B	26.9199
GRMZM2G056851	ZmEREB97_0.05_PEAK_79075A	3.50888
GRMZM2G057023	ZmEREB97_0.05_PEAK_81804	102.777
GRMZM2G057023	ZmEREB97_0.05_PEAK_81803	75.0553
GRMZM2G057026	ZmEREB97_0.05_PEAK_66654B	69.8188
GRMZM2G057026	ZmEREB97_0.05_PEAK_66654A	90.0129
GRMZM2G057037	ZmEREB97_0.05_PEAK_78876	7.10468
GRMZM2G057113	ZmEREB97_0.05_PEAK_24295B	2.86098
GRMZM2G057113	ZmEREB97_0.05_PEAK_24294	10.3625
GRMZM2G057186	ZmEREB97_0.05_PEAK_67329	8.09743
GRMZM2G057436	ZmEREB97_0.05_PEAK_66412A	16.9147
GRMZM2G057436	ZmEREB97_0.05_PEAK_66412B	10.3164
GRMZM2G057567	ZmEREB97_0.05_PEAK_21215	25.3511
GRMZM2G057935	ZmEREB97_0.05_PEAK_13487B	6.87948
GRMZM2G057935	ZmEREB97_0.05_PEAK_13487A	67.2292
GRMZM2G057942	ZmEREB97_0.05_PEAK_43579A	6.13435
GRMZM2G057942	ZmEREB97_0.05_PEAK_43579B	18.1511
GRMZM2G058032	ZmEREB97_0.05_PEAK_13484D	12.497
GRMZM2G058089	ZmEREB97_0.05_PEAK_14660	85.8243
GRMZM2G058089	ZmEREB97_0.05_PEAK_14661	50.6916
GRMZM2G058289	ZmEREB97_0.05_PEAK_66080	58.5456
GRMZM2G058289	ZmEREB97_0.05_PEAK_66081B	131.35
GRMZM2G058289	ZmEREB97_0.05_PEAK_66081A	31.7542
GRMZM2G058472	ZmEREB97_0.05_PEAK_72924B	206.819
GRMZM2G058472	ZmEREB97_0.05_PEAK_72924A	29.3615
GRMZM2G058496	ZmEREB97_0.05_PEAK_13991	17.1202
GRMZM2G058573	ZmEREB97_0.05_PEAK_20251	36.7671
GRMZM2G058734	ZmEREB97_0.05_PEAK_13994B	68.0759
GRMZM2G058734	ZmEREB97_0.05_PEAK_13993	5.9398
GRMZM2G058910	ZmEREB97_0.05_PEAK_2141	50.048
GRMZM2G058910	ZmEREB97_0.05_PEAK_2140	12.0398
GRMZM2G059225	ZmEREB97_0.05_PEAK_80194	25.5645
GRMZM2G059449	ZmEREB97_0.05_PEAK_89609A	55.3378
GRMZM2G059449	ZmEREB97_0.05_PEAK_89609B	62.2453
GRMZM2G059671	ZmEREB97_0.05_PEAK_63062	49.59
GRMZM2G059753	ZmEREB97_0.05_PEAK_42683B	22.1549
GRMZM2G059753	ZmEREB97_0.05_PEAK_42683A	344.316
GRMZM2G059965	ZmEREB97_0.05_PEAK_19360A	219.493
GRMZM2G059965	ZmEREB97_0.05_PEAK_19360B	130.378
GRMZM2G059965	ZmEREB97_0.05_PEAK_19359	9.06091
GRMZM2G060061	ZmEREB97_0.05_PEAK_83419	39.9596
GRMZM2G060061	ZmEREB97_0.05_PEAK_83418	119.002
GRMZM2G060079	ZmEREB97_0.05_PEAK_72745B	5.80703
GRMZM2G060079	ZmEREB97_0.05_PEAK_72744	5.0756
GRMZM2G060079	ZmEREB97_0.05_PEAK_72743	25.1264
GRMZM2G060079	ZmEREB97_0.05_PEAK_72745A	238.491
GRMZM2G060109	ZmEREB97_0.05_PEAK_32155A	16.9854
GRMZM2G060109	ZmEREB97_0.05_PEAK_32155B	20.7016
GRMZM2G060161	ZmEREB97_0.05_PEAK_31668	153.487
GRMZM2G060276	ZmEREB97_0.05_PEAK_41231	100.15
GRMZM2G060276	ZmEREB97_0.05_PEAK_41232	4.45487
GRMZM2G060276	ZmEREB97_0.05_PEAK_41230	21.1699
GRMZM2G060290	ZmEREB97_0.05_PEAK_95802A	98.9441
GRMZM2G060290	ZmEREB97_0.05_PEAK_95802C	110.629
GRMZM2G060290	ZmEREB97_0.05_PEAK_95802E	57.4536
GRMZM2G060290	ZmEREB97_0.05_PEAK_95802D	47.5238
GRMZM2G060290	ZmEREB97_0.05_PEAK_95801	81.1127
GRMZM2G060470	ZmEREB97_0.05_PEAK_52537B	200.903
GRMZM2G060470	ZmEREB97_0.05_PEAK_52537A	193.899
GRMZM2G060669	ZmEREB97_0.05_PEAK_55250	102.087
GRMZM2G060702	ZmEREB97_0.05_PEAK_14496	236.872
GRMZM2G060726	ZmEREB97_0.05_PEAK_73845B	15.8809
GRMZM2G060742	ZmEREB97_0.05_PEAK_11282	5.61871
GRMZM2G060742	ZmEREB97_0.05_PEAK_11280B	360.391
GRMZM2G060742	ZmEREB97_0.05_PEAK_11280C	43.3078
GRMZM2G060762	ZmEREB97_0.05_PEAK_81688	60.6314
GRMZM2G060837	ZmEREB97_0.05_PEAK_64853B	110.052
GRMZM2G060837	ZmEREB97_0.05_PEAK_64853A	73.2144
GRMZM2G060837	ZmEREB97_0.05_PEAK_64854	133.863
GRMZM2G060977	ZmEREB97_0.05_PEAK_90142	17.9116
GRMZM2G061447	ZmEREB97_0.05_PEAK_18437	87.796
GRMZM2G061487	ZmEREB97_0.05_PEAK_10334	166.175
GRMZM2G061487	ZmEREB97_0.05_PEAK_10333	4.18574
GRMZM2G061602	ZmEREB97_0.05_PEAK_89941A	22.9483
GRMZM2G061602	ZmEREB97_0.05_PEAK_89941B	71.8452
GRMZM2G061783	ZmEREB97_0.05_PEAK_63461	70.4124
GRMZM2G061928	ZmEREB97_0.05_PEAK_23746	5.54429
GRMZM2G062342	ZmEREB97_0.05_PEAK_42089	113.832
GRMZM2G062552	ZmEREB97_0.05_PEAK_59618B	49.59
GRMZM2G062552	ZmEREB97_0.05_PEAK_59618A	21.6331
GRMZM2G062552	ZmEREB97_0.05_PEAK_59618D	26.768
GRMZM2G062552	ZmEREB97_0.05_PEAK_59618C	72.5392
GRMZM2G062554	ZmEREB97_0.05_PEAK_23606	120.231
GRMZM2G062554	ZmEREB97_0.05_PEAK_23607	7.40193
GRMZM2G063025	ZmEREB97_0.05_PEAK_85995	212.141
GRMZM2G063048	ZmEREB97_0.05_PEAK_3540D	45.5137
GRMZM2G063048	ZmEREB97_0.05_PEAK_3540C	68.1985
GRMZM2G063340	ZmEREB97_0.05_PEAK_75611	23.7869
GRMZM2G063676	ZmEREB97_0.05_PEAK_86623	21.2596
GRMZM2G063684	ZmEREB97_0.05_PEAK_89408	12.5374
GRMZM2G063897	ZmEREB97_0.05_PEAK_59246	28.9571
GRMZM2G063897	ZmEREB97_0.05_PEAK_59243	131.162
GRMZM2G063897	ZmEREB97_0.05_PEAK_59245	24.7498
GRMZM2G063897	ZmEREB97_0.05_PEAK_59244	16.1647
GRMZM2G064083	ZmEREB97_0.05_PEAK_85323	2.64013
GRMZM2G064382	ZmEREB97_0.05_PEAK_70643B	14.7898
GRMZM2G064382	ZmEREB97_0.05_PEAK_70643C	20.664
GRMZM2G064541	ZmEREB97_0.05_PEAK_35612	30.9845
GRMZM2G064603	ZmEREB97_0.05_PEAK_66169	11.5002
GRMZM2G064603	ZmEREB97_0.05_PEAK_66168B	107.926
GRMZM2G064603	ZmEREB97_0.05_PEAK_66168C	21.8791
GRMZM2G064603	ZmEREB97_0.05_PEAK_66168A	54.6345
GRMZM2G064868	ZmEREB97_0.05_PEAK_45976	40.3462
GRMZM2G064984	ZmEREB97_0.05_PEAK_28743	113.383
GRMZM2G065105	ZmEREB97_0.05_PEAK_69585	2.31334
GRMZM2G065451	ZmEREB97_0.05_PEAK_55218B	58.7954
GRMZM2G065451	ZmEREB97_0.05_PEAK_55218A	72.3245
GRMZM2G065665	ZmEREB97_0.05_PEAK_30373	100.381
GRMZM2G065665	ZmEREB97_0.05_PEAK_30375	6.85273
GRMZM2G065804	ZmEREB97_0.05_PEAK_15291	70.8912
GRMZM2G065839	ZmEREB97_0.05_PEAK_26348	113.294
GRMZM2G066051	ZmEREB97_0.05_PEAK_81772	4.52663
GRMZM2G066051	ZmEREB97_0.05_PEAK_81771	3.56475
GRMZM2G066469	ZmEREB97_0.05_PEAK_21613	3.48815
GRMZM2G066469	ZmEREB97_0.05_PEAK_21615	22.2308
GRMZM2G066516	ZmEREB97_0.05_PEAK_30478	15.6564
GRMZM2G066516	ZmEREB97_0.05_PEAK_30479C	13.5842
GRMZM2G066555	ZmEREB97_0.05_PEAK_58548	46.3584
GRMZM2G067036	ZmEREB97_0.05_PEAK_73118	63.1078
GRMZM2G067036	ZmEREB97_0.05_PEAK_73117	3.94011
GRMZM2G067156	ZmEREB97_0.05_PEAK_73125	40.7555
GRMZM2G067156	ZmEREB97_0.05_PEAK_73123C	53.5701
GRMZM2G067156	ZmEREB97_0.05_PEAK_73124B	21.104
GRMZM2G067156	ZmEREB97_0.05_PEAK_73124C	371.756
GRMZM2G067156	ZmEREB97_0.05_PEAK_73123B	21.7551
GRMZM2G067299	ZmEREB97_0.05_PEAK_21607	10.3644
GRMZM2G067520	ZmEREB97_0.05_PEAK_31594	108.629
GRMZM2G067985	ZmEREB97_0.05_PEAK_88739	237.658
GRMZM2G068112	ZmEREB97_0.05_PEAK_52638A	6.70649
GRMZM2G068112	ZmEREB97_0.05_PEAK_52638B	14.4564
GRMZM2G068690	ZmEREB97_0.05_PEAK_43658	23.5265
GRMZM2G068714	ZmEREB97_0.05_PEAK_64121	6.10547
GRMZM2G068808	ZmEREB97_0.05_PEAK_17956	3.53269
GRMZM2G068913	ZmEREB97_0.05_PEAK_39903C	365.018
GRMZM2G068913	ZmEREB97_0.05_PEAK_39906	81.7742
GRMZM2G068913	ZmEREB97_0.05_PEAK_39903E	20.9298
GRMZM2G068913	ZmEREB97_0.05_PEAK_39903D	8.54372
GRMZM2G068913	ZmEREB97_0.05_PEAK_39904	7.4951
GRMZM2G069018	ZmEREB97_0.05_PEAK_43246B	20.2237
GRMZM2G069511	ZmEREB97_0.05_PEAK_41856D	9.19843
GRMZM2G069511	ZmEREB97_0.05_PEAK_41856A	140.345
GRMZM2G069511	ZmEREB97_0.05_PEAK_41856B	77.2663
GRMZM2G069765	ZmEREB97_0.05_PEAK_1623	21.3351
GRMZM2G069922	ZmEREB97_0.05_PEAK_46963B	168.13
GRMZM2G069922	ZmEREB97_0.05_PEAK_46963A	4.20915
GRMZM2G069976	ZmEREB97_0.05_PEAK_11019	199.727
GRMZM2G069976	ZmEREB97_0.05_PEAK_11018	2.6963
GRMZM2G071147	ZmEREB97_0.05_PEAK_80432B	53.3402
GRMZM2G071147	ZmEREB97_0.05_PEAK_80431	10.9973
GRMZM2G071147	ZmEREB97_0.05_PEAK_80432A	61.4456
GRMZM2G071154	ZmEREB97_0.05_PEAK_44240A	61.8365
GRMZM2G071154	ZmEREB97_0.05_PEAK_44240C	317.417
GRMZM2G071704	ZmEREB97_0.05_PEAK_24787B	9.13925
GRMZM2G071704	ZmEREB97_0.05_PEAK_24787A	39.3873
GRMZM2G071704	ZmEREB97_0.05_PEAK_24786	5.73256
GRMZM2G071705	ZmEREB97_0.05_PEAK_41886I	53.7119
GRMZM2G071705	ZmEREB97_0.05_PEAK_41886F	11.3182
GRMZM2G072238	ZmEREB97_0.05_PEAK_87583B	19.9665
GRMZM2G072238	ZmEREB97_0.05_PEAK_87581B	28.6479
GRMZM2G072238	ZmEREB97_0.05_PEAK_87583A	4.3293
GRMZM2G072238	ZmEREB97_0.05_PEAK_87581A	11.3183
GRMZM2G072264	ZmEREB97_0.05_PEAK_22418	8.88415
GRMZM2G072578	ZmEREB97_0.05_PEAK_12865B	60.7065
GRMZM2G072578	ZmEREB97_0.05_PEAK_12865A	128.863
GRMZM2G072894	ZmEREB97_0.05_PEAK_55525	6.88001
GRMZM2G073303	ZmEREB97_0.05_PEAK_70338B	284.407
GRMZM2G073303	ZmEREB97_0.05_PEAK_70339	12.1122
GRMZM2G073303	ZmEREB97_0.05_PEAK_70338A	12.0162
GRMZM2G073347	ZmEREB97_0.05_PEAK_88014B	137.971
GRMZM2G073347	ZmEREB97_0.05_PEAK_88014A	76.4673
GRMZM2G073521	ZmEREB97_0.05_PEAK_66424	3.9621
GRMZM2G073521	ZmEREB97_0.05_PEAK_66425	19.9812
GRMZM2G074238	ZmEREB97_0.05_PEAK_25469	3.73605
GRMZM2G074238	ZmEREB97_0.05_PEAK_25471	17.0534
GRMZM2G074300	ZmEREB97_0.05_PEAK_46046B	107.199
GRMZM2G074401	ZmEREB97_0.05_PEAK_2720B	13.7188
GRMZM2G074401	ZmEREB97_0.05_PEAK_2720A	35.0743
GRMZM2G074479	ZmEREB97_0.05_PEAK_74989	9.69509
GRMZM2G074479	ZmEREB97_0.05_PEAK_74990	43.0817
GRMZM2G074479	ZmEREB97_0.05_PEAK_74991	3.9736
GRMZM2G074514	ZmEREB97_0.05_PEAK_98651	23.6182
GRMZM2G074589	ZmEREB97_0.05_PEAK_93236	13.7772
GRMZM2G074634	ZmEREB97_0.05_PEAK_59953	12.3271
GRMZM2G074787	ZmEREB97_0.05_PEAK_21790A	4.29175
GRMZM2G074787	ZmEREB97_0.05_PEAK_21789	2.44
GRMZM2G074792	ZmEREB97_0.05_PEAK_73655C	75.5742
GRMZM2G074792	ZmEREB97_0.05_PEAK_73655B	56.768
GRMZM2G074792	ZmEREB97_0.05_PEAK_73655D	161.442
GRMZM2G075145	ZmEREB97_0.05_PEAK_24208A	18.4021
GRMZM2G075150	ZmEREB97_0.05_PEAK_57598	14.0564
GRMZM2G075368	ZmEREB97_0.05_PEAK_51642A	103.449
GRMZM2G075368	ZmEREB97_0.05_PEAK_51642C	9.16344
GRMZM2G075368	ZmEREB97_0.05_PEAK_51642B	150.601
GRMZM2G075496	ZmEREB97_0.05_PEAK_46571D	84.9525
GRMZM2G075496	ZmEREB97_0.05_PEAK_46571C	107.41
GRMZM2G075719	ZmEREB97_0.05_PEAK_81006	5.57298
GRMZM2G075900	ZmEREB97_0.05_PEAK_38386	20.0774
GRMZM2G075900	ZmEREB97_0.05_PEAK_38385	4.1495
GRMZM2G076152	ZmEREB97_0.05_PEAK_91052	53.0277
GRMZM2G076387	ZmEREB97_0.05_PEAK_81120	69.647
GRMZM2G076387	ZmEREB97_0.05_PEAK_81121	2.71778
GRMZM2G076526	ZmEREB97_0.05_PEAK_95337	40.7342
GRMZM2G076526	ZmEREB97_0.05_PEAK_95335B	13.0554
GRMZM2G076613	ZmEREB97_0.05_PEAK_94993	101.821
GRMZM2G076844	ZmEREB97_0.05_PEAK_23039	1.74495
GRMZM2G076868	ZmEREB97_0.05_PEAK_67454C	191.635
GRMZM2G076868	ZmEREB97_0.05_PEAK_67454B	158.164
GRMZM2G076868	ZmEREB97_0.05_PEAK_67454A	11.2249
GRMZM2G076972	ZmEREB97_0.05_PEAK_92526	5.78103
GRMZM2G076972	ZmEREB97_0.05_PEAK_92527	46.0045
GRMZM2G077004	ZmEREB97_0.05_PEAK_81838	4.20103
GRMZM2G077054	ZmEREB97_0.05_PEAK_89667A	101.604
GRMZM2G077054	ZmEREB97_0.05_PEAK_89667B	22.2081
GRMZM2G077187	ZmEREB97_0.05_PEAK_89736	5.86159
GRMZM2G077307	ZmEREB97_0.05_PEAK_42744	217.986
GRMZM2G077406	ZmEREB97_0.05_PEAK_80777A	51.3205
GRMZM2G077607	ZmEREB97_0.05_PEAK_43154A	34.7958
GRMZM2G077607	ZmEREB97_0.05_PEAK_43152B	20.6351
GRMZM2G077607	ZmEREB97_0.05_PEAK_43154B	16.7751
GRMZM2G077789	ZmEREB97_0.05_PEAK_73108A	21.5314
GRMZM2G077789	ZmEREB97_0.05_PEAK_73109	74.7113
GRMZM2G077789	ZmEREB97_0.05_PEAK_73108B	11.5033
GRMZM2G077837	ZmEREB97_0.05_PEAK_68767	158.61
GRMZM2G078033	ZmEREB97_0.05_PEAK_22044	26.0973
GRMZM2G078033	ZmEREB97_0.05_PEAK_22045	5.29622
GRMZM2G078090	ZmEREB97_0.05_PEAK_37444B	50.3826
GRMZM2G078090	ZmEREB97_0.05_PEAK_37444A	166.755
GRMZM2G078090	ZmEREB97_0.05_PEAK_37443	8.72246
GRMZM2G078409	ZmEREB97_0.05_PEAK_23681	14.691
GRMZM2G078501	ZmEREB97_0.05_PEAK_41508	14.2764
GRMZM2G078541	ZmEREB97_0.05_PEAK_22046	135.167
GRMZM2G079013	ZmEREB97_0.05_PEAK_66110	8.3921
GRMZM2G079013	ZmEREB97_0.05_PEAK_66109	4.21377
GRMZM2G079200	ZmEREB97_0.05_PEAK_70583C	42.5612
GRMZM2G079200	ZmEREB97_0.05_PEAK_70583B	23.619
GRMZM2G079200	ZmEREB97_0.05_PEAK_70583A	29.0728
GRMZM2G079323	ZmEREB97_0.05_PEAK_25344C	9.42315
GRMZM2G079323	ZmEREB97_0.05_PEAK_25344A	103.323
GRMZM2G079323	ZmEREB97_0.05_PEAK_25344B	7.65164
GRMZM2G079323	ZmEREB97_0.05_PEAK_25345	23.3071
GRMZM2G079353	ZmEREB97_0.05_PEAK_52143B	5.50844
GRMZM2G079353	ZmEREB97_0.05_PEAK_52144	13.8726
GRMZM2G079452	ZmEREB97_0.05_PEAK_45428	15.0914
GRMZM2G079632	ZmEREB97_0.05_PEAK_75600A	25.3424
GRMZM2G079632	ZmEREB97_0.05_PEAK_75600C	67.7266
GRMZM2G079632	ZmEREB97_0.05_PEAK_75600B	63.7652
GRMZM2G079682	ZmEREB97_0.05_PEAK_63750	29.7048
GRMZM2G079850	ZmEREB97_0.05_PEAK_12690	91.2238
GRMZM2G079938	ZmEREB97_0.05_PEAK_85487C	76.6793
GRMZM2G079938	ZmEREB97_0.05_PEAK_85487D	6.46016
GRMZM2G079938	ZmEREB97_0.05_PEAK_85487A	16.3064
GRMZM2G079938	ZmEREB97_0.05_PEAK_85487B	42.7017
GRMZM2G080191	ZmEREB97_0.05_PEAK_88669	17.165
GRMZM2G080231	ZmEREB97_0.05_PEAK_56903A	53.5701
GRMZM2G080231	ZmEREB97_0.05_PEAK_56905	47.4555
GRMZM2G080231	ZmEREB97_0.05_PEAK_56904B	7.136
GRMZM2G080231	ZmEREB97_0.05_PEAK_56904A	3.83295
GRMZM2G080537	ZmEREB97_0.05_PEAK_64127	13.2708
GRMZM2G080549	ZmEREB97_0.05_PEAK_82038	13.3934
GRMZM2G080549	ZmEREB97_0.05_PEAK_82037	4.02456
GRMZM2G080583	ZmEREB97_0.05_PEAK_43226C	185.157
GRMZM2G080583	ZmEREB97_0.05_PEAK_43226A	32.424
GRMZM2G080689	ZmEREB97_0.05_PEAK_94207A	9.69167
GRMZM2G080689	ZmEREB97_0.05_PEAK_94207B	159.649
GRMZM2G080722	ZmEREB97_0.05_PEAK_83813	36.461
GRMZM2G080992	ZmEREB97_0.05_PEAK_23159B	7.136
GRMZM2G080992	ZmEREB97_0.05_PEAK_23159C	33.1736
GRMZM2G080992	ZmEREB97_0.05_PEAK_23159E	5.95971
GRMZM2G080992	ZmEREB97_0.05_PEAK_23159D	17.165
GRMZM2G081285	ZmEREB97_0.05_PEAK_50942	117.839
GRMZM2G081285	ZmEREB97_0.05_PEAK_50941B	20.2305
GRMZM2G081519	ZmEREB97_0.05_PEAK_41025	14.5487
GRMZM2G081519	ZmEREB97_0.05_PEAK_41027	3.50888
GRMZM2G081519	ZmEREB97_0.05_PEAK_41026	5.3308
GRMZM2G081812	ZmEREB97_0.05_PEAK_31225	11.1166
GRMZM2G081848	ZmEREB97_0.05_PEAK_83738	3.61161
GRMZM2G081848	ZmEREB97_0.05_PEAK_83739	11.4133
GRMZM2G081915	ZmEREB97_0.05_PEAK_12245	15.9489
GRMZM2G081915	ZmEREB97_0.05_PEAK_12244	75.2692
GRMZM2G081957	ZmEREB97_0.05_PEAK_23780	66.6162
GRMZM2G081957	ZmEREB97_0.05_PEAK_23779A	41.7959
GRMZM2G081957	ZmEREB97_0.05_PEAK_23779B	43.0252
GRMZM2G081957	ZmEREB97_0.05_PEAK_23778	133.342
GRMZM2G082174	ZmEREB97_0.05_PEAK_10170	373.439
GRMZM2G082199	ZmEREB97_0.05_PEAK_41485	48.6957
GRMZM2G082260	ZmEREB97_0.05_PEAK_41484	223.724
GRMZM2G082260	ZmEREB97_0.05_PEAK_41483	6.19119
GRMZM2G082343	ZmEREB97_0.05_PEAK_56258	69.2296
GRMZM2G082343	ZmEREB97_0.05_PEAK_56257B	11.5033
GRMZM2G082346	ZmEREB97_0.05_PEAK_3645	8.76134
GRMZM2G082387	ZmEREB97_0.05_PEAK_39818B	177.098
GRMZM2G082387	ZmEREB97_0.05_PEAK_39818C	91.0516
GRMZM2G082390	ZmEREB97_0.05_PEAK_90348	100.941
GRMZM2G082390	ZmEREB97_0.05_PEAK_90349B	4.99029
GRMZM2G082512	ZmEREB97_0.05_PEAK_89963A	16.0484
GRMZM2G082512	ZmEREB97_0.05_PEAK_89963B	5.97184
GRMZM2G082709	ZmEREB97_0.05_PEAK_5373C	23.369
GRMZM2G082709	ZmEREB97_0.05_PEAK_5372	3.44722
GRMZM2G082709	ZmEREB97_0.05_PEAK_5373A	23.1116
GRMZM2G082709	ZmEREB97_0.05_PEAK_5373B	63.8581
GRMZM2G082745	ZmEREB97_0.05_PEAK_42106	29.3101
GRMZM2G082745	ZmEREB97_0.05_PEAK_42107	3.77291
GRMZM2G082809	ZmEREB97_0.05_PEAK_33228	9.50586
GRMZM2G082809	ZmEREB97_0.05_PEAK_33229	26.0027
GRMZM2G082886	ZmEREB97_0.05_PEAK_33225	13.3721
GRMZM2G083309	ZmEREB97_0.05_PEAK_53328	14.5206
GRMZM2G083427	ZmEREB97_0.05_PEAK_97943	3.27151
GRMZM2G083716	ZmEREB97_0.05_PEAK_92922	16.1295
GRMZM2G083716	ZmEREB97_0.05_PEAK_92921	6.05882
GRMZM2G083725	ZmEREB97_0.05_PEAK_9145	56.6634
GRMZM2G083725	ZmEREB97_0.05_PEAK_9146B	116.886
GRMZM2G083725	ZmEREB97_0.05_PEAK_9146A	117.877
GRMZM2G084406	ZmEREB97_0.05_PEAK_53099	10.6747
GRMZM2G084406	ZmEREB97_0.05_PEAK_53098	10.7945
GRMZM2G084540	ZmEREB97_0.05_PEAK_3811	18.894
GRMZM2G084717	ZmEREB97_0.05_PEAK_40095	6.49122
GRMZM2G084717	ZmEREB97_0.05_PEAK_40096	119.747
GRMZM2G084881	ZmEREB97_0.05_PEAK_29436	35.279
GRMZM2G085111	ZmEREB97_0.05_PEAK_82849B	4.62835
GRMZM2G085111	ZmEREB97_0.05_PEAK_82849A	46.5052
GRMZM2G085602	ZmEREB97_0.05_PEAK_91181	21.192
GRMZM2G085613	ZmEREB97_0.05_PEAK_55930	59.8367
GRMZM2G085613	ZmEREB97_0.05_PEAK_55929	15.9612
GRMZM2G085849	ZmEREB97_0.05_PEAK_74107	10.7117
GRMZM2G085849	ZmEREB97_0.05_PEAK_74108	9.16625
GRMZM2G085998	ZmEREB97_0.05_PEAK_19207	6.64043
GRMZM2G086123	ZmEREB97_0.05_PEAK_9647C	204.809
GRMZM2G086123	ZmEREB97_0.05_PEAK_9647A	30.6543
GRMZM2G086123	ZmEREB97_0.05_PEAK_9647B	111.757
GRMZM2G086163	ZmEREB97_0.05_PEAK_744A	470.462
GRMZM2G086163	ZmEREB97_0.05_PEAK_744C	36.5982
GRMZM2G086163	ZmEREB97_0.05_PEAK_744B	25.4492
GRMZM2G086163	ZmEREB97_0.05_PEAK_744D	14.5079
GRMZM2G086190	ZmEREB97_0.05_PEAK_50086	13.3592
GRMZM2G086496	ZmEREB97_0.05_PEAK_57090B	13.5681
GRMZM2G086496	ZmEREB97_0.05_PEAK_57090A	53.0784
GRMZM2G086768	ZmEREB97_0.05_PEAK_71328	30.314
GRMZM2G086779	ZmEREB97_0.05_PEAK_82094A	9.25903
GRMZM2G086845	ZmEREB97_0.05_PEAK_40747	237.503
GRMZM2G086845	ZmEREB97_0.05_PEAK_40748	4.55953
GRMZM2G086876	ZmEREB97_0.05_PEAK_21918B	15.6244
GRMZM2G086876	ZmEREB97_0.05_PEAK_21917A	99.1865
GRMZM2G086876	ZmEREB97_0.05_PEAK_21918A	25.7923
GRMZM2G086943	ZmEREB97_0.05_PEAK_86840	138.042
GRMZM2G086964	ZmEREB97_0.05_PEAK_86249	21.0954
GRMZM2G086971	ZmEREB97_0.05_PEAK_24984	44.0907
GRMZM2G087068	ZmEREB97_0.05_PEAK_63406	155.586
GRMZM2G087137	ZmEREB97_0.05_PEAK_52280	14.1279
GRMZM2G087137	ZmEREB97_0.05_PEAK_52281	54.2409
GRMZM2G087226	ZmEREB97_0.05_PEAK_55083	46.5052
GRMZM2G087226	ZmEREB97_0.05_PEAK_55082	91.8575
GRMZM2G087254	ZmEREB97_0.05_PEAK_31442	17.165
GRMZM2G087254	ZmEREB97_0.05_PEAK_31441	197.371
GRMZM2G087254	ZmEREB97_0.05_PEAK_31443	8.13261
GRMZM2G087678	ZmEREB97_0.05_PEAK_23299C	11.9557
GRMZM2G087678	ZmEREB97_0.05_PEAK_23299A	42.0391
GRMZM2G087678	ZmEREB97_0.05_PEAK_23299B	11.2249
GRMZM2G087678	ZmEREB97_0.05_PEAK_23299D	82.8059
GRMZM2G087678	ZmEREB97_0.05_PEAK_23300	2.393
GRMZM2G087809	ZmEREB97_0.05_PEAK_20008A	8.13328
GRMZM2G087809	ZmEREB97_0.05_PEAK_20008B	6.39876
GRMZM2G087850	ZmEREB97_0.05_PEAK_70029	11.0753
GRMZM2G088299	ZmEREB97_0.05_PEAK_43554	202.275
GRMZM2G088299	ZmEREB97_0.05_PEAK_43555	33.9244
GRMZM2G089501	ZmEREB97_0.05_PEAK_79874A	185.019
GRMZM2G089501	ZmEREB97_0.05_PEAK_79874C	62.0169
GRMZM2G089501	ZmEREB97_0.05_PEAK_79874D	11.7624
GRMZM2G089501	ZmEREB97_0.05_PEAK_79874B	167.283
GRMZM2G089501	ZmEREB97_0.05_PEAK_79873	11.9115
GRMZM2G089596	ZmEREB97_0.05_PEAK_24283A	102.524
GRMZM2G089596	ZmEREB97_0.05_PEAK_24282	41.8896
GRMZM2G089596	ZmEREB97_0.05_PEAK_24281	11.2738
GRMZM2G089630	ZmEREB97_0.05_PEAK_81818	14.0057
GRMZM2G089631	ZmEREB97_0.05_PEAK_10198	15.134
GRMZM2G089995	ZmEREB97_0.05_PEAK_45867D	37.071
GRMZM2G089995	ZmEREB97_0.05_PEAK_45867A	72.2121
GRMZM2G090051	ZmEREB97_0.05_PEAK_337	177.098
GRMZM2G090051	ZmEREB97_0.05_PEAK_338	5.25747
GRMZM2G090300	ZmEREB97_0.05_PEAK_73494B	196.607
GRMZM2G090300	ZmEREB97_0.05_PEAK_73494A	13.9246
GRMZM2G090374	ZmEREB97_0.05_PEAK_35994	2.94034
GRMZM2G090584	ZmEREB97_0.05_PEAK_35053A	89.5839
GRMZM2G090584	ZmEREB97_0.05_PEAK_35053B	72.5392
GRMZM2G090584	ZmEREB97_0.05_PEAK_35052	3.55801
GRMZM2G090928	ZmEREB97_0.05_PEAK_88542	15.1739
GRMZM2G091258	ZmEREB97_0.05_PEAK_52905B	74.534
GRMZM2G091258	ZmEREB97_0.05_PEAK_52905A	11.9335
GRMZM2G091540	ZmEREB97_0.05_PEAK_42882B	59.6611
GRMZM2G091540	ZmEREB97_0.05_PEAK_42882A	31.0801
GRMZM2G091540	ZmEREB97_0.05_PEAK_42883	104.208
GRMZM2G091586	ZmEREB97_0.05_PEAK_80639	5.37424
GRMZM2G092123	ZmEREB97_0.05_PEAK_97787	142.506
GRMZM2G092160	ZmEREB97_0.05_PEAK_27639A	90.22
GRMZM2G092160	ZmEREB97_0.05_PEAK_27639B	34.5526
GRMZM2G092256	ZmEREB97_0.05_PEAK_95002	135.614
GRMZM2G092281	ZmEREB97_0.05_PEAK_98897A	16.6442
GRMZM2G092281	ZmEREB97_0.05_PEAK_98899	19.7273
GRMZM2G092281	ZmEREB97_0.05_PEAK_98898	5.37535
GRMZM2G092325	ZmEREB97_0.05_PEAK_19927	39.4505
GRMZM2G092325	ZmEREB97_0.05_PEAK_19928	12.3486
GRMZM2G092432	ZmEREB97_0.05_PEAK_46370A	81.9721
GRMZM2G092432	ZmEREB97_0.05_PEAK_46370C	47.8207
GRMZM2G092432	ZmEREB97_0.05_PEAK_46369	6.3163
GRMZM2G092752	ZmEREB97_0.05_PEAK_81829	5.43746
GRMZM2G092752	ZmEREB97_0.05_PEAK_81831B	50.2534
GRMZM2G092752	ZmEREB97_0.05_PEAK_81830	5.72238
GRMZM2G093239	ZmEREB97_0.05_PEAK_42151	19.9184
GRMZM2G093239	ZmEREB97_0.05_PEAK_42150	18.205
GRMZM2G093962	ZmEREB97_0.05_PEAK_4554B	85.8751
GRMZM2G093962	ZmEREB97_0.05_PEAK_4554A	28.6122
GRMZM2G094072	ZmEREB97_0.05_PEAK_20121B	36.1172
GRMZM2G094083	ZmEREB97_0.05_PEAK_50090	36.6034
GRMZM2G094579	ZmEREB97_0.05_PEAK_55353B	7.6882
GRMZM2G094579	ZmEREB97_0.05_PEAK_55353A	14.9305
GRMZM2G094579	ZmEREB97_0.05_PEAK_55354	5.48141
GRMZM2G094579	ZmEREB97_0.05_PEAK_55353D	114.546
GRMZM2G094712	ZmEREB97_0.05_PEAK_42333	23.9193
GRMZM2G094712	ZmEREB97_0.05_PEAK_42332	7.53087
GRMZM2G094879	ZmEREB97_0.05_PEAK_89759	32.0239
GRMZM2G095147	ZmEREB97_0.05_PEAK_63872	179.842
GRMZM2G095323	ZmEREB97_0.05_PEAK_16605	34.3154
GRMZM2G095695	ZmEREB97_0.05_PEAK_32401	11.1882
GRMZM2G095757	ZmEREB97_0.05_PEAK_83371	10.2678
GRMZM2G095778	ZmEREB97_0.05_PEAK_65810	13.2304
GRMZM2G095868	ZmEREB97_0.05_PEAK_97793	59.9886
GRMZM2G095969	ZmEREB97_0.05_PEAK_33332	38.8423
GRMZM2G095969	ZmEREB97_0.05_PEAK_33331	81.6635
GRMZM2G096051	ZmEREB97_0.05_PEAK_69519	88.3116
GRMZM2G096107	ZmEREB97_0.05_PEAK_21339	25.2878
GRMZM2G096365	ZmEREB97_0.05_PEAK_19863	10.8714
GRMZM2G096365	ZmEREB97_0.05_PEAK_19864	20.3569
GRMZM2G096403	ZmEREB97_0.05_PEAK_70319B	15.5591
GRMZM2G096403	ZmEREB97_0.05_PEAK_70319A	88.3078
GRMZM2G096435	ZmEREB97_0.05_PEAK_85973B	11.4133
GRMZM2G096435	ZmEREB97_0.05_PEAK_85973A	180.004
GRMZM2G096682	ZmEREB97_0.05_PEAK_4192	8.13328
GRMZM2G096682	ZmEREB97_0.05_PEAK_4191	10.4027
GRMZM2G096682	ZmEREB97_0.05_PEAK_4190B	77.9737
GRMZM2G096962	ZmEREB97_0.05_PEAK_66019	6.0827
GRMZM2G097089	ZmEREB97_0.05_PEAK_31292A	104.111
GRMZM2G097089	ZmEREB97_0.05_PEAK_31292B	4.2979
GRMZM2G097116	ZmEREB97_0.05_PEAK_7882	5.42797
GRMZM2G097275	ZmEREB97_0.05_PEAK_59695	23.3987
GRMZM2G097275	ZmEREB97_0.05_PEAK_59696	194.298
GRMZM2G097726	ZmEREB97_0.05_PEAK_75237	17.5043
GRMZM2G097900	ZmEREB97_0.05_PEAK_83542B	93.3319
GRMZM2G097900	ZmEREB97_0.05_PEAK_83542A	260.838
GRMZM2G098079	ZmEREB97_0.05_PEAK_96710	24.7007
GRMZM2G098208	ZmEREB97_0.05_PEAK_5266	13.5186
GRMZM2G098606	ZmEREB97_0.05_PEAK_76710	26.1182
GRMZM2G098676	ZmEREB97_0.05_PEAK_20883B	44.6897
GRMZM2G098676	ZmEREB97_0.05_PEAK_20883D	119.7
GRMZM2G098676	ZmEREB97_0.05_PEAK_20884	9.02218
GRMZM2G098784	ZmEREB97_0.05_PEAK_97876B	13.556
GRMZM2G098784	ZmEREB97_0.05_PEAK_97876A	4.916
GRMZM2G098875	ZmEREB97_0.05_PEAK_98154B	12.4382
GRMZM2G098875	ZmEREB97_0.05_PEAK_98156	17.0626
GRMZM2G098875	ZmEREB97_0.05_PEAK_98154A	31.7542
GRMZM2G098875	ZmEREB97_0.05_PEAK_98155	11.3182
GRMZM2G099167	ZmEREB97_0.05_PEAK_31704A	16.4189
GRMZM2G099255	ZmEREB97_0.05_PEAK_58640	7.70544
GRMZM2G099255	ZmEREB97_0.05_PEAK_58639	2.17005
GRMZM2G099278	ZmEREB97_0.05_PEAK_68741	7.54372
GRMZM2G099547	ZmEREB97_0.05_PEAK_76078	8.13261
GRMZM2G099630	ZmEREB97_0.05_PEAK_55847	4.77751
GRMZM2G099754	ZmEREB97_0.05_PEAK_52554	50.0277
GRMZM2G099754	ZmEREB97_0.05_PEAK_52555	8.76168
GRMZM2G099820	ZmEREB97_0.05_PEAK_43908	5.95971
GRMZM2G099867	ZmEREB97_0.05_PEAK_27977	151.245
GRMZM2G100118	ZmEREB97_0.05_PEAK_44825	247.349
GRMZM2G100118	ZmEREB97_0.05_PEAK_44826	18.2461
GRMZM2G100402	ZmEREB97_0.05_PEAK_90307	5.54429
GRMZM2G101042	ZmEREB97_0.05_PEAK_85644	99.432
GRMZM2G101042	ZmEREB97_0.05_PEAK_85643	162.741
GRMZM2G101116	ZmEREB97_0.05_PEAK_10464A	17.1863
GRMZM2G101116	ZmEREB97_0.05_PEAK_10464B	220.12
GRMZM2G101116	ZmEREB97_0.05_PEAK_10465	102.53
GRMZM2G101412	ZmEREB97_0.05_PEAK_65627	12.2137
GRMZM2G101422	ZmEREB97_0.05_PEAK_9900B	185.631
GRMZM2G101422	ZmEREB97_0.05_PEAK_9900A	4.71528
GRMZM2G101502	ZmEREB97_0.05_PEAK_66186	11.6249
GRMZM2G101596	ZmEREB97_0.05_PEAK_29667	43.628
GRMZM2G101613	ZmEREB97_0.05_PEAK_65632D	33.9244
GRMZM2G101613	ZmEREB97_0.05_PEAK_65632B	75.5742
GRMZM2G101613	ZmEREB97_0.05_PEAK_65632C	149.87
GRMZM2G101744	ZmEREB97_0.05_PEAK_3596	17.2944
GRMZM2G102088	ZmEREB97_0.05_PEAK_22760B	40.8569
GRMZM2G102447	ZmEREB97_0.05_PEAK_58806B	11.6334
GRMZM2G102447	ZmEREB97_0.05_PEAK_58806A	75.4079
GRMZM2G102483	ZmEREB97_0.05_PEAK_2131	167.283
GRMZM2G102483	ZmEREB97_0.05_PEAK_2133A	19.9787
GRMZM2G102483	ZmEREB97_0.05_PEAK_2133B	72.0251
GRMZM2G102583	ZmEREB97_0.05_PEAK_26326B	28.1955
GRMZM2G102583	ZmEREB97_0.05_PEAK_26326A	6.55409
GRMZM2G102625	ZmEREB97_0.05_PEAK_31916	7.52658
GRMZM2G102745	ZmEREB97_0.05_PEAK_86782	80.6668
GRMZM2G102745	ZmEREB97_0.05_PEAK_86783	6.6146
GRMZM2G102760	ZmEREB97_0.05_PEAK_56448A	16.7751
GRMZM2G102760	ZmEREB97_0.05_PEAK_56448B	34.3792
GRMZM2G102760	ZmEREB97_0.05_PEAK_56448D	9.12938
GRMZM2G102760	ZmEREB97_0.05_PEAK_56448C	12.1766
GRMZM2G102760	ZmEREB97_0.05_PEAK_56446	4.00537
GRMZM2G102858	ZmEREB97_0.05_PEAK_95256	32.9946
GRMZM2G103258	ZmEREB97_0.05_PEAK_9688	55.5855
GRMZM2G103270	ZmEREB97_0.05_PEAK_97865	40.2205
GRMZM2G103270	ZmEREB97_0.05_PEAK_97864A	47.838
GRMZM2G103270	ZmEREB97_0.05_PEAK_97864B	153.266
GRMZM2G103281	ZmEREB97_0.05_PEAK_52562	5.07626
GRMZM2G103617	ZmEREB97_0.05_PEAK_75935A	10.9086
GRMZM2G103617	ZmEREB97_0.05_PEAK_75935B	130.043
GRMZM2G103713	ZmEREB97_0.05_PEAK_80076A	260.55
GRMZM2G103713	ZmEREB97_0.05_PEAK_80076B	26.828
GRMZM2G103841	ZmEREB97_0.05_PEAK_18863	17.2181
GRMZM2G103900	ZmEREB97_0.05_PEAK_96159	37.4054
GRMZM2G104012	ZmEREB97_0.05_PEAK_10900B	41.88
GRMZM2G104012	ZmEREB97_0.05_PEAK_10900C	42.9031
GRMZM2G104012	ZmEREB97_0.05_PEAK_10900A	7.13337
GRMZM2G104118	ZmEREB97_0.05_PEAK_49746	41.5562
GRMZM2G104310	ZmEREB97_0.05_PEAK_15289A	140.683
GRMZM2G104310	ZmEREB97_0.05_PEAK_15289C	142.511
GRMZM2G104325	ZmEREB97_0.05_PEAK_75295B	5.57596
GRMZM2G104396	ZmEREB97_0.05_PEAK_38584	50.5178
GRMZM2G104481	ZmEREB97_0.05_PEAK_94178	7.01898
GRMZM2G104626	ZmEREB97_0.05_PEAK_98069A	80.7022
GRMZM2G104626	ZmEREB97_0.05_PEAK_98069B	231.643
GRMZM2G104626	ZmEREB97_0.05_PEAK_98069C	9.16344
GRMZM2G104658	ZmEREB97_0.05_PEAK_21817A	162.823
GRMZM2G104658	ZmEREB97_0.05_PEAK_21816	17.9116
GRMZM2G104658	ZmEREB97_0.05_PEAK_21817B	19.9639
GRMZM2G104876	ZmEREB97_0.05_PEAK_67610	12.7842
GRMZM2G104920	ZmEREB97_0.05_PEAK_65714	9.04117
GRMZM2G104942	ZmEREB97_0.05_PEAK_46179	22.8952
GRMZM2G104942	ZmEREB97_0.05_PEAK_46177	80.9065
GRMZM2G105167	ZmEREB97_0.05_PEAK_95471	16.5873
GRMZM2G105167	ZmEREB97_0.05_PEAK_95472	41.435
GRMZM2G105348	ZmEREB97_0.05_PEAK_62264A	464.545
GRMZM2G105348	ZmEREB97_0.05_PEAK_62264B	6.91919
GRMZM2G105466	ZmEREB97_0.05_PEAK_63494	12.2453
GRMZM2G105598	ZmEREB97_0.05_PEAK_71511	6.74529
GRMZM2G105631	ZmEREB97_0.05_PEAK_54930B	8.87104
GRMZM2G105631	ZmEREB97_0.05_PEAK_54928	4.3747
GRMZM2G105631	ZmEREB97_0.05_PEAK_54930A	8.87104
GRMZM2G106172	ZmEREB97_0.05_PEAK_96726A	14.7549
GRMZM2G106172	ZmEREB97_0.05_PEAK_96727	1.86014
GRMZM2G106172	ZmEREB97_0.05_PEAK_96726B	8.4687
GRMZM2G106263	ZmEREB97_0.05_PEAK_98934A	7.44591
GRMZM2G106263	ZmEREB97_0.05_PEAK_98934B	7.50238
GRMZM2G106344	ZmEREB97_0.05_PEAK_91122	34.0153
GRMZM2G106344	ZmEREB97_0.05_PEAK_91121A	52.7713
GRMZM2G106344	ZmEREB97_0.05_PEAK_91121B	74.5137
GRMZM2G106376	ZmEREB97_0.05_PEAK_21630	6.99084
GRMZM2G106459	ZmEREB97_0.05_PEAK_87417	139.871
GRMZM2G106531	ZmEREB97_0.05_PEAK_32862	153.597
GRMZM2G106604	ZmEREB97_0.05_PEAK_32863A	26.5998
GRMZM2G106604	ZmEREB97_0.05_PEAK_32863C	7.36956
GRMZM2G107406	ZmEREB97_0.05_PEAK_6817	52.503
GRMZM2G107408	ZmEREB97_0.05_PEAK_75012	15.5001
GRMZM2G107495	ZmEREB97_0.05_PEAK_3909	22.559
GRMZM2G107495	ZmEREB97_0.05_PEAK_3908	3.25279
GRMZM2G107499	ZmEREB97_0.05_PEAK_3906	20.929
GRMZM2G107499	ZmEREB97_0.05_PEAK_3907	3.53269
GRMZM2G107532	ZmEREB97_0.05_PEAK_623B	7.87571
GRMZM2G107575	ZmEREB97_0.05_PEAK_5261	15.621
GRMZM2G107985	ZmEREB97_0.05_PEAK_89889	96.3256
GRMZM2G108085	ZmEREB97_0.05_PEAK_63388	5.79089
GRMZM2G108115	ZmEREB97_0.05_PEAK_13253	52.3859
GRMZM2G108115	ZmEREB97_0.05_PEAK_13252	9.23563
GRMZM2G108655	ZmEREB97_0.05_PEAK_97366	12.0911
GRMZM2G108829	ZmEREB97_0.05_PEAK_64914	12.5943
GRMZM2G108996	ZmEREB97_0.05_PEAK_64915B	14.0527
GRMZM2G108996	ZmEREB97_0.05_PEAK_64918	316.477
GRMZM2G108996	ZmEREB97_0.05_PEAK_64916	225.464
GRMZM2G108996	ZmEREB97_0.05_PEAK_64915A	37.9304
GRMZM2G108996	ZmEREB97_0.05_PEAK_64915C	3.69184
GRMZM2G109009	ZmEREB97_0.05_PEAK_70665	141.911
GRMZM2G109284	ZmEREB97_0.05_PEAK_39686	50.3959
GRMZM2G109284	ZmEREB97_0.05_PEAK_39685	61
GRMZM2G109589	ZmEREB97_0.05_PEAK_1167A	13.2582
GRMZM2G109651	ZmEREB97_0.05_PEAK_85496	29.1458
GRMZM2G109651	ZmEREB97_0.05_PEAK_85494	7.62235
GRMZM2G109869	ZmEREB97_0.05_PEAK_23077C	226.571
GRMZM2G109869	ZmEREB97_0.05_PEAK_23077D	60.8586
GRMZM2G109869	ZmEREB97_0.05_PEAK_23077A	82.0941
GRMZM2G109869	ZmEREB97_0.05_PEAK_23077B	231.619
GRMZM2G109987	ZmEREB97_0.05_PEAK_98982A	21.4063
GRMZM2G109987	ZmEREB97_0.05_PEAK_98982B	4.99473
GRMZM2G110027	ZmEREB97_0.05_PEAK_4114B	49.5777
GRMZM2G110027	ZmEREB97_0.05_PEAK_4115	5.16608
GRMZM2G110027	ZmEREB97_0.05_PEAK_4114A	138.542
GRMZM2G110143	ZmEREB97_0.05_PEAK_8497	4.99029
GRMZM2G110412	ZmEREB97_0.05_PEAK_29984A	10.6776
GRMZM2G110412	ZmEREB97_0.05_PEAK_29983	12.231
GRMZM2G110412	ZmEREB97_0.05_PEAK_29984B	5.16608
GRMZM2G110504	ZmEREB97_0.05_PEAK_83219	59.6562
GRMZM2G110504	ZmEREB97_0.05_PEAK_83218	112.965
GRMZM2G110582	ZmEREB97_0.05_PEAK_94783	148.739
GRMZM2G110922	ZmEREB97_0.05_PEAK_41095	119.745
GRMZM2G111224	ZmEREB97_0.05_PEAK_82039	26.9137
GRMZM2G111579	ZmEREB97_0.05_PEAK_67368B	176.696
GRMZM2G111579	ZmEREB97_0.05_PEAK_67368C	22.5865
GRMZM2G112039	ZmEREB97_0.05_PEAK_25024	147.251
GRMZM2G112039	ZmEREB97_0.05_PEAK_25023	13.8641
GRMZM2G112039	ZmEREB97_0.05_PEAK_25025B	17.8858
GRMZM2G112244	ZmEREB97_0.05_PEAK_64632A	348.916
GRMZM2G112244	ZmEREB97_0.05_PEAK_64632B	10.392
GRMZM2G112251	ZmEREB97_0.05_PEAK_97832A	48.6716
GRMZM2G112251	ZmEREB97_0.05_PEAK_97832B	290.398
GRMZM2G112284	ZmEREB97_0.05_PEAK_86883A	18.7905
GRMZM2G112284	ZmEREB97_0.05_PEAK_86883C	32.9524
GRMZM2G112284	ZmEREB97_0.05_PEAK_86883B	204.481
GRMZM2G112596	ZmEREB97_0.05_PEAK_12180	11.0344
GRMZM2G112686	ZmEREB97_0.05_PEAK_84217	70.18
GRMZM2G112686	ZmEREB97_0.05_PEAK_84216B	85.6803
GRMZM2G112686	ZmEREB97_0.05_PEAK_84216A	39.8613
GRMZM2G112686	ZmEREB97_0.05_PEAK_84215	5.25747
GRMZM2G112782	ZmEREB97_0.05_PEAK_17761	59.4554
GRMZM2G112954	ZmEREB97_0.05_PEAK_31790B	256.874
GRMZM2G112954	ZmEREB97_0.05_PEAK_31790C	83.6561
GRMZM2G113039	ZmEREB97_0.05_PEAK_82707A	158.949
GRMZM2G113039	ZmEREB97_0.05_PEAK_82707C	12.4535
GRMZM2G113135	ZmEREB97_0.05_PEAK_57036B	28.1358
GRMZM2G113135	ZmEREB97_0.05_PEAK_57036A	7.92216
GRMZM2G113203	ZmEREB97_0.05_PEAK_94100B	31.0101
GRMZM2G113203	ZmEREB97_0.05_PEAK_94100A	14.1306
GRMZM2G113264	ZmEREB97_0.05_PEAK_40623	228.498
GRMZM2G113295	ZmEREB97_0.05_PEAK_98374A	2.78546
GRMZM2G113391	ZmEREB97_0.05_PEAK_36475	73.8894
GRMZM2G113512	ZmEREB97_0.05_PEAK_31879B	172.593
GRMZM2G113512	ZmEREB97_0.05_PEAK_31879A	45.5733
GRMZM2G113726	ZmEREB97_0.05_PEAK_8567	6.23731
GRMZM2G113726	ZmEREB97_0.05_PEAK_8568	7.13337
GRMZM2G113775	ZmEREB97_0.05_PEAK_1284	193.321
GRMZM2G113899	ZmEREB97_0.05_PEAK_8576	8.13261
GRMZM2G114044	ZmEREB97_0.05_PEAK_33649B	11.8598
GRMZM2G114044	ZmEREB97_0.05_PEAK_33649A	23.8302
GRMZM2G114044	ZmEREB97_0.05_PEAK_33648	2.61178
GRMZM2G114126	ZmEREB97_0.05_PEAK_97872A	37.6905
GRMZM2G114126	ZmEREB97_0.05_PEAK_97871	11.5887
GRMZM2G114126	ZmEREB97_0.05_PEAK_97872B	4.40397
GRMZM2G114184	ZmEREB97_0.05_PEAK_1407C	44.2031
GRMZM2G114184	ZmEREB97_0.05_PEAK_1408	154.973
GRMZM2G114184	ZmEREB97_0.05_PEAK_1407B	99.7507
GRMZM2G114184	ZmEREB97_0.05_PEAK_1407A	88.9091
GRMZM2G114337	ZmEREB97_0.05_PEAK_69727	10.3768
GRMZM2G114337	ZmEREB97_0.05_PEAK_69726	4.48158
GRMZM2G114613	ZmEREB97_0.05_PEAK_38536B	76.9814
GRMZM2G114613	ZmEREB97_0.05_PEAK_38537	6.59119
GRMZM2G114681	ZmEREB97_0.05_PEAK_30069	19.0536
GRMZM2G114681	ZmEREB97_0.05_PEAK_30068	24.1509
GRMZM2G114789	ZmEREB97_0.05_PEAK_56337	20.9788
GRMZM2G114873	ZmEREB97_0.05_PEAK_40646B	13.5842
GRMZM2G114873	ZmEREB97_0.05_PEAK_40646C	136.566
GRMZM2G114873	ZmEREB97_0.05_PEAK_40646A	80.6718
GRMZM2G114924	ZmEREB97_0.05_PEAK_38530	6.60108
GRMZM2G114924	ZmEREB97_0.05_PEAK_38531	10.2642
GRMZM2G115420	ZmEREB97_0.05_PEAK_63530	50.9759
GRMZM2G115615	ZmEREB97_0.05_PEAK_7920	210.576
GRMZM2G115615	ZmEREB97_0.05_PEAK_7919	24.7917
GRMZM2G115855	ZmEREB97_0.05_PEAK_53287	55.5071
GRMZM2G115981	ZmEREB97_0.05_PEAK_8606	25.0362
GRMZM2G116151	ZmEREB97_0.05_PEAK_72041	29.8813
GRMZM2G116185	ZmEREB97_0.05_PEAK_65377B	17.2748
GRMZM2G116185	ZmEREB97_0.05_PEAK_65377D	7.136
GRMZM2G116514	ZmEREB97_0.05_PEAK_80518C	16.7976
GRMZM2G116514	ZmEREB97_0.05_PEAK_80518B	5.76161
GRMZM2G116517	ZmEREB97_0.05_PEAK_79086	45.1083
GRMZM2G116634	ZmEREB97_0.05_PEAK_32588	95.8416
GRMZM2G116675	ZmEREB97_0.05_PEAK_53109	70.5582
GRMZM2G116812	ZmEREB97_0.05_PEAK_28556A	34.1679
GRMZM2G116812	ZmEREB97_0.05_PEAK_28556B	40.4202
GRMZM2G116840	ZmEREB97_0.05_PEAK_12306	6.16243
GRMZM2G117007	ZmEREB97_0.05_PEAK_88572A	416.211
GRMZM2G117007	ZmEREB97_0.05_PEAK_88572B	59.077
GRMZM2G117016	ZmEREB97_0.05_PEAK_13676	17.2181
GRMZM2G117030	ZmEREB97_0.05_PEAK_36498B	157.995
GRMZM2G117030	ZmEREB97_0.05_PEAK_36500B	107.537
GRMZM2G117030	ZmEREB97_0.05_PEAK_36498A	39.7209
GRMZM2G117193	ZmEREB97_0.05_PEAK_10142	5.56314
GRMZM2G117193	ZmEREB97_0.05_PEAK_10143A	3.30941
GRMZM2G117193	ZmEREB97_0.05_PEAK_10143C	31.3772
GRMZM2G117344	ZmEREB97_0.05_PEAK_73462A	113.529
GRMZM2G117956	ZmEREB97_0.05_PEAK_96622B	32.0098
GRMZM2G117956	ZmEREB97_0.05_PEAK_96622A	11.3583
GRMZM2G117956	ZmEREB97_0.05_PEAK_96621	89.8459
GRMZM2G117956	ZmEREB97_0.05_PEAK_96622D	17.5224
GRMZM2G117956	ZmEREB97_0.05_PEAK_96622C	144.676
GRMZM2G118265	ZmEREB97_0.05_PEAK_90040	76.424
GRMZM2G118453	ZmEREB97_0.05_PEAK_91350	4.38839
GRMZM2G118693	ZmEREB97_0.05_PEAK_50881	137.578
GRMZM2G119209	ZmEREB97_0.05_PEAK_78110	4.04293
GRMZM2G119246	ZmEREB97_0.05_PEAK_48748	13.9117
GRMZM2G119246	ZmEREB97_0.05_PEAK_48749	126.447
GRMZM2G119252	ZmEREB97_0.05_PEAK_7131	74.5322
GRMZM2G119273	ZmEREB97_0.05_PEAK_41417	11.666
GRMZM2G119650	ZmEREB97_0.05_PEAK_40244	45.3013
GRMZM2G119696	ZmEREB97_0.05_PEAK_47709	5.42059
GRMZM2G119696	ZmEREB97_0.05_PEAK_47710B	31.5351
GRMZM2G119696	ZmEREB97_0.05_PEAK_47710A	186.709
GRMZM2G119725	ZmEREB97_0.05_PEAK_61509	17.8175
GRMZM2G119766	ZmEREB97_0.05_PEAK_4800A	9.465
GRMZM2G119766	ZmEREB97_0.05_PEAK_4800B	65.6921
GRMZM2G120163	ZmEREB97_0.05_PEAK_71306B	41.8968
GRMZM2G120163	ZmEREB97_0.05_PEAK_71308	7.79674
GRMZM2G120163	ZmEREB97_0.05_PEAK_71306A	145.611
GRMZM2G120320	ZmEREB97_0.05_PEAK_60294B	43.6608
GRMZM2G120320	ZmEREB97_0.05_PEAK_60293B	22.2308
GRMZM2G120320	ZmEREB97_0.05_PEAK_60292C	4.42931
GRMZM2G120563	ZmEREB97_0.05_PEAK_74557A	127.878
GRMZM2G120563	ZmEREB97_0.05_PEAK_74557B	51.6489
GRMZM2G120563	ZmEREB97_0.05_PEAK_74559B	89.195
GRMZM2G120563	ZmEREB97_0.05_PEAK_74558	48.1952
GRMZM2G120563	ZmEREB97_0.05_PEAK_74559A	40.4857
GRMZM2G120971	ZmEREB97_0.05_PEAK_82332A	120.277
GRMZM2G120971	ZmEREB97_0.05_PEAK_82332B	117.412
GRMZM2G120971	ZmEREB97_0.05_PEAK_82330	17.7294
GRMZM2G120971	ZmEREB97_0.05_PEAK_82331	17.9357
GRMZM2G120973	ZmEREB97_0.05_PEAK_57183	11.8002
GRMZM2G121200	ZmEREB97_0.05_PEAK_78813A	10.6804
GRMZM2G121200	ZmEREB97_0.05_PEAK_78813B	27.0124
GRMZM2G121269	ZmEREB97_0.05_PEAK_55258	12.8759
GRMZM2G121293	ZmEREB97_0.05_PEAK_11952C	115.527
GRMZM2G121293	ZmEREB97_0.05_PEAK_11952A	45.6384
GRMZM2G121293	ZmEREB97_0.05_PEAK_11952B	308.941
GRMZM2G121612	ZmEREB97_0.05_PEAK_21328	3.66433
GRMZM2G121868	ZmEREB97_0.05_PEAK_31860A	28.2871
GRMZM2G121868	ZmEREB97_0.05_PEAK_31860B	38.9808
GRMZM2G121868	ZmEREB97_0.05_PEAK_31859	19.0431
GRMZM2G121948	ZmEREB97_0.05_PEAK_32503	30.294
GRMZM2G122277	ZmEREB97_0.05_PEAK_46061A	15.7771
GRMZM2G122277	ZmEREB97_0.05_PEAK_46062B	43.3709
GRMZM2G122277	ZmEREB97_0.05_PEAK_46062D	81.8736
GRMZM2G122277	ZmEREB97_0.05_PEAK_46061C	17.1288
GRMZM2G122277	ZmEREB97_0.05_PEAK_46062A	7.24405
GRMZM2G122277	ZmEREB97_0.05_PEAK_46060A	42.1862
GRMZM2G122277	ZmEREB97_0.05_PEAK_46060B	242.004
GRMZM2G122335	ZmEREB97_0.05_PEAK_43321	27.8526
GRMZM2G123014	ZmEREB97_0.05_PEAK_21354	100.2
GRMZM2G123394	ZmEREB97_0.05_PEAK_90736D	157.568
GRMZM2G123394	ZmEREB97_0.05_PEAK_90736A	14.7549
GRMZM2G123887	ZmEREB97_0.05_PEAK_51585A	36.808
GRMZM2G123901	ZmEREB97_0.05_PEAK_14796	129.402
GRMZM2G124371	ZmEREB97_0.05_PEAK_23714	8.53441
GRMZM2G124411	ZmEREB97_0.05_PEAK_20381	32.7049
GRMZM2G124975	ZmEREB97_0.05_PEAK_39484	37.0943
GRMZM2G125304	ZmEREB97_0.05_PEAK_4687B	127.363
GRMZM2G125304	ZmEREB97_0.05_PEAK_4687A	138.805
GRMZM2G125339	ZmEREB97_0.05_PEAK_54246B	143.87
GRMZM2G125339	ZmEREB97_0.05_PEAK_54246C	147.964
GRMZM2G125455	ZmEREB97_0.05_PEAK_51424A	60.723
GRMZM2G125455	ZmEREB97_0.05_PEAK_51423	3.55091
GRMZM2G125507	ZmEREB97_0.05_PEAK_31503A	26.7369
GRMZM2G125512	ZmEREB97_0.05_PEAK_51425	23.7066
GRMZM2G125635	ZmEREB97_0.05_PEAK_20370	73.4858
GRMZM2G126049	ZmEREB97_0.05_PEAK_12954	2.89837
GRMZM2G126106	ZmEREB97_0.05_PEAK_78522	8.13261
GRMZM2G126120	ZmEREB97_0.05_PEAK_96692	16.1584
GRMZM2G126517	ZmEREB97_0.05_PEAK_64780	57.8339
GRMZM2G126517	ZmEREB97_0.05_PEAK_64781	7.43649
GRMZM2G126594	ZmEREB97_0.05_PEAK_72005	25.5645
GRMZM2G126749	ZmEREB97_0.05_PEAK_34776D	25.4289
GRMZM2G126834	ZmEREB97_0.05_PEAK_98270A	29.278
GRMZM2G126834	ZmEREB97_0.05_PEAK_98270B	24.8
GRMZM2G127050	ZmEREB97_0.05_PEAK_98725A	49.7562
GRMZM2G127050	ZmEREB97_0.05_PEAK_98726	2.46558
GRMZM2G127072	ZmEREB97_0.05_PEAK_98720B	94.4808
GRMZM2G127072	ZmEREB97_0.05_PEAK_98720A	120.134
GRMZM2G127072	ZmEREB97_0.05_PEAK_98721	37.5103
GRMZM2G127072	ZmEREB97_0.05_PEAK_98720C	5.25747
GRMZM2G127379	ZmEREB97_0.05_PEAK_15113	59.8241
GRMZM2G127379	ZmEREB97_0.05_PEAK_15114A	401.747
GRMZM2G127379	ZmEREB97_0.05_PEAK_15114C	12.0692
GRMZM2G127379	ZmEREB97_0.05_PEAK_15114B	50.7128
GRMZM2G127418	ZmEREB97_0.05_PEAK_28562C	99.432
GRMZM2G127418	ZmEREB97_0.05_PEAK_28562B	70.5158
GRMZM2G127418	ZmEREB97_0.05_PEAK_28562A	15.5001
GRMZM2G127798	ZmEREB97_0.05_PEAK_68569A	18.2593
GRMZM2G127911	ZmEREB97_0.05_PEAK_91980	341.77
GRMZM2G127911	ZmEREB97_0.05_PEAK_91982	132.376
GRMZM2G127911	ZmEREB97_0.05_PEAK_91981A	84.6084
GRMZM2G127911	ZmEREB97_0.05_PEAK_91981B	12.3163
GRMZM2G128016	ZmEREB97_0.05_PEAK_13512	6.64043
GRMZM2G128160	ZmEREB97_0.05_PEAK_92053	61.8194
GRMZM2G128399	ZmEREB97_0.05_PEAK_19630B	94.6978
GRMZM2G128399	ZmEREB97_0.05_PEAK_19630A	21.5454
GRMZM2G128518	ZmEREB97_0.05_PEAK_83216B	12.4459
GRMZM2G128518	ZmEREB97_0.05_PEAK_83216A	19.838
GRMZM2G128971	ZmEREB97_0.05_PEAK_97743B	113.618
GRMZM2G128971	ZmEREB97_0.05_PEAK_97743A	21.1313
GRMZM2G129154	ZmEREB97_0.05_PEAK_90139B	82.312
GRMZM2G129154	ZmEREB97_0.05_PEAK_90139A	147.916
GRMZM2G129154	ZmEREB97_0.05_PEAK_90139D	12.7226
GRMZM2G129189	ZmEREB97_0.05_PEAK_63878A	19.376
GRMZM2G129189	ZmEREB97_0.05_PEAK_63878B	132.948
GRMZM2G129615	ZmEREB97_0.05_PEAK_45961B	42.2722
GRMZM2G129615	ZmEREB97_0.05_PEAK_45961A	16.5308
GRMZM2G130095	ZmEREB97_0.05_PEAK_7786B	42.6986
GRMZM2G130232	ZmEREB97_0.05_PEAK_6762	6.59119
GRMZM2G130459	ZmEREB97_0.05_PEAK_65458B	34.2642
GRMZM2G130459	ZmEREB97_0.05_PEAK_65458A	4.61773
GRMZM2G130505	ZmEREB97_0.05_PEAK_53260	56.097
GRMZM2G130505	ZmEREB97_0.05_PEAK_53259	131.759
GRMZM2G130699	ZmEREB97_0.05_PEAK_67920C	97.9856
GRMZM2G130699	ZmEREB97_0.05_PEAK_67920B	96.5847
GRMZM2G130987	ZmEREB97_0.05_PEAK_1647	1.98135
GRMZM2G131221	ZmEREB97_0.05_PEAK_97053C	16.5483
GRMZM2G131221	ZmEREB97_0.05_PEAK_97053A	92.8867
GRMZM2G131315	ZmEREB97_0.05_PEAK_89350B	13.5599
GRMZM2G131334	ZmEREB97_0.05_PEAK_89351	30.6905
GRMZM2G131448	ZmEREB97_0.05_PEAK_24916A	153.533
GRMZM2G131448	ZmEREB97_0.05_PEAK_24916B	110.224
GRMZM2G131473	ZmEREB97_0.05_PEAK_46318	129.312
GRMZM2G131650	ZmEREB97_0.05_PEAK_71885B	55.0053
GRMZM2G131650	ZmEREB97_0.05_PEAK_71885C	202.461
GRMZM2G131650	ZmEREB97_0.05_PEAK_71885A	44.95
GRMZM2G131667	ZmEREB97_0.05_PEAK_96375	59.1182
GRMZM2G131769	ZmEREB97_0.05_PEAK_10810B	77.6409
GRMZM2G131769	ZmEREB97_0.05_PEAK_10810A	74.6805
GRMZM2G131820	ZmEREB97_0.05_PEAK_28710	2.44014
GRMZM2G131820	ZmEREB97_0.05_PEAK_28711	13.185
GRMZM2G131982	ZmEREB97_0.05_PEAK_23558A	52.3282
GRMZM2G131982	ZmEREB97_0.05_PEAK_23558B	257.852
GRMZM2G132464	ZmEREB97_0.05_PEAK_58304	35.9532
GRMZM2G132653	ZmEREB97_0.05_PEAK_54421A	18.2103
GRMZM2G132712	ZmEREB97_0.05_PEAK_8958	7.29275
GRMZM2G132712	ZmEREB97_0.05_PEAK_8957	15.6262
GRMZM2G132759	ZmEREB97_0.05_PEAK_87964	158.813
GRMZM2G132866	ZmEREB97_0.05_PEAK_55110B	33.5865
GRMZM2G133021	ZmEREB97_0.05_PEAK_72859	3.96633
GRMZM2G133023	ZmEREB97_0.05_PEAK_14153	26.3794
GRMZM2G133028	ZmEREB97_0.05_PEAK_35707	36.9927
GRMZM2G133226	ZmEREB97_0.05_PEAK_50045B	34.9302
GRMZM2G133226	ZmEREB97_0.05_PEAK_50045A	40.0459
GRMZM2G133421	ZmEREB97_0.05_PEAK_31310	172.667
GRMZM2G133624	ZmEREB97_0.05_PEAK_28588	42.0609
GRMZM2G133631	ZmEREB97_0.05_PEAK_71978	7.41793
GRMZM2G133631	ZmEREB97_0.05_PEAK_71979	7.79674
GRMZM2G133802	ZmEREB97_0.05_PEAK_35985	21.3822
GRMZM2G134156	ZmEREB97_0.05_PEAK_58373	133.342
GRMZM2G134334	ZmEREB97_0.05_PEAK_30665	11.158
GRMZM2G134367	ZmEREB97_0.05_PEAK_1334	21.5314
GRMZM2G134367	ZmEREB97_0.05_PEAK_1333	55.0053
GRMZM2G134476	ZmEREB97_0.05_PEAK_97670B	98.4519
GRMZM2G134559	ZmEREB97_0.05_PEAK_33075	62.8438
GRMZM2G134559	ZmEREB97_0.05_PEAK_33074	2.75743
GRMZM2G134563	ZmEREB97_0.05_PEAK_49231	18.1711
GRMZM2G134770	ZmEREB97_0.05_PEAK_46531	92.8636
GRMZM2G134917	ZmEREB97_0.05_PEAK_14045	52.7713
GRMZM2G134917	ZmEREB97_0.05_PEAK_14044	6.04949
GRMZM2G134917	ZmEREB97_0.05_PEAK_14046	4.86716
GRMZM2G135027	ZmEREB97_0.05_PEAK_42101	5.8502
GRMZM2G135095	ZmEREB97_0.05_PEAK_40083	55.9019
GRMZM2G135354	ZmEREB97_0.05_PEAK_32835	23.7682
GRMZM2G135446	ZmEREB97_0.05_PEAK_28424A	13.0123
GRMZM2G135446	ZmEREB97_0.05_PEAK_28424B	14.0108
GRMZM2G135470	ZmEREB97_0.05_PEAK_20115	89.7978
GRMZM2G135568	ZmEREB97_0.05_PEAK_46471	5.67518
GRMZM2G135629	ZmEREB97_0.05_PEAK_20285	26.828
GRMZM2G135629	ZmEREB97_0.05_PEAK_20287	7.52658
GRMZM2G135629	ZmEREB97_0.05_PEAK_20286	66.3914
GRMZM2G135688	ZmEREB97_0.05_PEAK_10826	95.6639
GRMZM2G135816	ZmEREB97_0.05_PEAK_63437	23.1723
GRMZM2G135839	ZmEREB97_0.05_PEAK_74543	2.61178
GRMZM2G136178	ZmEREB97_0.05_PEAK_63382	20.591
GRMZM2G136389	ZmEREB97_0.05_PEAK_98633	250.333
GRMZM2G136700	ZmEREB97_0.05_PEAK_66700	41.957
GRMZM2G136918	ZmEREB97_0.05_PEAK_81942	5.8502
GRMZM2G137211	ZmEREB97_0.05_PEAK_80025	64.2586
GRMZM2G137348	ZmEREB97_0.05_PEAK_86373B	54.0096
GRMZM2G137348	ZmEREB97_0.05_PEAK_86373A	91.6145
GRMZM2G137366	ZmEREB97_0.05_PEAK_140	67.9708
GRMZM2G137421	ZmEREB97_0.05_PEAK_70613B	6.01751
GRMZM2G137421	ZmEREB97_0.05_PEAK_70611A	70.5423
GRMZM2G137421	ZmEREB97_0.05_PEAK_70613A	84.4301
GRMZM2G137421	ZmEREB97_0.05_PEAK_70612	3.83295
GRMZM2G137426	ZmEREB97_0.05_PEAK_63851A	5.0756
GRMZM2G137426	ZmEREB97_0.05_PEAK_63851B	296.778
GRMZM2G137426	ZmEREB97_0.05_PEAK_63852A	6.97812
GRMZM2G137535	ZmEREB97_0.05_PEAK_72568	16.5702
GRMZM2G137535	ZmEREB97_0.05_PEAK_72569B	102.673
GRMZM2G137535	ZmEREB97_0.05_PEAK_72569A	76.4673
GRMZM2G137569	ZmEREB97_0.05_PEAK_70527	4.36913
GRMZM2G137724	ZmEREB97_0.05_PEAK_32235A	34.6441
GRMZM2G137724	ZmEREB97_0.05_PEAK_32235B	17.4263
GRMZM2G137779	ZmEREB97_0.05_PEAK_98785A	40.6052
GRMZM2G137930	ZmEREB97_0.05_PEAK_67827B	43.4622
GRMZM2G137930	ZmEREB97_0.05_PEAK_67827C	10.226
GRMZM2G137930	ZmEREB97_0.05_PEAK_67827A	11.3182
GRMZM2G138077	ZmEREB97_0.05_PEAK_38864	5.9847
GRMZM2G138396	ZmEREB97_0.05_PEAK_30443	7.92824
GRMZM2G138396	ZmEREB97_0.05_PEAK_30442B	141.667
GRMZM2G138419	ZmEREB97_0.05_PEAK_7123	5.67518
GRMZM2G138589	ZmEREB97_0.05_PEAK_98465E	151.551
GRMZM2G138589	ZmEREB97_0.05_PEAK_98465C	33.1736
GRMZM2G138589	ZmEREB97_0.05_PEAK_98465D	18.4021
GRMZM2G138589	ZmEREB97_0.05_PEAK_98465B	33.1736
GRMZM2G138896	ZmEREB97_0.05_PEAK_54148	18.1711
GRMZM2G138896	ZmEREB97_0.05_PEAK_54149	35.9687
GRMZM2G138949	ZmEREB97_0.05_PEAK_52469	37.3385
GRMZM2G139035	ZmEREB97_0.05_PEAK_63316	58.3634
GRMZM2G139535	ZmEREB97_0.05_PEAK_79608D	56.0136
GRMZM2G139535	ZmEREB97_0.05_PEAK_79608C	105.162
GRMZM2G139535	ZmEREB97_0.05_PEAK_79609B	86.0092
GRMZM2G139535	ZmEREB97_0.05_PEAK_79609A	111.379
GRMZM2G139657	ZmEREB97_0.05_PEAK_69824	135.301
GRMZM2G139657	ZmEREB97_0.05_PEAK_69825	86.6297
GRMZM2G139834	ZmEREB97_0.05_PEAK_706B	16.7751
GRMZM2G139834	ZmEREB97_0.05_PEAK_705	15.9559
GRMZM2G140032	ZmEREB97_0.05_PEAK_34520A	19.0923
GRMZM2G140032	ZmEREB97_0.05_PEAK_34520B	25.1264
GRMZM2G141031	ZmEREB97_0.05_PEAK_79499A	222.305
GRMZM2G141031	ZmEREB97_0.05_PEAK_79499B	30.4675
GRMZM2G141031	ZmEREB97_0.05_PEAK_79499C	51.0574
GRMZM2G141503	ZmEREB97_0.05_PEAK_64550	53.9135
GRMZM2G141510	ZmEREB97_0.05_PEAK_32081	14.7797
GRMZM2G141704	ZmEREB97_0.05_PEAK_2607	4.383
GRMZM2G141818	ZmEREB97_0.05_PEAK_74452	118.405
GRMZM2G141922	ZmEREB97_0.05_PEAK_88703A	32.8769
GRMZM2G141922	ZmEREB97_0.05_PEAK_88703D	143.153
GRMZM2G141922	ZmEREB97_0.05_PEAK_88703E	5.87538
GRMZM2G142039	ZmEREB97_0.05_PEAK_54836A	48.4959
GRMZM2G142709	ZmEREB97_0.05_PEAK_65333A	5.95971
GRMZM2G142777	ZmEREB97_0.05_PEAK_52680	10.1857
GRMZM2G142777	ZmEREB97_0.05_PEAK_52679A	34.6123
GRMZM2G142777	ZmEREB97_0.05_PEAK_52679B	10.184
GRMZM2G142779	ZmEREB97_0.05_PEAK_65330D	24.4934
GRMZM2G142779	ZmEREB97_0.05_PEAK_65329	55.2356
GRMZM2G142779	ZmEREB97_0.05_PEAK_65330C	359.842
GRMZM2G142779	ZmEREB97_0.05_PEAK_65330B	283.966
GRMZM2G142779	ZmEREB97_0.05_PEAK_65330A	513.376
GRMZM2G142806	ZmEREB97_0.05_PEAK_51682	57.524
GRMZM2G142932	ZmEREB97_0.05_PEAK_31585A	35.2126
GRMZM2G142932	ZmEREB97_0.05_PEAK_31585B	30.1689
GRMZM2G143071	ZmEREB97_0.05_PEAK_21429	78.8984
GRMZM2G143238	ZmEREB97_0.05_PEAK_13087B	5.25747
GRMZM2G143714	ZmEREB97_0.05_PEAK_73664	26.7639
GRMZM2G143718	ZmEREB97_0.05_PEAK_80576	166.691
GRMZM2G143998	ZmEREB97_0.05_PEAK_55651D	451.612
GRMZM2G143998	ZmEREB97_0.05_PEAK_55651A	25.3424
GRMZM2G143998	ZmEREB97_0.05_PEAK_55651B	164.915
GRMZM2G144101	ZmEREB97_0.05_PEAK_163	61.6172
GRMZM2G144153	ZmEREB97_0.05_PEAK_23330	15.8431
GRMZM2G144224	ZmEREB97_0.05_PEAK_2804	41.995
GRMZM2G144224	ZmEREB97_0.05_PEAK_2803	14.5487
GRMZM2G144645	ZmEREB97_0.05_PEAK_75003	160.639
GRMZM2G144726	ZmEREB97_0.05_PEAK_75006B	18.5625
GRMZM2G144726	ZmEREB97_0.05_PEAK_75006A	30.2226
GRMZM2G145041	ZmEREB97_0.05_PEAK_59053	13.5146
GRMZM2G145236	ZmEREB97_0.05_PEAK_58079	23.3435
GRMZM2G145458	ZmEREB97_0.05_PEAK_11720B	23.369
GRMZM2G145458	ZmEREB97_0.05_PEAK_11720A	33.7039
GRMZM2G145816	ZmEREB97_0.05_PEAK_22027	174.041
GRMZM2G145905	ZmEREB97_0.05_PEAK_86932	41.2029
GRMZM2G146004	ZmEREB97_0.05_PEAK_83110D	31.7728
GRMZM2G146004	ZmEREB97_0.05_PEAK_83110A	42.419
GRMZM2G146004	ZmEREB97_0.05_PEAK_83110B	80.362
GRMZM2G146004	ZmEREB97_0.05_PEAK_83110C	25.0362
GRMZM2G146020	ZmEREB97_0.05_PEAK_39430B	39.2474
GRMZM2G146020	ZmEREB97_0.05_PEAK_39430A	133.62
GRMZM2G146034	ZmEREB97_0.05_PEAK_54945B	8.98374
GRMZM2G146034	ZmEREB97_0.05_PEAK_54945D	89.9945
GRMZM2G146161	ZmEREB97_0.05_PEAK_33733E	92.8043
GRMZM2G146161	ZmEREB97_0.05_PEAK_33733C	98.6963
GRMZM2G146161	ZmEREB97_0.05_PEAK_33733A	5.95971
GRMZM2G146161	ZmEREB97_0.05_PEAK_33733B	5.42059
GRMZM2G146161	ZmEREB97_0.05_PEAK_33733D	50.0572
GRMZM2G146200	ZmEREB97_0.05_PEAK_73176	73.344
GRMZM2G146200	ZmEREB97_0.05_PEAK_73177	428.863
GRMZM2G146207	ZmEREB97_0.05_PEAK_51651B	54.6331
GRMZM2G146207	ZmEREB97_0.05_PEAK_51653A	9.17887
GRMZM2G146207	ZmEREB97_0.05_PEAK_51651A	365.737
GRMZM2G146292	ZmEREB97_0.05_PEAK_31883	15.0672
GRMZM2G146346	ZmEREB97_0.05_PEAK_51935A	122.745
GRMZM2G146346	ZmEREB97_0.05_PEAK_51935B	81.7771
GRMZM2G146346	ZmEREB97_0.05_PEAK_51935C	9.35549
GRMZM2G146446	ZmEREB97_0.05_PEAK_57489A	82.5701
GRMZM2G146553	ZmEREB97_0.05_PEAK_52625	68.1033
GRMZM2G146760	ZmEREB97_0.05_PEAK_70333B	147.233
GRMZM2G146760	ZmEREB97_0.05_PEAK_70333A	4.383
GRMZM2G146760	ZmEREB97_0.05_PEAK_70334	7.54372
GRMZM2G147266	ZmEREB97_0.05_PEAK_15016	203.109
GRMZM2G147266	ZmEREB97_0.05_PEAK_15017	17.8605
GRMZM2G147452	ZmEREB97_0.05_PEAK_53108B	9.40325
GRMZM2G147726	ZmEREB97_0.05_PEAK_45839	6.85273
GRMZM2G147726	ZmEREB97_0.05_PEAK_45838	3.07375
GRMZM2G148106	ZmEREB97_0.05_PEAK_92681	181.051
GRMZM2G148213	ZmEREB97_0.05_PEAK_82410	72.644
GRMZM2G148213	ZmEREB97_0.05_PEAK_82409	25.0839
GRMZM2G148453	ZmEREB97_0.05_PEAK_64032	4.56726
GRMZM2G148499	ZmEREB97_0.05_PEAK_21365	6.81605
GRMZM2G148811	ZmEREB97_0.05_PEAK_93229A	42.4131
GRMZM2G148811	ZmEREB97_0.05_PEAK_93229B	23.4838
GRMZM2G148881	ZmEREB97_0.05_PEAK_91319	41.2029
GRMZM2G148913	ZmEREB97_0.05_PEAK_54220	27.1725
GRMZM2G148924	ZmEREB97_0.05_PEAK_18329	5.90487
GRMZM2G149024	ZmEREB97_0.05_PEAK_12323	28.1229
GRMZM2G149024	ZmEREB97_0.05_PEAK_12324A	150.57
GRMZM2G149024	ZmEREB97_0.05_PEAK_12324C	39.5321
GRMZM2G149277	ZmEREB97_0.05_PEAK_77894	2.84545
GRMZM2G149286	ZmEREB97_0.05_PEAK_87722	122.896
GRMZM2G149617	ZmEREB97_0.05_PEAK_41133	90.2373
GRMZM2G149662	ZmEREB97_0.05_PEAK_41131	25.2801
GRMZM2G149681	ZmEREB97_0.05_PEAK_13360	35.8969
GRMZM2G149683	ZmEREB97_0.05_PEAK_89316	119.454
GRMZM2G149683	ZmEREB97_0.05_PEAK_89317A	70.4394
GRMZM2G149683	ZmEREB97_0.05_PEAK_89317B	12.4459
GRMZM2G149704	ZmEREB97_0.05_PEAK_89314	22.7478
GRMZM2G149751	ZmEREB97_0.05_PEAK_8206C	255.72
GRMZM2G149751	ZmEREB97_0.05_PEAK_8206B	5.3992
GRMZM2G149847	ZmEREB97_0.05_PEAK_33182	15.67
GRMZM2G149865	ZmEREB97_0.05_PEAK_63361	16.6722
GRMZM2G149905	ZmEREB97_0.05_PEAK_21982A	417.365
GRMZM2G149905	ZmEREB97_0.05_PEAK_21982B	5.48186
GRMZM2G149958	ZmEREB97_0.05_PEAK_21978B	24.1475
GRMZM2G149958	ZmEREB97_0.05_PEAK_21978A	21.2229
GRMZM2G149994	ZmEREB97_0.05_PEAK_20374	33.1523
GRMZM2G150024	ZmEREB97_0.05_PEAK_49529	111.622
GRMZM2G150172	ZmEREB97_0.05_PEAK_65177	33.4671
GRMZM2G150179	ZmEREB97_0.05_PEAK_11112D	6.78719
GRMZM2G150179	ZmEREB97_0.05_PEAK_11112B	110.336
GRMZM2G150179	ZmEREB97_0.05_PEAK_11112A	8.57889
GRMZM2G150212	ZmEREB97_0.05_PEAK_21691	5.07626
GRMZM2G150264	ZmEREB97_0.05_PEAK_74122	16.7014
GRMZM2G150367	ZmEREB97_0.05_PEAK_88379B	56.342
GRMZM2G150367	ZmEREB97_0.05_PEAK_88379A	3.91953
GRMZM2G150503	ZmEREB97_0.05_PEAK_30883	20.9359
GRMZM2G150503	ZmEREB97_0.05_PEAK_30885A	142.039
GRMZM2G150503	ZmEREB97_0.05_PEAK_30885B	77.5156
GRMZM2G150521	ZmEREB97_0.05_PEAK_39123A	61.59
GRMZM2G150524	ZmEREB97_0.05_PEAK_66933A	20.9966
GRMZM2G150729	ZmEREB97_0.05_PEAK_2555B	6.76535
GRMZM2G150729	ZmEREB97_0.05_PEAK_2554	14.0564
GRMZM2G150729	ZmEREB97_0.05_PEAK_2555A	23.4717
GRMZM2G150813	ZmEREB97_0.05_PEAK_32869	67.4657
GRMZM2G150950	ZmEREB97_0.05_PEAK_21349	63.8937
GRMZM2G151041	ZmEREB97_0.05_PEAK_19435A	9.6794
GRMZM2G151041	ZmEREB97_0.05_PEAK_19435B	36.3912
GRMZM2G151041	ZmEREB97_0.05_PEAK_19437	1.97511
GRMZM2G151266	ZmEREB97_0.05_PEAK_14291	52.7713
GRMZM2G151536	ZmEREB97_0.05_PEAK_86903	4.7786
GRMZM2G151536	ZmEREB97_0.05_PEAK_86902	67.9066
GRMZM2G151649	ZmEREB97_0.05_PEAK_81799A	10.2106
GRMZM2G151649	ZmEREB97_0.05_PEAK_81799B	72.2121
GRMZM2G151649	ZmEREB97_0.05_PEAK_81799D	8.13261
GRMZM2G151903	ZmEREB97_0.05_PEAK_15091B	542.244
GRMZM2G151903	ZmEREB97_0.05_PEAK_15091C	22.4359
GRMZM2G151903	ZmEREB97_0.05_PEAK_15091A	9.89973
GRMZM2G152111	ZmEREB97_0.05_PEAK_58952B	39.0935
GRMZM2G152111	ZmEREB97_0.05_PEAK_58953	20.4748
GRMZM2G152732	ZmEREB97_0.05_PEAK_76376	11.2504
GRMZM2G152929	ZmEREB97_0.05_PEAK_59500	9.75335
GRMZM2G153068	ZmEREB97_0.05_PEAK_68695	23.2542
GRMZM2G153075	ZmEREB97_0.05_PEAK_72914A	31.8335
GRMZM2G153075	ZmEREB97_0.05_PEAK_72914B	5.57298
GRMZM2G153144	ZmEREB97_0.05_PEAK_59494	17.2004
GRMZM2G153358	ZmEREB97_0.05_PEAK_72917	63.1149
GRMZM2G153358	ZmEREB97_0.05_PEAK_72916	6.78719
GRMZM2G153359	ZmEREB97_0.05_PEAK_64134A	99.5618
GRMZM2G153359	ZmEREB97_0.05_PEAK_64133	14.7176
GRMZM2G153359	ZmEREB97_0.05_PEAK_64134B	4.69239
GRMZM2G153527	ZmEREB97_0.05_PEAK_78737C	67.0147
GRMZM2G153527	ZmEREB97_0.05_PEAK_78737A	4.95913
GRMZM2G153527	ZmEREB97_0.05_PEAK_78737E	24.1477
GRMZM2G153627	ZmEREB97_0.05_PEAK_56887	20.5386
GRMZM2G153683	ZmEREB97_0.05_PEAK_76276	8.87012
GRMZM2G153683	ZmEREB97_0.05_PEAK_76275	4.40904
GRMZM2G154029	ZmEREB97_0.05_PEAK_96777	16.3704
GRMZM2G154029	ZmEREB97_0.05_PEAK_96778	2.28788
GRMZM2G154087	ZmEREB97_0.05_PEAK_811	108.855
GRMZM2G154090	ZmEREB97_0.05_PEAK_11317B	89.8522
GRMZM2G154090	ZmEREB97_0.05_PEAK_11317A	8.78786
GRMZM2G154090	ZmEREB97_0.05_PEAK_11317C	35.7568
GRMZM2G154414	ZmEREB97_0.05_PEAK_44907B	32.2508
GRMZM2G154414	ZmEREB97_0.05_PEAK_44907A	251.396
GRMZM2G154460	ZmEREB97_0.05_PEAK_82818B	15.2683
GRMZM2G154460	ZmEREB97_0.05_PEAK_82818A	129.12
GRMZM2G154641	ZmEREB97_0.05_PEAK_41408	10.392
GRMZM2G154641	ZmEREB97_0.05_PEAK_41407B	244.556
GRMZM2G154641	ZmEREB97_0.05_PEAK_41409	6.88562
GRMZM2G154641	ZmEREB97_0.05_PEAK_41407A	28.5939
GRMZM2G154839	ZmEREB97_0.05_PEAK_43970A	21.1994
GRMZM2G154839	ZmEREB97_0.05_PEAK_43970B	60.723
GRMZM2G154892	ZmEREB97_0.05_PEAK_70799	5.50645
GRMZM2G155321	ZmEREB97_0.05_PEAK_41823	37.0979
GRMZM2G155348	ZmEREB97_0.05_PEAK_39920A	14.8708
GRMZM2G155348	ZmEREB97_0.05_PEAK_39920B	51.2273
GRMZM2G155709	ZmEREB97_0.05_PEAK_83466	17.5942
GRMZM2G155709	ZmEREB97_0.05_PEAK_83467	31.7544
GRMZM2G155709	ZmEREB97_0.05_PEAK_83468	32.0389
GRMZM2G155836	ZmEREB97_0.05_PEAK_18393	21.9641
GRMZM2G155954	ZmEREB97_0.05_PEAK_41593	29.4076
GRMZM2G155954	ZmEREB97_0.05_PEAK_41594	4.80596
GRMZM2G155980	ZmEREB97_0.05_PEAK_14746	13.3594
GRMZM2G155980	ZmEREB97_0.05_PEAK_14745	10.4879
GRMZM2G155980	ZmEREB97_0.05_PEAK_14744B	300.029
GRMZM2G156013	ZmEREB97_0.05_PEAK_21226	34.3078
GRMZM2G156255	ZmEREB97_0.05_PEAK_71267D	20.3393
GRMZM2G156255	ZmEREB97_0.05_PEAK_71267A	17.2529
GRMZM2G156255	ZmEREB97_0.05_PEAK_71267C	63.8283
GRMZM2G156255	ZmEREB97_0.05_PEAK_71269	134.505
GRMZM2G156255	ZmEREB97_0.05_PEAK_71268	3.12597
GRMZM2G156506	ZmEREB97_0.05_PEAK_15378A	28.9945
GRMZM2G156506	ZmEREB97_0.05_PEAK_15378B	40.1786
GRMZM2G156608	ZmEREB97_0.05_PEAK_6906	35.2194
GRMZM2G156620	ZmEREB97_0.05_PEAK_74280	2.75468
GRMZM2G156620	ZmEREB97_0.05_PEAK_74279A	20.2816
GRMZM2G156620	ZmEREB97_0.05_PEAK_74279B	90.4083
GRMZM2G157115	ZmEREB97_0.05_PEAK_96169B	17.1135
GRMZM2G157332	ZmEREB97_0.05_PEAK_87617	11.3583
GRMZM2G157332	ZmEREB97_0.05_PEAK_87616	5.14082
GRMZM2G157481	ZmEREB97_0.05_PEAK_53095D	17.9902
GRMZM2G157510	ZmEREB97_0.05_PEAK_543A	27.5803
GRMZM2G157510	ZmEREB97_0.05_PEAK_543B	140.345
GRMZM2G157510	ZmEREB97_0.05_PEAK_544A	25.4713
GRMZM2G157679	ZmEREB97_0.05_PEAK_41482A	336.126
GRMZM2G157679	ZmEREB97_0.05_PEAK_41481	10.2106
GRMZM2G157679	ZmEREB97_0.05_PEAK_41482B	8.13261
GRMZM2G157727	ZmEREB97_0.05_PEAK_13030	9.84087
GRMZM2G158024	ZmEREB97_0.05_PEAK_85868	15.8875
GRMZM2G158281	ZmEREB97_0.05_PEAK_53977	283.775
GRMZM2G158429	ZmEREB97_0.05_PEAK_81629	6.72466
GRMZM2G158860	ZmEREB97_0.05_PEAK_52114A	135.028
GRMZM2G158860	ZmEREB97_0.05_PEAK_52114B	39.8634
GRMZM2G158901	ZmEREB97_0.05_PEAK_73880	15.1703
GRMZM2G159041	ZmEREB97_0.05_PEAK_32209	44.8444
GRMZM2G159110	ZmEREB97_0.05_PEAK_2057	153.179
GRMZM2G159110	ZmEREB97_0.05_PEAK_2056A	6.22815
GRMZM2G159110	ZmEREB97_0.05_PEAK_2056B	5.45108
GRMZM2G159110	ZmEREB97_0.05_PEAK_2056C	100.941
GRMZM2G159161	ZmEREB97_0.05_PEAK_22460B	82.6501
GRMZM2G159161	ZmEREB97_0.05_PEAK_22461	12.0473
GRMZM2G159169	ZmEREB97_0.05_PEAK_73725A	107.336
GRMZM2G159169	ZmEREB97_0.05_PEAK_73725B	580.684
GRMZM2G159179	ZmEREB97_0.05_PEAK_15244B	74.5398
GRMZM2G159179	ZmEREB97_0.05_PEAK_15243	3.02615
GRMZM2G159200	ZmEREB97_0.05_PEAK_32150A	30.7487
GRMZM2G159295	ZmEREB97_0.05_PEAK_13351	154.113
GRMZM2G159307	ZmEREB97_0.05_PEAK_33606B	313.001
GRMZM2G159307	ZmEREB97_0.05_PEAK_33606A	273.794
GRMZM2G159364	ZmEREB97_0.05_PEAK_58214	108.85
GRMZM2G159431	ZmEREB97_0.05_PEAK_306A	18.3434
GRMZM2G159431	ZmEREB97_0.05_PEAK_306B	5.3308
GRMZM2G159475	ZmEREB97_0.05_PEAK_38702B	101.815
GRMZM2G159500	ZmEREB97_0.05_PEAK_97424	17.165
GRMZM2G159500	ZmEREB97_0.05_PEAK_97426	43.6608
GRMZM2G159500	ZmEREB97_0.05_PEAK_97425	170.14
GRMZM2G159744	ZmEREB97_0.05_PEAK_70654	44.5932
GRMZM2G159992	ZmEREB97_0.05_PEAK_5737	29.2767
GRMZM2G160151	ZmEREB97_0.05_PEAK_43761	436.263
GRMZM2G160174	ZmEREB97_0.05_PEAK_49895	2.31397
GRMZM2G160428	ZmEREB97_0.05_PEAK_2403	81.8716
GRMZM2G160541	ZmEREB97_0.05_PEAK_50246	142.241
GRMZM2G160541	ZmEREB97_0.05_PEAK_50245B	9.16344
GRMZM2G160541	ZmEREB97_0.05_PEAK_50244A	11.3182
GRMZM2G160541	ZmEREB97_0.05_PEAK_50245A	12.4382
GRMZM2G161019	ZmEREB97_0.05_PEAK_88003	45.6448
GRMZM2G161452	ZmEREB97_0.05_PEAK_2341	27.75
GRMZM2G161750	ZmEREB97_0.05_PEAK_66982A	95.94
GRMZM2G161750	ZmEREB97_0.05_PEAK_66982B	8.3921
GRMZM2G161809	ZmEREB97_0.05_PEAK_81032A	25.4289
GRMZM2G161809	ZmEREB97_0.05_PEAK_81032C	99.8768
GRMZM2G161809	ZmEREB97_0.05_PEAK_81033	4.383
GRMZM2G161809	ZmEREB97_0.05_PEAK_81032B	8.13261
GRMZM2G161809	ZmEREB97_0.05_PEAK_81034	51.1475
GRMZM2G162251	ZmEREB97_0.05_PEAK_4691	381.878
GRMZM2G162266	ZmEREB97_0.05_PEAK_22892	3.98365
GRMZM2G162347	ZmEREB97_0.05_PEAK_89349	70.7469
GRMZM2G162426	ZmEREB97_0.05_PEAK_97804	160.843
GRMZM2G162426	ZmEREB97_0.05_PEAK_97803	22.6589
GRMZM2G162525	ZmEREB97_0.05_PEAK_88755B	316.076
GRMZM2G162788	ZmEREB97_0.05_PEAK_71470	26.8495
GRMZM2G162840	ZmEREB97_0.05_PEAK_48584A	74.9321
GRMZM2G162840	ZmEREB97_0.05_PEAK_48584B	29.3741
GRMZM2G162840	ZmEREB97_0.05_PEAK_48584B	29.3741
GRMZM2G162928	ZmEREB97_0.05_PEAK_83774E	14.3917
GRMZM2G162928	ZmEREB97_0.05_PEAK_83774A	213.19
GRMZM2G162928	ZmEREB97_0.05_PEAK_83773	79.0559
GRMZM2G162928	ZmEREB97_0.05_PEAK_83774D	4.383
GRMZM2G162928	ZmEREB97_0.05_PEAK_83774C	11.3182
GRMZM2G163178	ZmEREB97_0.05_PEAK_93635	4.83925
GRMZM2G163291	ZmEREB97_0.05_PEAK_34400	3.27151
GRMZM2G163406	ZmEREB97_0.05_PEAK_67672B	21.731
GRMZM2G163406	ZmEREB97_0.05_PEAK_67673	35.6448
GRMZM2G163539	ZmEREB97_0.05_PEAK_61965B	121.187
GRMZM2G163539	ZmEREB97_0.05_PEAK_61965A	15.8519
GRMZM2G163550	ZmEREB97_0.05_PEAK_15414	125.344
GRMZM2G163550	ZmEREB97_0.05_PEAK_15415	13.5146
GRMZM2G164160	ZmEREB97_0.05_PEAK_97901	290.275
GRMZM2G164277	ZmEREB97_0.05_PEAK_22512	5.25272
GRMZM2G164358	ZmEREB97_0.05_PEAK_97228	7.28182
GRMZM2G164405	ZmEREB97_0.05_PEAK_23107	8.31671
GRMZM2G164405	ZmEREB97_0.05_PEAK_23106B	13.9479
GRMZM2G164405	ZmEREB97_0.05_PEAK_23106A	20.3569
GRMZM2G164405	ZmEREB97_0.05_PEAK_23106C	8.0316
GRMZM2G164781	ZmEREB97_0.05_PEAK_53162	11.8328
GRMZM2G165042	ZmEREB97_0.05_PEAK_12106B	150.99
GRMZM2G165042	ZmEREB97_0.05_PEAK_12107	50.7627
GRMZM2G165060	ZmEREB97_0.05_PEAK_22623	46.0211
GRMZM2G165511	ZmEREB97_0.05_PEAK_41757	18.4267
GRMZM2G165567	ZmEREB97_0.05_PEAK_87655B	14.8994
GRMZM2G165746	ZmEREB97_0.05_PEAK_36491	50.922
GRMZM2G165901	ZmEREB97_0.05_PEAK_56565B	39.9105
GRMZM2G165944	ZmEREB97_0.05_PEAK_2094	28.8336
GRMZM2G165972	ZmEREB97_0.05_PEAK_822	53.254
GRMZM2G165972	ZmEREB97_0.05_PEAK_821A	28.6508
GRMZM2G166041	ZmEREB97_0.05_PEAK_55187	95.637
GRMZM2G166041	ZmEREB97_0.05_PEAK_55188B	423.63
GRMZM2G166041	ZmEREB97_0.05_PEAK_55188A	180.482
GRMZM2G166780	ZmEREB97_0.05_PEAK_97844	44.95
GRMZM2G167031	ZmEREB97_0.05_PEAK_14890	29.2919
GRMZM2G167207	ZmEREB97_0.05_PEAK_92201D	4.00313
GRMZM2G167492	ZmEREB97_0.05_PEAK_83078	41.2029
GRMZM2G167999	ZmEREB97_0.05_PEAK_15438	30.7113
GRMZM2G168301	ZmEREB97_0.05_PEAK_64480	53.119
GRMZM2G168301	ZmEREB97_0.05_PEAK_64479	17.1062
GRMZM2G168397	ZmEREB97_0.05_PEAK_80132B	11.1166
GRMZM2G168953	ZmEREB97_0.05_PEAK_20641B	303.484
GRMZM2G168953	ZmEREB97_0.05_PEAK_20641C	252.439
GRMZM2G168953	ZmEREB97_0.05_PEAK_20642	92.8043
GRMZM2G168953	ZmEREB97_0.05_PEAK_20641E	19.6594
GRMZM2G169270	ZmEREB97_0.05_PEAK_8852A	16.9344
GRMZM2G169270	ZmEREB97_0.05_PEAK_8851	107.694
GRMZM2G169293	ZmEREB97_0.05_PEAK_90803	38.2778
GRMZM2G169321	ZmEREB97_0.05_PEAK_70253	142.511
GRMZM2G169321	ZmEREB97_0.05_PEAK_70252	65.2751
GRMZM2G169321	ZmEREB97_0.05_PEAK_70254A	101.723
GRMZM2G169593	ZmEREB97_0.05_PEAK_46291B	13.56
GRMZM2G169890	ZmEREB97_0.05_PEAK_3556A	3.87763
GRMZM2G169890	ZmEREB97_0.05_PEAK_3555B	30.5648
GRMZM2G169966	ZmEREB97_0.05_PEAK_73304B	111.917
GRMZM2G169966	ZmEREB97_0.05_PEAK_73305B	75.6656
GRMZM2G169966	ZmEREB97_0.05_PEAK_73304A	37.0243
GRMZM2G169966	ZmEREB97_0.05_PEAK_73305A	113.012
GRMZM2G169966	ZmEREB97_0.05_PEAK_73305C	6.19511
GRMZM2G170044	ZmEREB97_0.05_PEAK_75378B	103.345
GRMZM2G170044	ZmEREB97_0.05_PEAK_75378A	160.485
GRMZM2G170044	ZmEREB97_0.05_PEAK_75377B	120.614
GRMZM2G170044	ZmEREB97_0.05_PEAK_75377A	41.1344
GRMZM2G170079	ZmEREB97_0.05_PEAK_91297	95.5016
GRMZM2G170079	ZmEREB97_0.05_PEAK_91298A	246.027
GRMZM2G170088	ZmEREB97_0.05_PEAK_54568	8.43225
GRMZM2G170586	ZmEREB97_0.05_PEAK_26796	8.90772
GRMZM2G170692	ZmEREB97_0.05_PEAK_64119	129.065
GRMZM2G170692	ZmEREB97_0.05_PEAK_64118	7.136
GRMZM2G170692	ZmEREB97_0.05_PEAK_64117	20.9359
GRMZM2G171254	ZmEREB97_0.05_PEAK_24847A	172.95
GRMZM2G171254	ZmEREB97_0.05_PEAK_24845	143.049
GRMZM2G171324	ZmEREB97_0.05_PEAK_558	13.618
GRMZM2G171324	ZmEREB97_0.05_PEAK_560	4.99029
GRMZM2G171324	ZmEREB97_0.05_PEAK_559A	9.79017
GRMZM2G171395	ZmEREB97_0.05_PEAK_92749B	77.2663
GRMZM2G171395	ZmEREB97_0.05_PEAK_92748	488.139
GRMZM2G171395	ZmEREB97_0.05_PEAK_92750	13.5842
GRMZM2G171395	ZmEREB97_0.05_PEAK_92749A	5.25747
GRMZM2G171660	ZmEREB97_0.05_PEAK_52667	86.6033
GRMZM2G171934	ZmEREB97_0.05_PEAK_9669A	298.937
GRMZM2G171934	ZmEREB97_0.05_PEAK_9670	2.09379
GRMZM2G171934	ZmEREB97_0.05_PEAK_9669B	188.614
GRMZM2G172244	ZmEREB97_0.05_PEAK_4231	248.995
GRMZM2G172244	ZmEREB97_0.05_PEAK_4233	8.27605
GRMZM2G172485	ZmEREB97_0.05_PEAK_32340	17.5224
GRMZM2G172900	ZmEREB97_0.05_PEAK_63691C	8.43025
GRMZM2G173341	ZmEREB97_0.05_PEAK_22180	3.69184
GRMZM2G173429	ZmEREB97_0.05_PEAK_20864A	6.57594
GRMZM2G173429	ZmEREB97_0.05_PEAK_20864D	47.7761
GRMZM2G173429	ZmEREB97_0.05_PEAK_20864B	131.844
GRMZM2G173579	ZmEREB97_0.05_PEAK_92566C	159.997
GRMZM2G173579	ZmEREB97_0.05_PEAK_92566A	9.40197
GRMZM2G173579	ZmEREB97_0.05_PEAK_92567	4.62835
GRMZM2G173641	ZmEREB97_0.05_PEAK_92564A	64.1046
GRMZM2G173878	ZmEREB97_0.05_PEAK_20164	11.0421
GRMZM2G173943	ZmEREB97_0.05_PEAK_77773	68.2731
GRMZM2G174315	ZmEREB97_0.05_PEAK_71419B	90.2084
GRMZM2G174315	ZmEREB97_0.05_PEAK_71419A	15.8431
GRMZM2G174347	ZmEREB97_0.05_PEAK_88072B	10.226
GRMZM2G174347	ZmEREB97_0.05_PEAK_88072D	89.3052
GRMZM2G174396	ZmEREB97_0.05_PEAK_78383E	6.01751
GRMZM2G174396	ZmEREB97_0.05_PEAK_78383C	91.0516
GRMZM2G174396	ZmEREB97_0.05_PEAK_78383A	24.7391
GRMZM2G174396	ZmEREB97_0.05_PEAK_78383D	106.314
GRMZM2G174570	ZmEREB97_0.05_PEAK_84013	17.0547
GRMZM2G174644	ZmEREB97_0.05_PEAK_2472	23.6453
GRMZM2G174757	ZmEREB97_0.05_PEAK_5328	45.9248
GRMZM2G174834	ZmEREB97_0.05_PEAK_52608A	98.4266
GRMZM2G174834	ZmEREB97_0.05_PEAK_52608B	8.53438
GRMZM2G175642	ZmEREB97_0.05_PEAK_98098	10.8213
GRMZM2G175782	ZmEREB97_0.05_PEAK_69805	146.977
GRMZM2G175816	ZmEREB97_0.05_PEAK_23452	173.722
GRMZM2G175816	ZmEREB97_0.05_PEAK_23451	13.1343
GRMZM2G175910	ZmEREB97_0.05_PEAK_78541C	284.164
GRMZM2G175910	ZmEREB97_0.05_PEAK_78541A	12.4382
GRMZM2G175995	ZmEREB97_0.05_PEAK_66475A	202.275
GRMZM2G175995	ZmEREB97_0.05_PEAK_66475B	6.65031
GRMZM2G176382	ZmEREB97_0.05_PEAK_63614	183.746
GRMZM2G176396	ZmEREB97_0.05_PEAK_73684B	1.86014
GRMZM2G176396	ZmEREB97_0.05_PEAK_73684A	15.8431
GRMZM2G176430	ZmEREB97_0.05_PEAK_80007	9.59232
GRMZM2G176430	ZmEREB97_0.05_PEAK_80008A	110.661
GRMZM2G176638	ZmEREB97_0.05_PEAK_90303C	270.818
GRMZM2G176638	ZmEREB97_0.05_PEAK_90303B	112.394
GRMZM2G176638	ZmEREB97_0.05_PEAK_90303A	14.8117
GRMZM2G176638	ZmEREB97_0.05_PEAK_90304	3.24425
GRMZM2G176677	ZmEREB97_0.05_PEAK_23838	21.7648
GRMZM2G176834	ZmEREB97_0.05_PEAK_76367	11.3182
GRMZM2G177169	ZmEREB97_0.05_PEAK_70155	81.9721
GRMZM2G177182	ZmEREB97_0.05_PEAK_19008	11.5506
GRMZM2G177386	ZmEREB97_0.05_PEAK_73907	131.825
GRMZM2G177386	ZmEREB97_0.05_PEAK_73908	30.9499
GRMZM2G177621	ZmEREB97_0.05_PEAK_18004	7.43277
GRMZM2G177828	ZmEREB97_0.05_PEAK_58298	27.0559
GRMZM2G177929	ZmEREB97_0.05_PEAK_42563	9.49624
GRMZM2G178072	ZmEREB97_0.05_PEAK_98781	1.74495
GRMZM2G178072	ZmEREB97_0.05_PEAK_98780	2.62395
GRMZM2G178247	ZmEREB97_0.05_PEAK_98388	55.277
GRMZM2G178287	ZmEREB97_0.05_PEAK_98133	9.42263
GRMZM2G178371	ZmEREB97_0.05_PEAK_58708	17.3887
GRMZM2G178533	ZmEREB97_0.05_PEAK_41416	76.9467
GRMZM2G178576	ZmEREB97_0.05_PEAK_5241	47.8007
GRMZM2G178576	ZmEREB97_0.05_PEAK_5242A	203.831
GRMZM2G178576	ZmEREB97_0.05_PEAK_5242B	14.1365
GRMZM2G178797	ZmEREB97_0.05_PEAK_73131	34.7237
GRMZM2G178797	ZmEREB97_0.05_PEAK_73130	6.5859
GRMZM2G178801	ZmEREB97_0.05_PEAK_51687	10.8539
GRMZM2G178822	ZmEREB97_0.05_PEAK_51072	125.98
GRMZM2G178829	ZmEREB97_0.05_PEAK_81766A	347.233
GRMZM2G178829	ZmEREB97_0.05_PEAK_81766B	95.6947
GRMZM2G178829	ZmEREB97_0.05_PEAK_81767	4.14882
GRMZM2G178829	ZmEREB97_0.05_PEAK_81768	11.3182
GRMZM2G178839	ZmEREB97_0.05_PEAK_81770A	94.1028
GRMZM2G178839	ZmEREB97_0.05_PEAK_81769B	13.5842
GRMZM2G178839	ZmEREB97_0.05_PEAK_81770C	4.29175
GRMZM2G178892	ZmEREB97_0.05_PEAK_66009	6.64844
GRMZM2G178892	ZmEREB97_0.05_PEAK_66008	18.1333
GRMZM2G178955	ZmEREB97_0.05_PEAK_51816	18.4757
GRMZM2G178955	ZmEREB97_0.05_PEAK_51815B	26.1108
GRMZM2G179097	ZmEREB97_0.05_PEAK_20305	74.9177
GRMZM2G179147	ZmEREB97_0.05_PEAK_64958A	16.2539
GRMZM2G179147	ZmEREB97_0.05_PEAK_64957	9.93691
GRMZM2G179294	ZmEREB97_0.05_PEAK_63776A	247.62
GRMZM2G179294	ZmEREB97_0.05_PEAK_63776C	8.54654
GRMZM2G179294	ZmEREB97_0.05_PEAK_63776B	62.8105
GRMZM2G179308	ZmEREB97_0.05_PEAK_63777	31.6104
GRMZM2G179351	ZmEREB97_0.05_PEAK_8539A	15.2114
GRMZM2G179351	ZmEREB97_0.05_PEAK_8539B	13.6657
GRMZM2G179366	ZmEREB97_0.05_PEAK_9022	78.6139
GRMZM2G179638	ZmEREB97_0.05_PEAK_70689B	13.1841
GRMZM2G179638	ZmEREB97_0.05_PEAK_70689A	8.75334
GRMZM2G179715	ZmEREB97_0.05_PEAK_39494	10.392
GRMZM2G179737	ZmEREB97_0.05_PEAK_52591	55.9325
GRMZM2G179737	ZmEREB97_0.05_PEAK_52589	9.79017
GRMZM2G180065	ZmEREB97_0.05_PEAK_35497	53.3402
GRMZM2G180251	ZmEREB97_0.05_PEAK_15072	11.9086
GRMZM2G180552	ZmEREB97_0.05_PEAK_47662	24.5593
GRMZM2G180555	ZmEREB97_0.05_PEAK_97963B	138.915
GRMZM2G180555	ZmEREB97_0.05_PEAK_97963C	56.3368
GRMZM2G180555	ZmEREB97_0.05_PEAK_97963A	12.6821
GRMZM2G180704	ZmEREB97_0.05_PEAK_28987	37.0082
GRMZM2G180863	ZmEREB97_0.05_PEAK_95782	88.6353
GRMZM2G180967	ZmEREB97_0.05_PEAK_54852	47.1754
GRMZM2G181081	ZmEREB97_0.05_PEAK_44404	31.5288
GRMZM2G181362	ZmEREB97_0.05_PEAK_51985	4.77032
GRMZM2G181453	ZmEREB97_0.05_PEAK_20196	78.335
GRMZM2G181637	ZmEREB97_0.05_PEAK_64953	73.1943
GRMZM2G181637	ZmEREB97_0.05_PEAK_64954B	68.9583
GRMZM2G181637	ZmEREB97_0.05_PEAK_64954A	129.486
GRMZM2G300589	ZmEREB97_0.05_PEAK_87998	67.0574
GRMZM2G301122	ZmEREB97_0.05_PEAK_15443	41.7862
GRMZM2G302293	ZmEREB97_0.05_PEAK_41964B	11.9636
GRMZM2G302293	ZmEREB97_0.05_PEAK_41963A	53.7393
GRMZM2G303431	ZmEREB97_0.05_PEAK_44996A	63.3443
GRMZM2G303431	ZmEREB97_0.05_PEAK_44995	4.29328
GRMZM2G303431	ZmEREB97_0.05_PEAK_44996B	51.0827
GRMZM2G303465	ZmEREB97_0.05_PEAK_41583	103.51
GRMZM2G303728	ZmEREB97_0.05_PEAK_47833	7.75322
GRMZM2G303728	ZmEREB97_0.05_PEAK_47834	46.497
GRMZM2G303915	ZmEREB97_0.05_PEAK_65551	140.345
GRMZM2G303915	ZmEREB97_0.05_PEAK_65552B	166.409
GRMZM2G303915	ZmEREB97_0.05_PEAK_65552A	95.9752
GRMZM2G303915	ZmEREB97_0.05_PEAK_65554	7.43277
GRMZM2G303964	ZmEREB97_0.05_PEAK_63206A	19.6594
GRMZM2G303964	ZmEREB97_0.05_PEAK_63205A	244.415
GRMZM2G304091	ZmEREB97_0.05_PEAK_82903	95.6034
GRMZM2G304091	ZmEREB97_0.05_PEAK_82902B	100.535
GRMZM2G304091	ZmEREB97_0.05_PEAK_82902A	41.3828
GRMZM2G305167	ZmEREB97_0.05_PEAK_45327	101.66
GRMZM2G305582	ZmEREB97_0.05_PEAK_18033A	31.9619
GRMZM2G305582	ZmEREB97_0.05_PEAK_18033B	110.504
GRMZM2G306028	ZmEREB97_0.05_PEAK_69682	26.8495
GRMZM2G308595	ZmEREB97_0.05_PEAK_93164	40.6496
GRMZM2G308615	ZmEREB97_0.05_PEAK_77962A	449.723
GRMZM2G308615	ZmEREB97_0.05_PEAK_77962B	12.0162
GRMZM2G309163	ZmEREB97_0.05_PEAK_44454A	28.1358
GRMZM2G309163	ZmEREB97_0.05_PEAK_44454B	15.205
GRMZM2G310283	ZmEREB97_0.05_PEAK_82176	14.5949
GRMZM2G310674	ZmEREB97_0.05_PEAK_15809B	7.37129
GRMZM2G310674	ZmEREB97_0.05_PEAK_15809A	109.703
[truncated: 557 more rows]

## Sheet: GO
GO_acc	term_type	Term	queryitem	querytotal	bgitem	bgtotal	pvalue	FDR
GO:0044238	P	primary metabolic process	1134	1428	29899	39469	0.00071	0.006
GO:0050896	P	response to stimulus	899	1428	21792	39469	3.4e-09	1.7e-07
GO:0032502	P	developmental process	791	1428	18442	39469	7.1e-11	8e-09
GO:0006807	P	nitrogen compound metabolic process	782	1428	20488	39469	0.018	0.053
GO:0009058	P	biosynthetic process	772	1428	19197	39469	3.2e-05	0.0005
GO:0019222	P	regulation of metabolic process	474	1428	11538	39469	0.00077	0.0063
GO:0044271	P	cellular nitrogen compound biosynthetic process	413	1428	10270	39469	0.0082	0.03
GO:0043412	P	macromolecule modification	403	1428	8223	39469	5e-11	6e-09
GO:0007165	P	signal transduction	361	1428	7659	39469	5.9e-08	2.5e-06
GO:0006464	P	cellular protein modification process	357	1428	7223	39469	4.2e-10	3.3e-08
GO:0036211	P	protein modification process	357	1428	7223	39469	4.2e-10	3.3e-08
GO:0018130	P	heterocycle biosynthetic process	349	1428	8535	39469	0.0067	0.027
GO:0009889	P	regulation of biosynthetic process	338	1428	7858	39469	0.00035	0.0035
GO:0006793	P	phosphorus metabolic process	335	1428	6721	39469	7.5e-10	5.2e-08
GO:0051171	P	regulation of nitrogen compound metabolic process	333	1428	7623	39469	0.00013	0.0016
GO:0006796	P	phosphate-containing compound metabolic process	330	1428	6628	39469	1.2e-09	7.7e-08
GO:0034654	P	nucleobase-containing compound biosynthetic process	323	1428	7981	39469	0.015	0.047
GO:0009628	P	response to abiotic stimulus	311	1428	5910	39469	1.3e-11	2.7e-09
GO:0031326	P	regulation of cellular biosynthetic process	304	1428	6943	39469	0.00025	0.0027
GO:0010468	P	regulation of gene expression	304	1428	7141	39469	0.0014	0.0096
GO:0032774	P	RNA biosynthetic process	300	1428	7162	39469	0.0037	0.019
GO:0019219	P	regulation of nucleobase-containing compound metabolic process	299	1428	6965	39469	0.00096	0.0073
GO:0097659	P	nucleic acid-templated transcription	297	1428	7092	39469	0.004	0.019
GO:0006351	P	transcription, DNA-templated	295	1428	7052	39469	0.0043	0.02
GO:0044711	P	single-organism biosynthetic process	294	1428	6578	39469	8.3e-05	0.0011
GO:0000003	P	reproduction	293	1428	6076	39469	2.5e-07	8.3e-06
GO:1901700	P	response to oxygen-containing compound	290	1428	5475	39469	4.1e-11	5.6e-09
GO:0009719	P	response to endogenous stimulus	286	1428	5149	39469	3.6e-13	2e-10
GO:0010556	P	regulation of macromolecule biosynthetic process	286	1428	6579	39469	0.00061	0.0056
GO:0009653	P	anatomical structure morphogenesis	284	1428	6345	39469	0.0001	0.0013
GO:0022414	P	reproductive process	276	1428	5718	39469	5.7e-07	1.7e-05
GO:1901564	P	organonitrogen compound metabolic process	276	1428	6584	39469	0.0053	0.023
GO:0009605	P	response to external stimulus	275	1428	5210	39469	2.2e-10	1.9e-08
GO:0048869	P	cellular developmental process	273	1428	6225	39469	0.00051	0.0048
GO:0051704	P	multi-organism process	272	1428	5934	39469	3.2e-05	0.0005
GO:2000112	P	regulation of cellular macromolecule biosynthetic process	268	1428	6232	39469	0.0017	0.011
GO:0048513	P	animal organ development	265	1428	5677	39469	1.2e-05	0.00022
GO:0051252	P	regulation of RNA metabolic process	264	1428	6099	39469	0.0013	0.0091
GO:0048518	P	positive regulation of biological process	255	1428	5568	39469	6.3e-05	0.00089
GO:0009725	P	response to hormone	254	1428	4502	39469	2.4e-12	8.5e-10
GO:2001141	P	regulation of RNA biosynthetic process	251	1428	5824	39469	0.0022	0.013
GO:1903506	P	regulation of nucleic acid-templated transcription	250	1428	5811	39469	0.0024	0.014
GO:0009791	P	post-embryonic development	246	1428	4609	39469	9.6e-10	6.4e-08
GO:0006355	P	regulation of transcription, DNA-templated	246	1428	5766	39469	0.0039	0.019
GO:0070887	P	cellular response to chemical stimulus	241	1428	4611	39469	8.6e-09	4.1e-07
GO:0044702	P	single organism reproductive process	240	1428	4781	39469	2.2e-07	7.6e-06
GO:0003006	P	developmental process involved in reproduction	239	1428	4641	39469	3.3e-08	1.4e-06
GO:0009056	P	catabolic process	236	1428	5550	39469	0.0055	0.023
GO:0006082	P	organic acid metabolic process	223	1428	4878	39469	0.00022	0.0025
GO:0048519	P	negative regulation of biological process	219	1428	4911	39469	0.0009	0.0071
GO:0030154	P	cell differentiation	211	1428	4695	39469	0.00078	0.0063
GO:0033554	P	cellular response to stress	209	1428	4698	39469	0.0013	0.0091
GO:0043436	P	oxoacid metabolic process	207	1428	4484	39469	0.00023	0.0026
GO:0071310	P	cellular response to organic substance	206	1428	3701	39469	1.3e-09	7.8e-08
GO:0016310	P	phosphorylation	206	1428	4058	39469	9.3e-07	2.6e-05
GO:0065008	P	regulation of biological quality	206	1428	4443	39469	0.00019	0.0022
GO:0001101	P	response to acid chemical	203	1428	3680	39469	3.4e-09	1.7e-07
GO:1901575	P	organic substance catabolic process	202	1428	4421	39469	0.00046	0.0045
GO:0006952	P	defense response	201	1428	3926	39469	7.5e-07	2.1e-05
GO:0009607	P	response to biotic stimulus	196	1428	3846	39469	1.4e-06	3.6e-05
GO:0019752	P	carboxylic acid metabolic process	193	1428	4156	39469	0.00029	0.003
GO:0048522	P	positive regulation of cellular process	192	1428	3757	39469	1.5e-06	3.8e-05
GO:0048608	P	reproductive structure development	190	1428	3593	39469	2e-07	7.2e-06
GO:0061458	P	reproductive system development	190	1428	3594	39469	2.1e-07	7.2e-06
GO:0044248	P	cellular catabolic process	189	1428	4292	39469	0.0035	0.018
GO:1902578	P	single-organism localization	188	1428	3821	39469	1.8e-05	0.0003
GO:0043207	P	response to external biotic stimulus	184	1428	3562	39469	1.4e-06	3.6e-05
GO:0051707	P	response to other organism	184	1428	3562	39469	1.4e-06	3.6e-05
GO:0044765	P	single-organism transport	184	1428	3691	39469	1.1e-05	0.0002
GO:0010035	P	response to inorganic substance	181	1428	3146	39469	1.5e-09	9e-08
GO:0002376	P	immune system process	177	1428	3493	39469	6.7e-06	0.00013
GO:1901566	P	organonitrogen compound biosynthetic process	177	1428	4078	39469	0.0079	0.03
GO:0048583	P	regulation of response to stimulus	176	1428	3210	39469	6.5e-08	2.6e-06
GO:0044283	P	small molecule biosynthetic process	172	1428	3434	39469	1.7e-05	0.00029
GO:0009888	P	tissue development	172	1428	3660	39469	0.00038	0.0037
GO:0071495	P	cellular response to endogenous stimulus	170	1428	2913	39469	1.9e-09	1.1e-07
GO:0099402	P	plant organ development	170	1428	3241	39469	1.6e-06	3.8e-05
GO:0048523	P	negative regulation of cellular process	162	1428	3544	39469	0.0017	0.011
GO:0071702	P	organic substance transport	160	1428	3497	39469	0.0018	0.011
GO:0032870	P	cellular response to hormone stimulus	157	1428	2644	39469	2.9e-09	1.5e-07
GO:0006468	P	protein phosphorylation	156	1428	2844	39469	3.9e-07	1.2e-05
GO:0035556	P	intracellular signal transduction	154	1428	2823	39469	6.3e-07	1.8e-05
GO:0040007	P	growth	154	1428	3050	39469	3.3e-05	0.00052
GO:1901135	P	carbohydrate derivative metabolic process	154	1428	3302	39469	0.001	0.0078
GO:0009755	P	hormone-mediated signaling pathway	150	1428	2467	39469	1.6e-09	9e-08
GO:0006811	P	ion transport	149	1428	3169	39469	0.00092	0.0071
GO:1901701	P	cellular response to oxygen-containing compound	148	1428	2760	39469	2.6e-06	6.1e-05
GO:0006955	P	immune response	147	1428	2845	39469	1.7e-05	0.0003
GO:0032787	P	monocarboxylic acid metabolic process	146	1428	2802	39469	1.3e-05	0.00022
GO:0033036	P	macromolecule localization	143	1428	3345	39469	0.025	0.066
GO:1901698	P	response to nitrogen compound	141	1428	2372	39469	1.9e-08	8.7e-07
GO:0048367	P	shoot system development	139	1428	2946	39469	0.0012	0.0087
GO:0007049	P	cell cycle	137	1428	3210	39469	0.029	0.074
GO:0051649	P	establishment of localization in cell	135	1428	3150	39469	0.027	0.07
GO:0045087	P	innate immune response	133	1428	2391	39469	1.5e-06	3.8e-05
GO:0098542	P	defense response to other organism	133	1428	2479	39469	8.4e-06	0.00016
GO:0048468	P	cell development	131	1428	2855	39469	0.0042	0.02
GO:0097305	P	response to alcohol	129	1428	2123	39469	2.5e-08	1.1e-06
GO:0044712	P	single-organism catabolic process	128	1428	2904	39469	0.015	0.046
GO:0016053	P	organic acid biosynthetic process	127	1428	2283	39469	2.6e-06	6.1e-05
GO:0009314	P	response to radiation	126	1428	2558	39469	0.00045	0.0044
GO:0006970	P	response to osmotic stress	125	1428	2099	39469	1.2e-07	4.4e-06
GO:0048589	P	developmental growth	125	1428	2441	39469	0.00011	0.0014
GO:0055085	P	transmembrane transport	125	1428	2480	39469	0.0002	0.0023
GO:0014070	P	response to organic cyclic compound	125	1428	2544	39469	0.00052	0.0049
GO:0051239	P	regulation of multicellular organismal process	123	1428	2299	39469	2.1e-05	0.00035
GO:0044255	P	cellular lipid metabolic process	123	1428	2633	39469	0.0031	0.017
GO:0009892	P	negative regulation of metabolic process	123	1428	2736	39469	0.0098	0.034
GO:0050793	P	regulation of developmental process	121	1428	2337	39469	9.2e-05	0.0012
GO:0009416	P	response to light stimulus	121	1428	2461	39469	0.00063	0.0056
GO:0009737	P	response to abscisic acid	118	1428	1764	39469	6.7e-10	4.9e-08
GO:0019637	P	organophosphate metabolic process	118	1428	2634	39469	0.012	0.04
GO:0009651	P	response to salt stress	116	1428	1974	39469	6.4e-07	1.8e-05
GO:0071229	P	cellular response to acid chemical	116	1428	2068	39469	5.1e-06	0.0001
GO:0008219	P	cell death	115	1428	2283	39469	0.00037	0.0037
GO:0032989	P	cellular component morphogenesis	112	1428	2399	39469	0.0048	0.022
GO:0012501	P	programmed cell death	111	1428	2166	39469	0.00026	0.0027
GO:0010605	P	negative regulation of macromolecule metabolic process	111	1428	2366	39469	0.0043	0.02
GO:0009743	P	response to carbohydrate	110	1428	1717	39469	2.3e-08	1e-06
GO:0016049	P	cell growth	109	1428	2097	39469	0.00018	0.0021
GO:0048364	P	root development	108	1428	1872	39469	3.4e-06	7.6e-05
GO:0022622	P	root system development	108	1428	1875	39469	3.7e-06	7.9e-05
GO:0090567	P	reproductive shoot system development	108	1428	1974	39469	2.9e-05	0.00047
GO:0046394	P	carboxylic acid biosynthetic process	106	1428	1879	39469	1e-05	0.0002
GO:0009908	P	flower development	105	1428	1940	39469	5.6e-05	0.0008
GO:0031325	P	positive regulation of cellular metabolic process	104	1428	2234	39469	0.007	0.027
GO:0051246	P	regulation of protein metabolic process	103	1428	1906	39469	7e-05	0.00096
GO:0000902	P	cell morphogenesis	103	1428	2136	39469	0.0028	0.015
GO:0031324	P	negative regulation of cellular metabolic process	103	1428	2192	39469	0.0056	0.023
GO:0048646	P	anatomical structure formation involved in morphogenesis	103	1428	2305	39469	0.02	0.056
GO:0080134	P	regulation of response to stress	102	1428	1727	39469	2.5e-06	6e-05
GO:0043687	P	post-translational protein modification	101	1428	1822	39469	3.3e-05	0.00051
GO:0010941	P	regulation of cell death	100	1428	1864	39469	0.00011	0.0014
GO:0032268	P	regulation of cellular protein metabolic process	99	1428	1842	39469	0.00012	0.0014
GO:0010243	P	response to organonitrogen compound	98	1428	1567	39469	3.9e-07	1.2e-05
GO:0043067	P	regulation of programmed cell death	98	1428	1800	39469	8.1e-05	0.0011
GO:0070647	P	protein modification by small protein conjugation or removal	96	1428	1823	39469	0.00029	0.003
GO:0010604	P	positive regulation of macromolecule metabolic process	96	1428	1984	39469	0.0035	0.018
GO:0071396	P	cellular response to lipid	95	1428	1337	39469	2.2e-09	1.2e-07
GO:0048827	P	phyllome development	95	1428	1884	39469	0.0011	0.0084
GO:0008610	P	lipid biosynthetic process	95	1428	2090	39469	0.017	0.05
GO:0010646	P	regulation of cell communication	94	1428	1955	39469	0.0045	0.021
GO:0060560	P	developmental growth involved in morphogenesis	93	1428	1832	39469	0.0011	0.0079
GO:0061024	P	membrane organization	93	1428	1848	39469	0.0014	0.0093
GO:0031347	P	regulation of defense response	92	1428	1526	39469	3.6e-06	7.9e-05
GO:2000026	P	regulation of multicellular organismal development	92	1428	1668	39469	8.6e-05	0.0012
GO:0015031	P	protein transport	92	1428	1989	39469	0.012	0.04
GO:0009409	P	response to cold	89	1428	1328	39469	8.5e-08	3.3e-06
GO:0006812	P	cation transport	89	1428	1892	39469	0.0094	0.033
GO:1902589	P	single-organism organelle organization	89	1428	1904	39469	0.011	0.037
GO:0023051	P	regulation of signaling	88	1428	1596	39469	0.00012	0.0015
GO:0090558	P	plant epidermis development	87	1428	1703	39469	0.0013	0.0091
GO:0009966	P	regulation of signal transduction	86	1428	1523	39469	6.9e-05	0.00096
GO:0044703	P	multi-organism reproductive process	86	1428	1837	39469	0.012	0.039
GO:0010038	P	response to metal ion	85	1428	1413	39469	9.2e-06	0.00018
GO:0048569	P	post-embryonic organ development	85	1428	1415	39469	9.7e-06	0.00018
GO:0072330	P	monocarboxylic acid biosynthetic process	85	1428	1459	39469	2.8e-05	0.00045
GO:0009617	P	response to bacterium	85	1428	1539	39469	0.00015	0.0018
GO:0002682	P	regulation of immune system process	85	1428	1626	39469	0.00077	0.0063
GO:0051172	P	negative regulation of nitrogen compound metabolic process	85	1428	1667	39469	0.0015	0.01
GO:0009753	P	response to jasmonic acid	84	1428	1334	39469	2.1e-06	5e-05
GO:1901137	P	carbohydrate derivative biosynthetic process	84	1428	1862	39469	0.027	0.07
GO:0010200	P	response to chitin	83	1428	1251	39469	3.4e-07	1.1e-05
GO:0009890	P	negative regulation of biosynthetic process	83	1428	1636	39469	0.002	0.012
GO:0021700	P	developmental maturation	83	1428	1761	39469	0.011	0.038
GO:0045229	P	external encapsulating structure organization	83	1428	1836	39469	0.027	0.07
GO:0097306	P	cellular response to alcohol	82	1428	1056	39469	6.8e-10	4.9e-08
GO:0009887	P	organ morphogenesis	82	1428	1550	39469	0.00068	0.0059
GO:0031327	P	negative regulation of cellular biosynthetic process	80	1428	1449	39469	0.00024	0.0026
GO:0010629	P	negative regulation of gene expression	80	1428	1557	39469	0.0017	0.011
GO:0016192	P	vesicle-mediated transport	80	1428	1714	39469	0.016	0.047
GO:0071407	P	cellular response to organic cyclic compound	79	1428	1499	39469	0.00094	0.0072
GO:0071705	P	nitrogen compound transport	79	1428	1588	39469	0.004	0.019
GO:0009723	P	response to ethylene	78	1428	1154	39469	3.9e-07	1.2e-05
GO:0050776	P	regulation of immune response	78	1428	1422	39469	0.00034	0.0035
GO:0009826	P	unidimensional cell growth	78	1428	1556	39469	0.0035	0.018
GO:0042592	P	homeostatic process	78	1428	1707	39469	0.026	0.067
GO:0010558	P	negative regulation of macromolecule biosynthetic process	76	1428	1455	39469	0.0015	0.0098
GO:0009814	P	defense response, incompatible interaction	76	1428	1527	39469	0.0046	0.021
GO:0071215	P	cellular response to abscisic acid stimulus	75	1428	896	39469	1.7e-10	1.7e-08
GO:0080135	P	regulation of cellular response to stress	75	1428	1331	39469	0.00021	0.0024
GO:0010015	P	root morphogenesis	75	1428	1449	39469	0.002	0.012
GO:0006886	P	intracellular protein transport	75	1428	1618	39469	0.022	0.06
GO:0044265	P	cellular macromolecule catabolic process	75	1428	1623	39469	0.023	0.062
GO:0009886	P	post-embryonic morphogenesis	74	1428	1334	39469	0.00036	0.0036
GO:1901361	P	organic cyclic compound catabolic process	74	1428	1526	39469	0.0091	0.032
GO:1901657	P	glycosyl compound metabolic process	74	1428	1554	39469	0.013	0.042
GO:0071555	P	cell wall organization	74	1428	1616	39469	0.028	0.072
GO:0030001	P	metal ion transport	73	1428	1251	39469	9.5e-05	0.0012
GO:0034050	P	host programmed cell death induced by symbiont	73	1428	1291	39469	0.00023	0.0026
GO:0009626	P	plant-type hypersensitive response	73	1428	1291	39469	0.00023	0.0026
GO:0045088	P	regulation of innate immune response	73	1428	1337	39469	0.00059	0.0054
GO:0019439	P	aromatic compound catabolic process	73	1428	1525	39469	0.012	0.04
GO:0009738	P	abscisic acid-activated signaling pathway	72	1428	815	39469	4.4e-11	5.7e-09
GO:0009991	P	response to extracellular stimulus	71	1428	1386	39469	0.0032	0.017
GO:0048588	P	developmental cell growth	71	1428	1411	39469	0.0048	0.022
GO:0000278	P	mitotic cell cycle	71	1428	1424	39469	0.0058	0.024
GO:0009751	P	response to salicylic acid	71	1428	1471	39469	0.011	0.038
GO:0046700	P	heterocycle catabolic process	71	1428	1472	39469	0.012	0.039
GO:0044270	P	cellular nitrogen compound catabolic process	71	1428	1477	39469	0.012	0.04
GO:0009620	P	response to fungus	70	1428	1226	39469	0.00024	0.0026
GO:0009415	P	response to water	70	1428	1227	39469	0.00024	0.0027
GO:0045934	P	negative regulation of nucleobase-containing compound metabolic process	70	1428	1311	39469	0.0013	0.0091
GO:0032446	P	protein modification by small protein conjugation	70	1428	1334	39469	0.002	0.012
GO:0019220	P	regulation of phosphate metabolic process	70	1428	1348	39469	0.0025	0.014
GO:0051174	P	regulation of phosphorus metabolic process	70	1428	1348	39469	0.0025	0.014
GO:0006820	P	anion transport	69	1428	1295	39469	0.0015	0.0098
GO:2000113	P	negative regulation of cellular macromolecule biosynthetic process	68	1428	1230	39469	0.00066	0.0058
GO:0048437	P	floral organ development	68	1428	1233	39469	0.0007	0.006
GO:0034220	P	ion transmembrane transport	67	1428	1292	39469	0.0032	0.017
GO:0042742	P	defense response to bacterium	66	1428	1133	39469	0.00021	0.0024
GO:0010363	P	regulation of plant-type hypersensitive response	66	1428	1178	39469	0.00057	0.0053
GO:0031667	P	response to nutrient levels	66	1428	1182	39469	0.00062	0.0056
GO:0031328	P	positive regulation of cellular biosynthetic process	66	1428	1415	39469	0.027	0.069
GO:0009414	P	response to water deprivation	65	1428	1163	39469	0.00066	0.0058
GO:0060429	P	epithelium development	65	1428	1307	39469	0.0085	0.031
GO:0040008	P	regulation of growth	65	1428	1346	39469	0.015	0.046
GO:0018193	P	peptidyl-amino acid modification	64	1428	1124	39469	0.00046	0.0045
GO:0000904	P	cell morphogenesis involved in differentiation	63	1428	1234	39469	0.0057	0.024
GO:0031668	P	cellular response to extracellular stimulus	63	1428	1248	39469	0.0071	0.027
GO:0071496	P	cellular response to external stimulus	63	1428	1261	39469	0.0087	0.032
GO:0051253	P	negative regulation of RNA metabolic process	62	1428	1104	39469	0.00078	0.0063
GO:0006979	P	response to oxidative stress	62	1428	1110	39469	0.00088	0.007
GO:0044282	P	small molecule catabolic process	62	1428	1132	39469	0.0014	0.0094
GO:0010053	P	root epidermal cell differentiation	62	1428	1202	39469	0.0049	0.022
GO:0090627	P	plant epidermal cell differentiation	62	1428	1220	39469	0.0066	0.026
GO:1903507	P	negative regulation of nucleic acid-templated transcription	61	1428	969	39469	5.1e-05	0.00075
GO:1902679	P	negative regulation of RNA biosynthetic process	61	1428	969	39469	5.1e-05	0.00075
GO:0016567	P	protein ubiquitination	61	1428	1089	39469	0.00091	0.0071
GO:0010054	P	trichoblast differentiation	61	1428	1184	39469	0.0054	0.023
GO:0009627	P	systemic acquired resistance	61	1428	1210	39469	0.0082	0.03
GO:0046686	P	response to cadmium ion	60	1428	922	39469	2.4e-05	0.0004
GO:0048580	P	regulation of post-embryonic development	60	1428	1019	39469	0.00031	0.0032
GO:0042594	P	response to starvation	60	1428	1059	39469	0.00077	0.0063
GO:0032879	P	regulation of localization	60	1428	1099	39469	0.0017	0.011
GO:0034655	P	nucleobase-containing compound catabolic process	60	1428	1130	39469	0.0031	0.017
GO:0009932	P	cell tip growth	60	1428	1173	39469	0.0066	0.026
GO:0048469	P	cell maturation	60	1428	1178	39469	0.0071	0.027
GO:0035966	P	response to topologically incorrect protein	59	1428	876	39469	1.1e-05	0.0002
GO:0010228	P	vegetative to reproductive phase transition of meristem	59	1428	883	39469	1.4e-05	0.00024
GO:0007389	P	pattern specification process	59	1428	1107	39469	0.0031	0.017
GO:0031399	P	regulation of protein modification process	59	1428	1132	39469	0.0049	0.022
GO:0009308	P	amine metabolic process	59	1428	1132	39469	0.0049	0.022
GO:0006605	P	protein targeting	59	1428	1186	39469	0.012	0.039
GO:0009116	P	nucleoside metabolic process	58	1428	1202	39469	0.021	0.059
GO:1903047	P	mitotic cell cycle process	58	1428	1211	39469	0.024	0.064
GO:0048585	P	negative regulation of response to stimulus	57	1428	894	39469	6.5e-05	0.00091
GO:0045892	P	negative regulation of transcription, DNA-templated	57	1428	945	39469	0.00025	0.0027
GO:0031669	P	cellular response to nutrient levels	57	1428	1038	39469	0.002	0.012
GO:0048438	P	floral whorl development	57	1428	1060	39469	0.003	0.016
GO:0048765	P	root hair cell differentiation	57	1428	1112	39469	0.0076	0.029
GO:0048764	P	trichoblast maturation	57	1428	1112	39469	0.0076	0.029
GO:0002252	P	immune effector process	56	1428	820	39469	1.3e-05	0.00023
GO:0072593	P	reactive oxygen species metabolic process	56	1428	1001	39469	0.0015	0.0098
GO:0044706	P	multi-multicellular organism process	56	1428	1076	39469	0.0062	0.025
GO:0009733	P	response to auxin	55	1428	847	39469	5.5e-05	0.00079
GO:0009267	P	cellular response to starvation	55	1428	985	39469	0.0017	0.011
GO:0010016	P	shoot system morphogenesis	55	1428	1116	39469	0.017	0.05
GO:0032504	P	multicellular organism reproduction	55	1428	1137	39469	0.023	0.063
GO:0048878	P	chemical homeostasis	55	1428	1153	39469	0.029	0.073
GO:0003002	P	regionalization	54	1428	933	39469	0.00088	0.007
GO:0051049	P	regulation of transport	53	1428	905	39469	0.00076	0.0063
GO:0009611	P	response to wounding	53	1428	905	39469	0.00076	0.0063
GO:0006732	P	coenzyme metabolic process	53	1428	924	39469	0.0012	0.0086
GO:0044802	P	single-organism membrane organization	53	1428	981	39469	0.0038	0.019
GO:0009856	P	pollination	53	1428	1054	39469	0.014	0.043
GO:0048366	P	leaf development	53	1428	1098	39469	0.026	0.068
GO:0034976	P	response to endoplasmic reticulum stress	52	1428	863	39469	0.00047	0.0045
GO:0009867	P	jasmonic acid mediated signaling pathway	51	1428	879	39469	0.0011	0.0084
GO:0071395	P	cellular response to jasmonic acid stimulus	51	1428	881	39469	0.0012	0.0087
GO:0030855	P	epithelial cell differentiation	51	1428	1020	39469	0.017	0.05
GO:0044093	P	positive regulation of molecular function	51	1428	1045	39469	0.024	0.065
GO:0006972	P	hyperosmotic response	50	1428	744	39469	5.3e-05	0.00077
GO:0048868	P	pollen tube development	49	1428	883	39469	0.0033	0.017
GO:0048638	P	regulation of developmental growth	49	1428	965	39469	0.015	0.046
GO:0019725	P	cellular homeostasis	49	1428	965	39469	0.015	0.046
GO:0009408	P	response to heat	48	1428	577	39469	3.9e-07	1.2e-05
GO:1901605	P	alpha-amino acid metabolic process	48	1428	762	39469	0.0003	0.0032
GO:0009913	P	epidermal cell differentiation	48	1428	960	39469	0.02	0.056
GO:0006984	P	ER-nucleus signaling pathway	47	1428	606	39469	3.1e-06	7e-05
GO:0006986	P	response to unfolded protein	47	1428	610	39469	3.6e-06	7.9e-05
GO:0023014	P	signal transduction by protein phosphorylation	47	1428	743	39469	0.00032	0.0033
GO:0042743	P	hydrogen peroxide metabolic process	47	1428	842	39469	0.0035	0.018
GO:0044764	P	multi-organism cellular process	47	1428	889	39469	0.0088	0.032
GO:0050832	P	defense response to fungus	47	1428	890	39469	0.009	0.032
GO:0009555	P	pollen development	47	1428	895	39469	0.0098	0.034
GO:1902582	P	single-organism intracellular transport	47	1428	914	39469	0.014	0.043
GO:0035967	P	cellular response to topologically incorrect protein	46	1428	588	39469	3.1e-06	7.1e-05
GO:0030968	P	endoplasmic reticulum unfolded protein response	45	1428	576	39469	4.1e-06	8.8e-05
GO:0034620	P	cellular response to unfolded protein	45	1428	581	39469	5.1e-06	0.0001
GO:0010608	P	posttranscriptional regulation of gene expression	45	1428	778	39469	0.0023	0.013
GO:0000160	P	phosphorelay signal transduction system	44	1428	649	39469	0.00012	0.0015
GO:0042325	P	regulation of phosphorylation	44	1428	817	39469	0.0083	0.03
GO:0048584	P	positive regulation of response to stimulus	44	1428	847	39469	0.014	0.045
GO:0042538	P	hyperosmotic salinity response	43	1428	653	39469	0.00026	0.0027
GO:0050801	P	ion homeostasis	43	1428	764	39469	0.0044	0.021
GO:0051338	P	regulation of transferase activity	43	1428	856	39469	0.025	0.065
GO:0032270	P	positive regulation of cellular protein metabolic process	41	1428	678	39469	0.0017	0.011
GO:0051247	P	positive regulation of protein metabolic process	41	1428	692	39469	0.0023	0.014
GO:0000302	P	response to reactive oxygen species	41	1428	705	39469	0.0032	0.017
GO:0018205	P	peptidyl-lysine modification	41	1428	709	39469	0.0035	0.018
GO:0016311	P	dephosphorylation	41	1428	809	39469	0.025	0.065
GO:0015698	P	inorganic anion transport	40	1428	616	39469	0.00054	0.005
GO:0040029	P	regulation of gene expression, epigenetic	40	1428	735	39469	0.0098	0.034
GO:0009860	P	pollen tube growth	40	1428	758	39469	0.015	0.047
GO:0009696	P	salicylic acid metabolic process	39	1428	653	39469	0.0026	0.014
GO:0043414	P	macromolecule methylation	39	1428	703	39469	0.0081	0.03
GO:0071369	P	cellular response to ethylene stimulus	38	1428	533	39469	0.00013	0.0016
GO:0055082	P	cellular chemical homeostasis	38	1428	634	39469	0.0028	0.015
GO:0009862	P	systemic acquired resistance, salicylic acid mediated signaling pathway	38	1428	659	39469	0.005	0.022
GO:0071214	P	cellular response to abiotic stimulus	38	1428	674	39469	0.007	0.027
GO:0016458	P	gene silencing	38	1428	691	39469	0.01	0.035
GO:0044272	P	sulfur compound biosynthetic process	38	1428	706	39469	0.013	0.043
GO:0010167	P	response to nitrate	38	1428	729	39469	0.021	0.058
GO:0010118	P	stomatal movement	37	1428	471	39469	2.6e-05	0.00042
GO:0009697	P	salicylic acid biosynthetic process	37	1428	552	39469	0.00049	0.0047
GO:0051606	P	detection of stimulus	37	1428	565	39469	0.00074	0.0062
GO:0048193	P	Golgi vesicle transport	37	1428	598	39469	0.0019	0.012
GO:0000165	P	MAPK cascade	37	1428	620	39469	0.0033	0.017
GO:0008380	P	RNA splicing	37	1428	690	39469	0.015	0.047
GO:0043549	P	regulation of kinase activity	37	1428	702	39469	0.019	0.056
GO:0034248	P	regulation of cellular amide metabolic process	36	1428	564	39469	0.0013	0.0091
GO:0006873	P	cellular ion homeostasis	36	1428	571	39469	0.0016	0.01
GO:0043269	P	regulation of ion transport	36	1428	582	39469	0.0022	0.013
GO:0001932	P	regulation of protein phosphorylation	36	1428	668	39469	0.016	0.047
GO:0098660	P	inorganic ion transmembrane transport	36	1428	693	39469	0.025	0.066
GO:0009873	P	ethylene-activated signaling pathway	35	1428	451	39469	5.3e-05	0.00077
GO:0006417	P	regulation of translation	35	1428	556	39469	0.0019	0.012
GO:0009642	P	response to light intensity	35	1428	577	39469	0.0033	0.017
GO:0090066	P	regulation of anatomical structure size	35	1428	590	39469	0.0046	0.021
GO:0055080	P	cation homeostasis	35	1428	605	39469	0.0065	0.026
GO:1902531	P	regulation of intracellular signal transduction	35	1428	673	39469	0.026	0.068
GO:0032535	P	regulation of cellular component size	34	1428	567	39469	0.0044	0.021
GO:0043543	P	protein acylation	34	1428	596	39469	0.0088	0.032
GO:0048532	P	anatomical structure arrangement	34	1428	598	39469	0.0092	0.032
GO:0005996	P	monosaccharide metabolic process	34	1428	629	39469	0.018	0.052
GO:0006733	P	oxidoreduction coenzyme metabolic process	33	1428	462	39469	0.00035	0.0035
GO:0035295	P	tube development	33	1428	627	39469	0.026	0.068
GO:0010051	P	xylem and phloem pattern formation	32	1428	470	39469	0.0009	0.0071
GO:0030003	P	cellular cation homeostasis	32	1428	503	39469	0.0025	0.014
GO:0019318	P	hexose metabolic process	32	1428	529	39469	0.005	0.022
GO:0042157	P	lipoprotein metabolic process	32	1428	531	39469	0.0053	0.023
GO:0045859	P	regulation of protein kinase activity	32	1428	578	39469	0.016	0.047
GO:0006006	P	glucose metabolic process	31	1428	405	39469	0.00017	0.002
GO:0046777	P	protein autophosphorylation	31	1428	507	39469	0.0049	0.022
GO:0098771	P	inorganic ion homeostasis	31	1428	514	39469	0.0059	0.024
GO:0031401	P	positive regulation of protein modification process	31	1428	547	39469	0.013	0.042
GO:0048563	P	post-embryonic organ morphogenesis	31	1428	553	39469	0.015	0.046
GO:0023056	P	positive regulation of signaling	31	1428	554	39469	0.015	0.046
GO:0009933	P	meristem structural organization	31	1428	567	39469	0.02	0.057
GO:0010647	P	positive regulation of cell communication	31	1428	568	39469	0.02	0.057
GO:0060548	P	negative regulation of cell death	30	1428	425	39469	0.00075	0.0063
GO:0072511	P	divalent inorganic cation transport	30	1428	430	39469	0.0009	0.0071
GO:1901607	P	alpha-amino acid biosynthetic process	30	1428	444	39469	0.0014	0.0096
GO:0090150	P	establishment of protein localization to membrane	30	1428	456	39469	0.0021	0.012
GO:0072657	P	protein localization to membrane	30	1428	476	39469	0.0037	0.019
GO:0010087	P	phloem or xylem histogenesis	30	1428	509	39469	0.0089	0.032
GO:0006643	P	membrane lipid metabolic process	30	1428	521	39469	0.012	0.039
GO:0009967	P	positive regulation of signal transduction	30	1428	536	39469	0.017	0.05
GO:0046467	P	membrane lipid biosynthetic process	29	1428	412	39469	0.00095	0.0073
GO:0070838	P	divalent metal ion transport	29	1428	421	39469	0.0013	0.0091
GO:0098656	P	anion transmembrane transport	29	1428	425	39469	0.0015	0.0098
GO:0009694	P	jasmonic acid metabolic process	29	1428	426	39469	0.0015	0.01
GO:0002679	P	respiratory burst involved in defense response	29	1428	436	39469	0.0021	0.013
GO:0045730	P	respiratory burst	29	1428	443	39469	0.0026	0.015
GO:0044724	P	single-organism carbohydrate catabolic process	29	1428	480	39469	0.0074	0.028
GO:0030036	P	actin cytoskeleton organization	29	1428	491	39469	0.0097	0.034
GO:0010562	P	positive regulation of phosphorus metabolic process	29	1428	528	39469	0.022	0.062
GO:0045937	P	positive regulation of phosphate metabolic process	29	1428	528	39469	0.022	0.062
GO:0006470	P	protein dephosphorylation	29	1428	528	39469	0.022	0.062
GO:0009965	P	leaf morphogenesis	29	1428	532	39469	0.024	0.065
GO:0048573	P	photoperiodism, flowering	28	1428	334	39469	8.6e-05	0.0012
GO:0009648	P	photoperiodism	28	1428	351	39469	0.00019	0.0022
GO:0043069	P	negative regulation of programmed cell death	28	1428	402	39469	0.0013	0.0092
GO:0048645	P	organ formation	28	1428	453	39469	0.0063	0.026
GO:0006479	P	protein methylation	28	1428	467	39469	0.0091	0.032
GO:0008213	P	protein alkylation	28	1428	467	39469	0.0091	0.032
GO:0006457	P	protein folding	28	1428	485	39469	0.014	0.045
GO:0031047	P	gene silencing by RNA	28	1428	489	39469	0.016	0.047
GO:0046496	P	nicotinamide nucleotide metabolic process	27	1428	366	39469	0.00074	0.0062
GO:0019362	P	pyridine nucleotide metabolic process	27	1428	375	39469	0.001	0.0077
GO:0006612	P	protein targeting to membrane	27	1428	384	39469	0.0014	0.0096
GO:0072524	P	pyridine-containing compound metabolic process	27	1428	392	39469	0.0019	0.012
GO:0008652	P	cellular amino acid biosynthetic process	27	1428	434	39469	0.0067	0.027
GO:0006497	P	protein lipidation	27	1428	436	39469	0.0071	0.027
GO:0042158	P	lipoprotein biosynthetic process	27	1428	441	39469	0.0081	0.03
GO:0009894	P	regulation of catabolic process	27	1428	449	39469	0.01	0.035
GO:1990267	P	response to transition metal nanoparticle	27	1428	455	39469	0.012	0.039
GO:0009624	P	response to nematode	27	1428	487	39469	0.024	0.065
GO:0010014	P	meristem initiation	26	1428	369	39469	0.0017	0.011
GO:0048528	P	post-embryonic root development	26	1428	394	39469	0.0038	0.019
GO:0061025	P	membrane fusion	26	1428	397	39469	0.0042	0.02
GO:0042327	P	positive regulation of phosphorylation	26	1428	406	39469	0.0055	0.023
GO:0042542	P	response to hydrogen peroxide	26	1428	422	39469	0.0086	0.031
GO:0051347	P	positive regulation of transferase activity	26	1428	454	39469	0.019	0.056
GO:0006401	P	RNA catabolic process	26	1428	460	39469	0.022	0.061
GO:0051130	P	positive regulation of cellular component organization	26	1428	464	39469	0.024	0.065
GO:0009968	P	negative regulation of signal transduction	26	1428	465	39469	0.025	0.065
GO:0010119	P	regulation of stomatal movement	25	1428	303	39469	0.00025	0.0027
GO:1903509	P	liposaccharide metabolic process	25	1428	393	39469	0.0069	0.027
GO:0001934	P	positive regulation of protein phosphorylation	25	1428	397	39469	0.0077	0.029
GO:0009735	P	response to cytokinin	25	1428	449	39469	0.028	0.072
GO:0031348	P	negative regulation of defense response	24	1428	352	39469	0.0036	0.018
GO:0035194	P	posttranscriptional gene silencing by RNA	24	1428	353	39469	0.0038	0.019
GO:0016441	P	posttranscriptional gene silencing	24	1428	360	39469	0.0047	0.022
GO:0010089	P	xylem development	24	1428	370	39469	0.0064	0.026
GO:0006342	P	chromatin silencing	24	1428	374	39469	0.0072	0.028
GO:0045814	P	negative regulation of gene expression, epigenetic	24	1428	381	39469	0.0089	0.032
GO:0071900	P	regulation of protein serine/threonine kinase activity	24	1428	386	39469	0.01	0.035
GO:0006090	P	pyruvate metabolic process	24	1428	405	39469	0.017	0.05
GO:0051241	P	negative regulation of multicellular organismal process	24	1428	408	39469	0.018	0.053
GO:0016571	P	histone methylation	24	1428	416	39469	0.022	0.061
GO:0009695	P	jasmonic acid biosynthetic process	23	1428	287	39469	0.00063	0.0056
GO:0009247	P	glycolipid biosynthetic process	23	1428	321	39469	0.0025	0.014
GO:0007015	P	actin filament organization	23	1428	325	39469	0.0028	0.016
GO:0009615	P	response to virus	23	1428	336	39469	0.0042	0.02
GO:0006664	P	glycolipid metabolic process	23	1428	374	39469	0.013	0.042
GO:0048527	P	lateral root development	23	1428	375	39469	0.013	0.043
GO:0031365	P	N-terminal protein amino acid modification	23	1428	382	39469	0.016	0.049
GO:0031329	P	regulation of cellular catabolic process	23	1428	389	39469	0.019	0.056
GO:0055065	P	metal ion homeostasis	23	1428	393	39469	0.021	0.06
GO:1901699	P	cellular response to nitrogen compound	23	1428	397	39469	0.024	0.064
GO:0051701	P	interaction with host	22	1428	297	39469	0.0021	0.012
GO:0010638	P	positive regulation of organelle organization	22	1428	323	39469	0.0053	0.023
GO:0070646	P	protein modification by small protein removal	22	1428	333	39469	0.0073	0.028
GO:0009798	P	axis specification	22	1428	371	39469	0.021	0.06
GO:0000956	P	nuclear-transcribed mRNA catabolic process	22	1428	380	39469	0.027	0.069
GO:0009787	P	regulation of abscisic acid-activated signaling pathway	21	1428	205	39469	5e-05	0.00075
GO:1901419	P	regulation of response to alcohol	21	1428	205	39469	5e-05	0.00075
GO:0044003	P	modification by symbiont of host morphology or physiology	21	1428	237	39469	0.00032	0.0033
GO:0051817	P	modification of morphology or physiology of other organism involved in symbiotic interaction	21	1428	242	39469	0.00041	0.004
GO:0035821	P	modification of morphology or physiology of other organism	21	1428	262	39469	0.0011	0.0079
GO:0016246	P	RNA interference	21	1428	282	39469	0.0024	0.014
GO:0034284	P	response to monosaccharide	21	1428	287	39469	0.003	0.016
GO:0017148	P	negative regulation of translation	21	1428	307	39469	0.006	0.025
GO:0034249	P	negative regulation of cellular amide metabolic process	21	1428	309	39469	0.0064	0.026
GO:0051493	P	regulation of cytoskeleton organization	21	1428	316	39469	0.0081	0.03
GO:0006499	P	N-terminal protein myristoylation	21	1428	347	39469	0.02	0.057
GO:0006498	P	N-terminal protein lipidation	21	1428	347	39469	0.02	0.057
GO:0018377	P	protein myristoylation	21	1428	348	39469	0.02	0.058
GO:0048511	P	rhythmic process	21	1428	349	39469	0.021	0.059
GO:0071365	P	cellular response to auxin stimulus	21	1428	353	39469	0.023	0.064
GO:0046365	P	monosaccharide catabolic process	20	1428	276	39469	0.004	0.019
GO:0009746	P	response to hexose	20	1428	277	39469	0.0042	0.02
GO:0009944	P	polarity specification of adaxial/abaxial axis	20	1428	281	39469	0.0049	0.022
GO:0065001	P	specification of axis polarity	20	1428	283	39469	0.0052	0.023
GO:0043449	P	cellular alkene metabolic process	20	1428	285	39469	0.0056	0.023
GO:0009692	P	ethylene metabolic process	20	1428	285	39469	0.0056	0.023
GO:1900673	P	olefin metabolic process	20	1428	285	39469	0.0056	0.023
GO:1900674	P	olefin biosynthetic process	20	1428	285	39469	0.0056	0.023
GO:0009693	P	ethylene biosynthetic process	20	1428	285	39469	0.0056	0.023
GO:0009943	P	adaxial/abaxial axis specification	20	1428	285	39469	0.0056	0.023
GO:0043450	P	alkene biosynthetic process	20	1428	285	39469	0.0056	0.023
GO:0009955	P	adaxial/abaxial pattern specification	20	1428	299	39469	0.009	0.032
GO:0006875	P	cellular metal ion homeostasis	20	1428	319	39469	0.017	0.05
GO:0045860	P	positive regulation of protein kinase activity	20	1428	325	39469	0.02	0.056
GO:0033674	P	positive regulation of kinase activity	20	1428	329	39469	0.022	0.061
GO:0009734	P	auxin-activated signaling pathway	20	1428	331	39469	0.023	0.063
GO:0031334	P	positive regulation of protein complex assembly	19	1428	236	39469	0.0017	0.011
GO:0071478	P	cellular response to radiation	19	1428	248	39469	0.0029	0.016
GO:0044089	P	positive regulation of cellular component biogenesis	19	1428	261	39469	0.0048	0.022
GO:0043254	P	regulation of protein complex assembly	19	1428	293	39469	0.014	0.045
GO:0006140	P	regulation of nucleotide metabolic process	19	1428	300	39469	0.018	0.052
GO:0032101	P	regulation of response to external stimulus	19	1428	302	39469	0.019	0.054
GO:0006816	P	calcium ion transport	18	1428	215	39469	0.0015	0.0098
GO:0030041	P	actin filament polymerization	18	1428	222	39469	0.0021	0.012
GO:0006007	P	glucose catabolic process	18	1428	224	39469	0.0023	0.013
GO:0071482	P	cellular response to light stimulus	18	1428	235	39469	0.0036	0.018
GO:0051607	P	defense response to virus	18	1428	235	39469	0.0036	0.018
GO:0030832	P	regulation of actin filament length	18	1428	236	39469	0.0038	0.019
GO:0032956	P	regulation of actin cytoskeleton organization	18	1428	239	39469	0.0043	0.02
GO:0032970	P	regulation of actin filament-based process	18	1428	239	39469	0.0043	0.02
GO:0048439	P	flower morphogenesis	18	1428	243	39469	0.005	0.022
GO:0019320	P	hexose catabolic process	18	1428	243	39469	0.005	0.022
GO:0008154	P	actin polymerization or depolymerization	18	1428	253	39469	0.0073	0.028
GO:0035304	P	regulation of protein dephosphorylation	18	1428	264	39469	0.011	0.037
GO:0035303	P	regulation of dephosphorylation	18	1428	273	39469	0.014	0.045
GO:0007623	P	circadian rhythm	18	1428	295	39469	0.028	0.071
GO:0098586	P	cellular response to virus	17	1428	140	39469	3.8e-05	0.00058
GO:0007584	P	response to nutrient	17	1428	147	39469	6.6e-05	0.00092
GO:0045010	P	actin nucleation	17	1428	181	39469	0.00063	0.0056
GO:0030838	P	positive regulation of actin filament polymerization	17	1428	181	39469	0.00063	0.0056
GO:0032273	P	positive regulation of protein polymerization	17	1428	200	39469	0.0017	0.011
GO:0030833	P	regulation of actin filament polymerization	17	1428	205	39469	0.0022	0.013
GO:0051495	P	positive regulation of cytoskeleton organization	17	1428	213	39469	0.0031	0.017
GO:0010286	P	heat acclimation	17	1428	218	39469	0.0039	0.019
GO:0008064	P	regulation of actin polymerization or depolymerization	17	1428	218	39469	0.0039	0.019
GO:0006487	P	protein N-linked glycosylation	17	1428	224	39469	0.005	0.022
GO:0032271	P	regulation of protein polymerization	17	1428	230	39469	0.0064	0.026
GO:1900140	P	regulation of seedling development	17	1428	232	39469	0.0069	0.027
GO:0055076	P	transition metal ion homeostasis	17	1428	236	39469	0.008	0.03
GO:0019375	P	galactolipid biosynthetic process	17	1428	248	39469	0.012	0.04
GO:0019374	P	galactolipid metabolic process	17	1428	249	39469	0.013	0.042
GO:0043331	P	response to dsRNA	17	1428	251	39469	0.014	0.043
GO:0006813	P	potassium ion transport	17	1428	254	39469	0.015	0.046
GO:0032147	P	activation of protein kinase activity	17	1428	262	39469	0.019	0.056
GO:0052018	P	modulation by symbiont of RNA levels in host	16	1428	136	39469	8.9e-05	0.0012
GO:0052249	P	modulation of RNA levels in other organism involved in symbiotic interaction	16	1428	136	39469	8.9e-05	0.0012
GO:0009616	P	virus induced gene silencing	16	1428	136	39469	8.9e-05	0.0012
GO:0016926	P	protein desumoylation	16	1428	176	39469	0.0012	0.0088
GO:1903409	P	reactive oxygen species biosynthetic process	16	1428	184	39469	0.0019	0.012
GO:0009750	P	response to fructose	16	1428	188	39469	0.0023	0.013
GO:0006096	P	glycolytic process	16	1428	190	39469	0.0025	0.014
GO:0006757	P	ATP generation from ADP	16	1428	190	39469	0.0025	0.014
GO:0030422	P	production of siRNA involved in RNA interference	16	1428	197	39469	0.0035	0.018
GO:0006165	P	nucleoside diphosphate phosphorylation	16	1428	198	39469	0.0037	0.018
GO:0046031	P	ADP metabolic process	16	1428	203	39469	0.0046	0.021
GO:0035195	P	gene silencing by miRNA	16	1428	205	39469	0.005	0.022
GO:0009135	P	purine nucleoside diphosphate metabolic process	16	1428	206	39469	0.0052	0.023
GO:0009179	P	purine ribonucleoside diphosphate metabolic process	16	1428	206	39469	0.0052	0.023
GO:0009185	P	ribonucleoside diphosphate metabolic process	16	1428	206	39469	0.0052	0.023
GO:0071359	P	cellular response to dsRNA	16	1428	212	39469	0.0067	0.027
GO:0031050	P	dsRNA fragmentation	16	1428	212	39469	0.0067	0.027
GO:0070918	P	production of small RNA involved in gene silencing by RNA	16	1428	212	39469	0.0067	0.027
GO:0009132	P	nucleoside diphosphate metabolic process	16	1428	223	39469	0.01	0.035
GO:0046939	P	nucleotide phosphorylation	16	1428	223	39469	0.01	0.035
GO:0090501	P	RNA phosphodiester bond hydrolysis	16	1428	232	39469	0.014	0.045
GO:0009069	P	serine family amino acid metabolic process	16	1428	251	39469	0.026	0.068
GO:0050665	P	hydrogen peroxide biosynthetic process	15	1428	158	39469	0.0012	0.0084
GO:0071804	P	cellular potassium ion transport	15	1428	179	39469	0.0035	0.018
GO:0071805	P	potassium ion transmembrane transport	15	1428	179	39469	0.0035	0.018
GO:0046916	P	cellular transition metal ion homeostasis	15	1428	181	39469	0.0039	0.019
GO:0009581	P	detection of external stimulus	15	1428	188	39469	0.0053	0.023
GO:0031349	P	positive regulation of defense response	15	1428	225	39469	0.022	0.061
GO:0009610	P	response to symbiotic fungus	14	1428	131	39469	0.00058	0.0054
GO:0009608	P	response to symbiont	14	1428	139	39469	0.00099	0.0075
GO:0009064	P	glutamine family amino acid metabolic process	14	1428	172	39469	0.006	0.025
GO:0006833	P	water transport	14	1428	177	39469	0.0075	0.028
GO:0009066	P	aspartate family amino acid metabolic process	14	1428	178	39469	0.0078	0.029
GO:0042044	P	fluid transport	14	1428	179	39469	0.0082	0.03
GO:0006863	P	purine nucleobase transport	14	1428	189	39469	0.012	0.04
GO:0035196	P	production of miRNAs involved in gene silencing by miRNA	14	1428	190	39469	0.013	0.042
GO:0048581	P	negative regulation of post-embryonic development	14	1428	203	39469	0.021	0.059
GO:0015851	P	nucleobase transport	14	1428	204	39469	0.022	0.06
GO:0045089	P	positive regulation of innate immune response	14	1428	209	39469	0.026	0.067
GO:0030582	P	fruiting body development	13	1428	122	39469	0.00092	0.0071
GO:0030587	P	sorocarp development	13	1428	122	39469	0.00092	0.0071
GO:0075259	P	spore-bearing organ development	13	1428	122	39469	0.00092	0.0071
GO:0009582	P	detection of abiotic stimulus	13	1428	162	39469	0.0087	0.032
GO:0019954	P	asexual reproduction	13	1428	168	39469	0.011	0.038
GO:0010029	P	regulation of seed germination	13	1428	192	39469	0.029	0.073
GO:0009788	P	negative regulation of abscisic acid-activated signaling pathway	12	1428	111	39469	0.0013	0.0091
GO:1901420	P	negative regulation of response to alcohol	12	1428	111	39469	0.0013	0.0091
GO:0010267	P	production of ta-siRNAs involved in RNA interference	12	1428	114	39469	0.0016	0.01
GO:0006862	P	nucleotide transport	12	1428	139	39469	0.0069	0.027
GO:0010017	P	red or far-red light signaling pathway	12	1428	139	39469	0.0069	0.027
GO:0000394	P	RNA splicing, via endonucleolytic cleavage and ligation	12	1428	139	39469	0.0069	0.027
GO:0071489	P	cellular response to red or far red light	12	1428	140	39469	0.0072	0.028
GO:0009067	P	aspartate family amino acid biosynthetic process	12	1428	144	39469	0.0088	0.032
GO:0006534	P	cysteine metabolic process	12	1428	151	39469	0.012	0.04
GO:0042398	P	cellular modified amino acid biosynthetic process	12	1428	156	39469	0.015	0.047
GO:0031123	P	RNA 3'-end processing	12	1428	165	39469	0.022	0.061
GO:0042752	P	regulation of circadian rhythm	11	1428	95	39469	0.0012	0.0087
GO:0006817	P	phosphate ion transport	11	1428	100	39469	0.0018	0.011
GO:0030583	P	myxococcal fruiting body development	11	1428	100	39469	0.0018	0.011
GO:0009646	P	response to absence of light	11	1428	112	39469	0.004	0.019
GO:0034097	P	response to cytokine	11	1428	114	39469	0.0045	0.021
GO:0032844	P	regulation of homeostatic process	11	1428	115	39469	0.0047	0.022
GO:0009583	P	detection of light stimulus	11	1428	118	39469	0.0057	0.023
GO:0072503	P	cellular divalent inorganic cation homeostasis	11	1428	136	39469	0.014	0.045
GO:0006346	P	methylation-dependent chromatin silencing	11	1428	143	39469	0.02	0.056
GO:0019344	P	cysteine biosynthetic process	11	1428	146	39469	0.022	0.062
GO:0010102	P	lateral root morphogenesis	11	1428	150	39469	0.026	0.068
GO:0010101	P	post-embryonic root morphogenesis	11	1428	150	39469	0.026	0.068
GO:0009310	P	amine catabolic process	11	1428	151	39469	0.027	0.07
GO:0010050	P	vegetative phase change	10	1428	81	39469	0.0013	0.0091
GO:0035435	P	phosphate ion transmembrane transport	10	1428	87	39469	0.0021	0.013
GO:0009118	P	regulation of nucleoside metabolic process	10	1428	88	39469	0.0023	0.013
GO:0035264	P	multicellular organism growth	10	1428	93	39469	0.0033	0.017
GO:0090596	P	sensory organ morphogenesis	10	1428	98	39469	0.0046	0.021
GO:0006353	P	DNA-templated transcription, termination	10	1428	99	39469	0.0049	0.022
GO:0015893	P	drug transport	10	1428	121	39469	0.017	0.05
GO:0098661	P	inorganic anion transmembrane transport	10	1428	122	39469	0.018	0.052
GO:0060562	P	epithelial tube morphogenesis	10	1428	124	39469	0.019	0.056
GO:0006109	P	regulation of carbohydrate metabolic process	10	1428	130	39469	0.025	0.067
GO:0010048	P	vernalization response	10	1428	132	39469	0.028	0.071
GO:0051865	P	protein autoubiquitination	9	1428	67	39469	0.0013	0.0091
GO:0006094	P	gluconeogenesis	9	1428	68	39469	0.0014	0.0097
GO:0048592	P	eye morphogenesis	9	1428	78	39469	0.0034	0.017
GO:0010959	P	regulation of metal ion transport	9	1428	83	39469	0.0049	0.022
GO:0071901	P	negative regulation of protein serine/threonine kinase activity	9	1428	88	39469	0.0069	0.027
GO:0009789	P	positive regulation of abscisic acid-activated signaling pathway	9	1428	92	39469	0.0089	0.032
GO:1901421	P	positive regulation of response to alcohol	9	1428	92	39469	0.0089	0.032
GO:0019319	P	hexose biosynthetic process	9	1428	92	39469	0.0089	0.032
GO:0031124	P	mRNA 3'-end processing	9	1428	92	39469	0.0089	0.032
GO:0046364	P	monosaccharide biosynthetic process	9	1428	95	39469	0.011	0.036
GO:0040034	P	regulation of development, heterochronic	9	1428	99	39469	0.013	0.043
GO:0043200	P	response to amino acid	9	1428	100	39469	0.014	0.045
GO:0007602	P	phototransduction	9	1428	104	39469	0.018	0.052
GO:0006855	P	drug transmembrane transport	9	1428	105	39469	0.019	0.054
GO:0010227	P	floral organ abscission	9	1428	111	39469	0.025	0.066
GO:0015780	P	nucleotide-sugar transport	8	1428	48	39469	0.00069	0.006
GO:0010107	P	potassium ion import	8	1428	59	39469	0.0023	0.013
GO:0040014	P	regulation of multicellular organism growth	8	1428	62	39469	0.003	0.016
GO:0001745	P	compound eye morphogenesis	8	1428	63	39469	0.0033	0.017
GO:0007476	P	imaginal disc-derived wing morphogenesis	8	1428	72	39469	0.0068	0.027
GO:0007472	P	wing disc morphogenesis	8	1428	72	39469	0.0068	0.027
GO:0048749	P	compound eye development	8	1428	73	39469	0.0073	0.028
GO:0035120	P	post-embryonic appendage morphogenesis	8	1428	73	39469	0.0073	0.028
GO:0035114	P	imaginal disc-derived appendage morphogenesis	8	1428	75	39469	0.0085	0.031
GO:0007560	P	imaginal disc morphogenesis	8	1428	75	39469	0.0085	0.031
GO:0071345	P	cellular response to cytokine stimulus	8	1428	77	39469	0.0097	0.034
GO:0048737	P	imaginal disc-derived appendage development	8	1428	78	39469	0.01	0.035
GO:0035220	P	wing disc development	8	1428	80	39469	0.012	0.039
GO:0048707	P	instar larval or pupal morphogenesis	8	1428	82	39469	0.013	0.043
GO:0007552	P	metamorphosis	8	1428	84	39469	0.015	0.047
GO:0030865	P	cortical cytoskeleton organization	8	1428	86	39469	0.017	0.051
GO:0007444	P	imaginal disc development	8	1428	87	39469	0.018	0.053
GO:0009585	P	red, far-red light phototransduction	8	1428	91	39469	0.023	0.062
GO:0006555	P	methionine metabolic process	8	1428	92	39469	0.024	0.065
GO:0010675	P	regulation of cellular carbohydrate metabolic process	8	1428	94	39469	0.027	0.069
GO:2001057	P	reactive nitrogen species metabolic process	8	1428	95	39469	0.028	0.072
GO:0052315	P	phytoalexin biosynthetic process	7	1428	34	39469	0.0005	0.0047
GO:0009403	P	toxin biosynthetic process	7	1428	36	39469	0.00067	0.0058
GO:0052314	P	phytoalexin metabolic process	7	1428	47	39469	0.0026	0.015
GO:0051365	P	cellular response to potassium ion starvation	7	1428	50	39469	0.0036	0.018
GO:0043622	P	cortical microtubule organization	7	1428	53	39469	0.0048	0.022
GO:0006369	P	termination of RNA polymerase II transcription	7	1428	59	39469	0.0081	0.03
GO:0051238	P	sequestering of metal ion	7	1428	63	39469	0.011	0.037
GO:0061077	P	chaperone-mediated protein folding	7	1428	64	39469	0.012	0.039
GO:0048510	P	regulation of timing of transition from vegetative to reproductive phase	7	1428	70	39469	0.018	0.053
GO:0048506	P	regulation of timing of meristematic phase transition	7	1428	70	39469	0.018	0.053
GO:0000096	P	sulfur amino acid metabolic process	7	1428	73	39469	0.022	0.061
GO:0000305	P	response to oxygen radical	7	1428	75	39469	0.025	0.065
GO:0000303	P	response to superoxide	7	1428	75	39469	0.025	0.065
GO:0009086	P	methionine biosynthetic process	7	1428	76	39469	0.026	0.068
GO:0009700	P	indole phytoalexin biosynthetic process	6	1428	25	39469	0.00062	0.0056
GO:0046217	P	indole phytoalexin metabolic process	6	1428	25	39469	0.00062	0.0056
GO:0043266	P	regulation of potassium ion transport	6	1428	39	39469	0.0046	0.021
GO:0040018	P	positive regulation of multicellular organism growth	6	1428	45	39469	0.0084	0.031
GO:0006379	P	mRNA cleavage	6	1428	47	39469	0.01	0.035
GO:0051592	P	response to calcium ion	6	1428	47	39469	0.01	0.035
GO:0010440	P	stomatal lineage progression	6	1428	51	39469	0.014	0.045
GO:0006882	P	cellular zinc ion homeostasis	6	1428	51	39469	0.014	0.045
GO:0006536	P	glutamate metabolic process	6	1428	52	39469	0.015	0.047
GO:0033273	P	response to vitamin	6	1428	53	39469	0.017	0.05
GO:0010906	P	regulation of glucose metabolic process	6	1428	54	39469	0.018	0.053
GO:0010555	P	response to mannitol	6	1428	55	39469	0.019	0.056
GO:0010152	P	pollen maturation	6	1428	57	39469	0.022	0.062
GO:0046835	P	carbohydrate phosphorylation	6	1428	58	39469	0.024	0.065
GO:0009910	P	negative regulation of flower development	6	1428	58	39469	0.024	0.065
GO:0051790	P	short-chain fatty acid biosynthetic process	6	1428	58	39469	0.024	0.065
GO:0071902	P	positive regulation of protein serine/threonine kinase activity	6	1428	59	39469	0.026	0.068
GO:0007006	P	mitochondrial membrane organization	6	1428	60	39469	0.028	0.071
GO:0006111	P	regulation of gluconeogenesis	5	1428	15	39469	0.00052	0.0049
GO:0051196	P	regulation of coenzyme metabolic process	5	1428	17	39469	0.00083	0.0067
GO:0043470	P	regulation of carbohydrate catabolic process	5	1428	23	39469	0.0026	0.014
GO:0043471	P	regulation of cellular carbohydrate catabolic process	5	1428	23	39469	0.0026	0.014
GO:2000037	P	regulation of stomatal complex patterning	5	1428	24	39469	0.003	0.016
GO:0009800	P	cinnamic acid biosynthetic process	5	1428	24	39469	0.003	0.016
GO:0009803	P	cinnamic acid metabolic process	5	1428	24	39469	0.003	0.016
GO:0006971	P	hypotonic response	5	1428	25	39469	0.0035	0.018
GO:0009584	P	detection of visible light	5	1428	28	39469	0.0054	0.023
GO:0047484	P	regulation of response to osmotic stress	5	1428	29	39469	0.0062	0.025
GO:0010375	P	stomatal complex patterning	5	1428	29	39469	0.0062	0.025
GO:0090503	P	RNA phosphodiester bond hydrolysis, exonucleolytic	5	1428	30	39469	0.007	0.027
GO:2000038	P	regulation of stomatal complex development	5	1428	32	39469	0.0089	0.032
GO:0006378	P	mRNA polyadenylation	5	1428	34	39469	0.011	0.037
GO:0000187	P	activation of MAPK activity	5	1428	34	39469	0.011	0.037
GO:0010161	P	red light signaling pathway	5	1428	34	39469	0.011	0.037
GO:2000021	P	regulation of ion homeostasis	5	1428	35	39469	0.012	0.04
GO:0071491	P	cellular response to red light	5	1428	35	39469	0.012	0.04
GO:0043666	P	regulation of phosphoprotein phosphatase activity	5	1428	36	39469	0.014	0.043
GO:0043406	P	positive regulation of MAP kinase activity	5	1428	37	39469	0.015	0.046
GO:0051703	P	intraspecies interaction between organisms	5	1428	37	39469	0.015	0.046
GO:0009864	P	induced systemic resistance, jasmonic acid mediated signaling pathway	5	1428	38	39469	0.017	0.05
GO:0019221	P	cytokine-mediated signaling pathway	5	1428	42	39469	0.024	0.064
GO:0010921	P	regulation of phosphatase activity	5	1428	44	39469	0.028	0.071

## Sheet: DEG list
B73 DEGs list
AC149475.2_FGT007
AC149818.2_FGT001
AC152495.1_FGT017
AC155390.2_FGT002
AC155496.2_FGT009
AC177897.2_FGT002
AC182617.3_FGT001
AC185656.3_FGT002
AC186512.3_FGT007
AC186606.4_FGT003
AC187263.4_FGT001
AC187560.5_FGT003
AC189750.4_FGT004
AC190609.3_FGT004
AC190772.4_FGT011
AC191113.2_FGT002
AC191246.3_FGT006
AC191251.3_FGT005
AC191421.3_FGT001
AC191526.3_FGT004
AC192244.3_FGT007
AC192362.3_FGT002
AC192362.3_FGT003
AC192372.3_FGT003
AC193379.3_FGT001
AC193632.2_FGT002
AC194914.3_FGT002
AC194965.4_FGT004
AC194970.5_FGT005
AC194970.5_FGT009
AC195147.3_FGT008
AC195347.4_FGT004
AC195864.3_FGT017
AC196066.3_FGT003
AC196475.3_FGT005
AC196974.3_FGT008
AC197146.3_FGT002
AC197274.4_FGT010
AC197387.3_FGT004
AC197705.4_FGT011
AC198169.4_FGT004
AC198352.4_FGT005
AC198366.3_FGT004
AC198937.4_FGT003
AC199001.3_FGT005
AC199068.2_FGT017
AC199541.4_FGT004
AC199577.4_FGT004
AC199893.4_FGT002
AC199911.5_FGT001
AC200753.3_FGT003
AC202439.3_FGT001
AC202915.3_FGT002
AC203019.3_FGT001
AC203294.3_FGT012
AC203841.3_FGT002
AC203865.3_FGT001
AC203957.3_FGT004
AC203985.4_FGT001
AC204048.3_FGT002
AC204254.3_FGT001
AC204292.4_FGT002
AC204515.4_FGT006
AC204539.4_FGT002
AC204662.3_FGT005
AC205008.4_FGT002
AC205250.3_FGT006
AC205413.4_FGT001
AC205413.4_FGT002
AC205471.4_FGT003
AC205521.3_FGT003
AC205562.3_FGT002
AC205730.3_FGT002
AC205735.3_FGT006
AC206788.3_FGT015
AC207043.3_FGT002
AC207628.4_FGT009
AC207652.3_FGT001
AC207656.3_FGT002
AC208113.3_FGT005
AC208201.3_FGT002
AC208204.3_FGT006
AC208571.4_FGT001
AC208916.3_FGT003
AC209080.3_FGT004
AC209208.3_FGT002
AC209257.4_FGT008
AC209364.3_FGT009
AC209377.3_FGT003
AC209705.3_FGT004
AC209784.3_FGT007
AC209819.3_FGT005
AC209858.4_FGT004
AC210013.4_FGT008
AC210013.4_FGT018
AC210027.3_FGT003
AC210848.3_FGT004
AC211164.5_FGT003
AC211175.3_FGT005
AC211178.3_FGT004
AC211357.4_FGT004
AC211394.4_FGT004
AC211401.4_FGT003
AC211474.3_FGT006
AC211652.4_FGT001
AC211652.4_FGT002
AC212728.3_FGT001
AC212755.4_FGT002
AC212755.4_FGT004
AC213463.3_FGT002
AC213521.3_FGT005
AC213621.5_FGT004
AC213857.4_FGT003
AC214635.3_FGT002
AC215244.3_FGT002
AC216886.3_FGT001
AC217401.3_FGT003
AC217499.3_FGT001
AC217811.3_FGT003
AC217910.3_FGT004
AC217947.4_FGT002
AC217965.2_FGT012
AC218035.3_FGT004
AC218972.3_FGT002
AC219190.3_FGT002
AC220927.3_FGT007
AC225176.2_FGT003
AC225185.3_FGT004
AC225193.3_FGT004
AC225205.3_FGT003
AC225718.2_FGT006
AC225790.2_FGT003
AC226248.1_FGT002
AC230013.2_FGT002
AC231747.1_FGT001
AC232238.2_FGT004
AC232238.2_FGT008
AC232393.1_FGT009
AC233853.1_FGT002
AC233865.1_FGT004
AC233883.1_FGT006
AC233887.1_FGT006
AC233910.1_FGT004
AC233910.1_FGT010
AC233933.1_FGT001
AC233935.1_FGT005
AC233943.1_FGT002
AC233953.1_FGT005
AC233959.1_FGT006
AC233960.1_FGT002
AC233979.1_FGT007
AC233979.1_FGT010
AC234155.1_FGT002
AC234156.1_FGT005
AC234175.1_FGT010
AC234185.1_FGT004
AC234203.1_FGT011
AC234520.1_FGT003
AC234520.1_FGT005
AC234526.1_FGT005
AC235540.1_FGT002
AC235543.1_FGT002
AC235544.1_FGT006
AF546187.1_FGT011
AY542798.1_FGT003
GRMZM2G000014
GRMZM2G000052
GRMZM2G000127
GRMZM2G000195
GRMZM2G000245
GRMZM2G000326
GRMZM2G000353
GRMZM2G000371
GRMZM2G000397
GRMZM2G000481
GRMZM2G000510
GRMZM2G000615
GRMZM2G000622
GRMZM2G000632
GRMZM2G000660
GRMZM2G000674
GRMZM2G000686
GRMZM2G000739
GRMZM2G000749
GRMZM2G000816
GRMZM2G000818
GRMZM2G000874
GRMZM2G000936
GRMZM2G000937
GRMZM2G000964
GRMZM2G001048
GRMZM2G001180
GRMZM2G001205
GRMZM2G001297
GRMZM2G001415
GRMZM2G001421
GRMZM2G001466
GRMZM2G001500
GRMZM2G001551
GRMZM2G001660
GRMZM2G001750
GRMZM2G001777
GRMZM2G001803
GRMZM2G001805
GRMZM2G001820
GRMZM2G001869
GRMZM2G001875
GRMZM2G001898
GRMZM2G001934
GRMZM2G001981
GRMZM2G002100
GRMZM2G002124
GRMZM2G002128
GRMZM2G002131
GRMZM2G002135
GRMZM2G002227
GRMZM2G002240
GRMZM2G002361
GRMZM2G002391
GRMZM2G002427
GRMZM2G002465
GRMZM2G002492
GRMZM2G002523
GRMZM2G002529
GRMZM2G002578
GRMZM2G002652
GRMZM2G002765
GRMZM2G002828
GRMZM2G002894
GRMZM2G002898
GRMZM2G002915
GRMZM2G002959
GRMZM2G003023
GRMZM2G003033
GRMZM2G003108
GRMZM2G003124
GRMZM2G003252
GRMZM2G003304
GRMZM2G003307
GRMZM2G003406
GRMZM2G003426
GRMZM2G003489
GRMZM2G003506
GRMZM2G003558
GRMZM2G003565
GRMZM2G003607
GRMZM2G003662
GRMZM2G003682
GRMZM2G003692
GRMZM2G003718
GRMZM2G003720
GRMZM2G003724
GRMZM2G003725
GRMZM2G003734
GRMZM2G003738
GRMZM2G003754
GRMZM2G003762
GRMZM2G003821
GRMZM2G003853
GRMZM2G003930
GRMZM2G003937
GRMZM2G003944
GRMZM2G003988
GRMZM2G004079
GRMZM2G004111
GRMZM2G004119
GRMZM2G004128
GRMZM2G004138
GRMZM2G004140
GRMZM2G004161
GRMZM2G004172
GRMZM2G004207
GRMZM2G004349
GRMZM2G004396
GRMZM2G004397
GRMZM2G004412
GRMZM2G004422
GRMZM2G004445
GRMZM2G004468
GRMZM2G004511
GRMZM2G004531
GRMZM2G004572
GRMZM2G004582
GRMZM2G004592
GRMZM2G004641
GRMZM2G004699
GRMZM2G004709
GRMZM2G004741
GRMZM2G004795
GRMZM2G004880
GRMZM2G004888
GRMZM2G004959
GRMZM2G004990
GRMZM2G005000
GRMZM2G005107
GRMZM2G005155
GRMZM2G005163
GRMZM2G005170
GRMZM2G005209
GRMZM2G005236
GRMZM2G005251
GRMZM2G005256
GRMZM2G005278
GRMZM2G005308
GRMZM2G005346
GRMZM2G005365
GRMZM2G005444
GRMZM2G005461
GRMZM2G005552
GRMZM2G005562
GRMZM2G005640
GRMZM2G005710
GRMZM2G005753
GRMZM2G005771
GRMZM2G005815
GRMZM2G005848
GRMZM2G005859
GRMZM2G005939
GRMZM2G005954
GRMZM2G006006
GRMZM2G006042
GRMZM2G006069
GRMZM2G006297
GRMZM2G006416
GRMZM2G006453
GRMZM2G006468
GRMZM2G006493
GRMZM2G006565
GRMZM2G006707
GRMZM2G006721
GRMZM2G006745
GRMZM2G006752
GRMZM2G006762
GRMZM2G006763
GRMZM2G006791
GRMZM2G006943
GRMZM2G006953
GRMZM2G006964
GRMZM2G007060
GRMZM2G007063
GRMZM2G007120
GRMZM2G007195
GRMZM2G007206
GRMZM2G007248
GRMZM2G007256
GRMZM2G007276
GRMZM2G007300
GRMZM2G007384
GRMZM2G007404
GRMZM2G007466
GRMZM2G007514
GRMZM2G007587
GRMZM2G007683
GRMZM2G007729
GRMZM2G007854
GRMZM2G007907
GRMZM2G007914
GRMZM2G007915
GRMZM2G008061
GRMZM2G008202
GRMZM2G008209
GRMZM2G008216
GRMZM2G008273
GRMZM2G008290
GRMZM2G008326
GRMZM2G008356
GRMZM2G008369
GRMZM2G008374
GRMZM2G008456
GRMZM2G008539
GRMZM2G008607
GRMZM2G008638
GRMZM2G008663
GRMZM2G008687
GRMZM2G008710
GRMZM2G008726
GRMZM2G008728
GRMZM2G008740
GRMZM2G008751
GRMZM2G008765
GRMZM2G008864
GRMZM2G008919
GRMZM2G008935
GRMZM2G009019
GRMZM2G009021
GRMZM2G009080
GRMZM2G009163
GRMZM2G009208
GRMZM2G009223
GRMZM2G009346
GRMZM2G009353
GRMZM2G009426
GRMZM2G009442
GRMZM2G009475
GRMZM2G009479
GRMZM2G009506
GRMZM2G009530
GRMZM2G009538
GRMZM2G009575
GRMZM2G009661
GRMZM2G009719
GRMZM2G009808
GRMZM2G009845
GRMZM2G009871
GRMZM2G009928
GRMZM2G009940
GRMZM2G009948
GRMZM2G009958
GRMZM2G009995
GRMZM2G010016
GRMZM2G010093
GRMZM2G010136
GRMZM2G010142
GRMZM2G010251
GRMZM2G010280
GRMZM2G010298
GRMZM2G010302
GRMZM2G010351
GRMZM2G010357
GRMZM2G010422
GRMZM2G010439
GRMZM2G010447
GRMZM2G010505
GRMZM2G010551
GRMZM2G010596
GRMZM2G010664
GRMZM2G010693
GRMZM2G010765
GRMZM2G010775
GRMZM2G010804
GRMZM2G010836
GRMZM2G010871
GRMZM2G010909
GRMZM2G010936
GRMZM2G010937
GRMZM2G010944
GRMZM2G010987
GRMZM2G011068
GRMZM2G011071
GRMZM2G011079
GRMZM2G011110
GRMZM2G011141
GRMZM2G011219
GRMZM2G011314
GRMZM2G011347
GRMZM2G011463
GRMZM2G011473
GRMZM2G011479
GRMZM2G011523
GRMZM2G011553
GRMZM2G011575
GRMZM2G011590
GRMZM2G011627
GRMZM2G011655
GRMZM2G011731
GRMZM2G011893
GRMZM2G011932
GRMZM2G011998
GRMZM2G012021
GRMZM2G012041
GRMZM2G012126
GRMZM2G012174
GRMZM2G012176
GRMZM2G012216
GRMZM2G012269
GRMZM2G012319
GRMZM2G012391
GRMZM2G012404
GRMZM2G012453
GRMZM2G012501
GRMZM2G012566
GRMZM2G012600
GRMZM2G012631
GRMZM2G012690
GRMZM2G012724
GRMZM2G012841
GRMZM2G012904
GRMZM2G012926
GRMZM2G013128
GRMZM2G013201
GRMZM2G013236
GRMZM2G013248
GRMZM2G013378
GRMZM2G013391
GRMZM2G013398
GRMZM2G013430
GRMZM2G013471
GRMZM2G013546
GRMZM2G013600
GRMZM2G013625
GRMZM2G013750
GRMZM2G013776
GRMZM2G013794
GRMZM2G013892
GRMZM2G013981
GRMZM2G014004
GRMZM2G014022
GRMZM2G014066
GRMZM2G014089
GRMZM2G014116
GRMZM2G014170
GRMZM2G014193
GRMZM2G014240
GRMZM2G014303
GRMZM2G014313
GRMZM2G014341
GRMZM2G014376
GRMZM2G014382
GRMZM2G014392
GRMZM2G014419
GRMZM2G014452
GRMZM2G014508
GRMZM2G014709
GRMZM2G014797
GRMZM2G014833
GRMZM2G014836
GRMZM2G014902
GRMZM2G014979
GRMZM2G015033
GRMZM2G015090
GRMZM2G015097
GRMZM2G015126
GRMZM2G015127
GRMZM2G015200
GRMZM2G015285
GRMZM2G015287
GRMZM2G015291
GRMZM2G015361
GRMZM2G015502
GRMZM2G015596
GRMZM2G015605
GRMZM2G015610
GRMZM2G015709
GRMZM2G015727
GRMZM2G015739
GRMZM2G015753
GRMZM2G015767
GRMZM2G015784
GRMZM2G015844
GRMZM2G015854
GRMZM2G015881
GRMZM2G015889
GRMZM2G015912
GRMZM2G015941
GRMZM2G015983
GRMZM2G016097
GRMZM2G016150
GRMZM2G016168
GRMZM2G016184
GRMZM2G016296
GRMZM2G016362
GRMZM2G016447
GRMZM2G016457
GRMZM2G016521
GRMZM2G016649
GRMZM2G016660
GRMZM2G016668
GRMZM2G016671
GRMZM2G016734
GRMZM2G016749
GRMZM2G016805
GRMZM2G016836
GRMZM2G016844
GRMZM2G016875
GRMZM2G016878
GRMZM2G016890
GRMZM2G016939
GRMZM2G016958
GRMZM2G017013
GRMZM2G017016
GRMZM2G017045
GRMZM2G017047
GRMZM2G017077
GRMZM2G017113
GRMZM2G017145
GRMZM2G017159
GRMZM2G017186
GRMZM2G017187
GRMZM2G017244
GRMZM2G017257
GRMZM2G017266
GRMZM2G017305
GRMZM2G017319
GRMZM2G017329
GRMZM2G017334
GRMZM2G017386
GRMZM2G017404
GRMZM2G017405
GRMZM2G017409
GRMZM2G017414
GRMZM2G017426
GRMZM2G017470
GRMZM2G017557
GRMZM2G017624
GRMZM2G017634
GRMZM2G017647
GRMZM2G017654
GRMZM2G017741
GRMZM2G017792
GRMZM2G017804
GRMZM2G017805
GRMZM2G017815
GRMZM2G017821
GRMZM2G017868
GRMZM2G017894
GRMZM2G018030
GRMZM2G018074
GRMZM2G018103
GRMZM2G018108
GRMZM2G018177
GRMZM2G018217
GRMZM2G018228
GRMZM2G018241
GRMZM2G018336
GRMZM2G018372
GRMZM2G018375
GRMZM2G018403
GRMZM2G018417
GRMZM2G018447
GRMZM2G018462
GRMZM2G018487
GRMZM2G018566
GRMZM2G018586
GRMZM2G018595
GRMZM2G018692
GRMZM2G018695
GRMZM2G018706
GRMZM2G018728
GRMZM2G018806
GRMZM2G018823
GRMZM2G018837
GRMZM2G018885
GRMZM2G018923
GRMZM2G018929
GRMZM2G018941
GRMZM2G018950
GRMZM2G018971
GRMZM2G018984
GRMZM2G019029
GRMZM2G019060
GRMZM2G019090
GRMZM2G019106
GRMZM2G019166
GRMZM2G019177
GRMZM2G019183
GRMZM2G019236
GRMZM2G019267
GRMZM2G019291
GRMZM2G019335
GRMZM2G019356
GRMZM2G019361
GRMZM2G019404
GRMZM2G019538
GRMZM2G019553
GRMZM2G019583
GRMZM2G019596
GRMZM2G019619
GRMZM2G019673
GRMZM2G019681
GRMZM2G019689
GRMZM2G019777
GRMZM2G019783
GRMZM2G019874
GRMZM2G019901
GRMZM2G019907
GRMZM2G019919
GRMZM2G019958
GRMZM2G020008
GRMZM2G020034
GRMZM2G020043
GRMZM2G020054
GRMZM2G020081
GRMZM2G020096
GRMZM2G020142
GRMZM2G020150
GRMZM2G020201
GRMZM2G020281
GRMZM2G020295
GRMZM2G020366
GRMZM2G020409
GRMZM2G020484
GRMZM2G020523
GRMZM2G020574
GRMZM2G020631
GRMZM2G020653
GRMZM2G020676
GRMZM2G020721
GRMZM2G020766
GRMZM2G020772
GRMZM2G020785
GRMZM2G020801
GRMZM2G020805
GRMZM2G020840
GRMZM2G020859
GRMZM2G020864
GRMZM2G020928
GRMZM2G020929
GRMZM2G020938
GRMZM2G020976
GRMZM2G021059
GRMZM2G021107
GRMZM2G021223
GRMZM2G021225
GRMZM2G021243
GRMZM2G021339
GRMZM2G021422
GRMZM2G021439
GRMZM2G021482
GRMZM2G021530
GRMZM2G021605
GRMZM2G021607
GRMZM2G021816
GRMZM2G021846
GRMZM2G021849
GRMZM2G021879
GRMZM2G021909
GRMZM2G021912
GRMZM2G022014
GRMZM2G022019
GRMZM2G022032
GRMZM2G022054
GRMZM2G022065
GRMZM2G022107
GRMZM2G022159
GRMZM2G022213
GRMZM2G022279
GRMZM2G022313
GRMZM2G022402
GRMZM2G022514
GRMZM2G022538
GRMZM2G022547
GRMZM2G022616
GRMZM2G022625
GRMZM2G022642
GRMZM2G022710
GRMZM2G022711
GRMZM2G022726
GRMZM2G022768
GRMZM2G022787
GRMZM2G022859
GRMZM2G022972
GRMZM2G022996
GRMZM2G023037
GRMZM2G023071
GRMZM2G023080
GRMZM2G023190
GRMZM2G023204
GRMZM2G023279
GRMZM2G023285
GRMZM2G023289
GRMZM2G023346
GRMZM2G023387
GRMZM2G023436
GRMZM2G023575
GRMZM2G023667
GRMZM2G023683
GRMZM2G023711
GRMZM2G023715
GRMZM2G023769
GRMZM2G023786
GRMZM2G023798
GRMZM2G023906
GRMZM2G023946
GRMZM2G024051
GRMZM2G024054
GRMZM2G024073
GRMZM2G024119
GRMZM2G024151
GRMZM2G024211
GRMZM2G024231
GRMZM2G024264
GRMZM2G024267
GRMZM2G024303
GRMZM2G024389
GRMZM2G024444
GRMZM2G024482
GRMZM2G024517
GRMZM2G024530
GRMZM2G024551
GRMZM2G024561
GRMZM2G024571
GRMZM2G024607
GRMZM2G024668
GRMZM2G024730
GRMZM2G024738
GRMZM2G024739
GRMZM2G025014
GRMZM2G025037
GRMZM2G025042
GRMZM2G025154
GRMZM2G025157
GRMZM2G025214
GRMZM2G025242
GRMZM2G025250
GRMZM2G025281
GRMZM2G025414
GRMZM2G025441
GRMZM2G025451
GRMZM2G025470
GRMZM2G025528
GRMZM2G025536
GRMZM2G025552
GRMZM2G025598
GRMZM2G025812
GRMZM2G025885
GRMZM2G025906
GRMZM2G025977
GRMZM2G025992
GRMZM2G026050
GRMZM2G026095
GRMZM2G026131
GRMZM2G026151
GRMZM2G026157
GRMZM2G026171
GRMZM2G026180
GRMZM2G026203
GRMZM2G026218
GRMZM2G026223
GRMZM2G026229
GRMZM2G026391
GRMZM2G026442
GRMZM2G026614
GRMZM2G026639
GRMZM2G026715
GRMZM2G026742
GRMZM2G026746
GRMZM2G026780
GRMZM2G026793
GRMZM2G026804
GRMZM2G026839
GRMZM2G026855
GRMZM2G026889
GRMZM2G026892
GRMZM2G026910
GRMZM2G026926
GRMZM2G027041
GRMZM2G027043
GRMZM2G027049
GRMZM2G027059
GRMZM2G027120
GRMZM2G027166
GRMZM2G027241
GRMZM2G027272
GRMZM2G027309
GRMZM2G027311
GRMZM2G027331
GRMZM2G027344
GRMZM2G027420
GRMZM2G027535
GRMZM2G027603
GRMZM2G027695
GRMZM2G027723
GRMZM2G027737
GRMZM2G027741
GRMZM2G027847
GRMZM2G027860
GRMZM2G027862
GRMZM2G027886
GRMZM2G028014
GRMZM2G028039
GRMZM2G028086
GRMZM2G028190
GRMZM2G028286
GRMZM2G028369
GRMZM2G028452
GRMZM2G028516
GRMZM2G028568
GRMZM2G028594
GRMZM2G028665
GRMZM2G028713
GRMZM2G028726
GRMZM2G028763
GRMZM2G028774
GRMZM2G028813
GRMZM2G028905
GRMZM2G028914
GRMZM2G028926
GRMZM2G029027
GRMZM2G029058
GRMZM2G029065
GRMZM2G029087
GRMZM2G029101
GRMZM2G029135
GRMZM2G029194
GRMZM2G029219
GRMZM2G029262
GRMZM2G029307
GRMZM2G029323
GRMZM2G029345
GRMZM2G029356
GRMZM2G029370
GRMZM2G029527
GRMZM2G029530
GRMZM2G029537
GRMZM2G029573
GRMZM2G029692
GRMZM2G029731
GRMZM2G029810
GRMZM2G029824
GRMZM2G029833
GRMZM2G029850
GRMZM2G029863
GRMZM2G029912
GRMZM2G029933
GRMZM2G030072
GRMZM2G030099
GRMZM2G030123
GRMZM2G030169
GRMZM2G030305
GRMZM2G030350
GRMZM2G030384
GRMZM2G030402
GRMZM2G030422
GRMZM2G030463
GRMZM2G030465
GRMZM2G030571
GRMZM2G030594
GRMZM2G030596
GRMZM2G030673
GRMZM2G030688
GRMZM2G030727
GRMZM2G030809
GRMZM2G030831
GRMZM2G030877
GRMZM2G030902
GRMZM2G030915
GRMZM2G030955
GRMZM2G031125
GRMZM2G031138
GRMZM2G031143
GRMZM2G031177
GRMZM2G031200
GRMZM2G031257
GRMZM2G031278
GRMZM2G031308
GRMZM2G031311
GRMZM2G031496
GRMZM2G031586
GRMZM2G031588
GRMZM2G031591
GRMZM2G031615
GRMZM2G031718
GRMZM2G031802
GRMZM2G031825
GRMZM2G031846
GRMZM2G031859
GRMZM2G031917
GRMZM2G031952
GRMZM2G032003
GRMZM2G032042
GRMZM2G032160
GRMZM2G032163
GRMZM2G032171
GRMZM2G032219
GRMZM2G032222
GRMZM2G032244
GRMZM2G032252
GRMZM2G032258
GRMZM2G032367
GRMZM2G032376
GRMZM2G032443
GRMZM2G032484
GRMZM2G032505
GRMZM2G032684
GRMZM2G032847
GRMZM2G032852
GRMZM2G032896
GRMZM2G032910
GRMZM2G032977
GRMZM2G033029
GRMZM2G033138
GRMZM2G033208
GRMZM2G033283
GRMZM2G033359
GRMZM2G033375
GRMZM2G033491
GRMZM2G033493
GRMZM2G033634
GRMZM2G033694
GRMZM2G033724
GRMZM2G033746
GRMZM2G033787
GRMZM2G033799
GRMZM2G033867
GRMZM2G033894
GRMZM2G033930
GRMZM2G034083
GRMZM2G034110
GRMZM2G034113
GRMZM2G034197
GRMZM2G034206
GRMZM2G034217
GRMZM2G034229
GRMZM2G034326
GRMZM2G034410
GRMZM2G034430
GRMZM2G034503
GRMZM2G034511
GRMZM2G034534
GRMZM2G034622
GRMZM2G034764
GRMZM2G034848
GRMZM2G034985
GRMZM2G035042
GRMZM2G035073
GRMZM2G035213
GRMZM2G035243
GRMZM2G035268
GRMZM2G035282
GRMZM2G035298
GRMZM2G035338
GRMZM2G035356
GRMZM2G035405
GRMZM2G035417
GRMZM2G035430
GRMZM2G035445
GRMZM2G035465
GRMZM2G035506
GRMZM2G035579
GRMZM2G035584
GRMZM2G035620
GRMZM2G035625
GRMZM2G035708
GRMZM2G035779
GRMZM2G035785
GRMZM2G035807
GRMZM2G035820
GRMZM2G035843
GRMZM2G035849
GRMZM2G035922
GRMZM2G035928
GRMZM2G035969
GRMZM2G036050
GRMZM2G036086
GRMZM2G036407
GRMZM2G036418
GRMZM2G036448
GRMZM2G036464
GRMZM2G036543
GRMZM2G036596
GRMZM2G036605
GRMZM2G036609
GRMZM2G036685
GRMZM2G036697
GRMZM2G036765
GRMZM2G036826
GRMZM2G036829
GRMZM2G036908
GRMZM2G036916
GRMZM2G037015
GRMZM2G037113
GRMZM2G037134
GRMZM2G037150
GRMZM2G037152
GRMZM2G037189
GRMZM2G037209
GRMZM2G037335
GRMZM2G037422
GRMZM2G037431
GRMZM2G037472
GRMZM2G037482
GRMZM2G037585
GRMZM2G037595
GRMZM2G037624
GRMZM2G037627
GRMZM2G037644
GRMZM2G037655
GRMZM2G037694
GRMZM2G037698
GRMZM2G037781
GRMZM2G037875
GRMZM2G037926
GRMZM2G037998
GRMZM2G038003
GRMZM2G038073
GRMZM2G038183
GRMZM2G038217
GRMZM2G038243
GRMZM2G038279
GRMZM2G038335
GRMZM2G038374
GRMZM2G038384
GRMZM2G038487
GRMZM2G038494
GRMZM2G038588
GRMZM2G038598
GRMZM2G038606
GRMZM2G038636
GRMZM2G038791
GRMZM2G038848
GRMZM2G038855
GRMZM2G038880
GRMZM2G038898
GRMZM2G038931
GRMZM2G038973
GRMZM2G039155
GRMZM2G039212
GRMZM2G039214
GRMZM2G039254
GRMZM2G039312
GRMZM2G039362
GRMZM2G039365
GRMZM2G039396
GRMZM2G039443
GRMZM2G039445
GRMZM2G039505
GRMZM2G039525
GRMZM2G039580
GRMZM2G039583
GRMZM2G039600
GRMZM2G039683
GRMZM2G039725
GRMZM2G039792
GRMZM2G039797
GRMZM2G039824
GRMZM2G039826
GRMZM2G039828
GRMZM2G039886
GRMZM2G039889
GRMZM2G039906
GRMZM2G039922
GRMZM2G040030
GRMZM2G040033
GRMZM2G040131
GRMZM2G040158
GRMZM2G040164
GRMZM2G040175
GRMZM2G040247
GRMZM2G040397
GRMZM2G040452
GRMZM2G040481
GRMZM2G040511
GRMZM2G040561
GRMZM2G040613
GRMZM2G040627
GRMZM2G040634
GRMZM2G040673
GRMZM2G040679
GRMZM2G040720
GRMZM2G040803
GRMZM2G040881
GRMZM2G040890
GRMZM2G040902
GRMZM2G041015
GRMZM2G041028
GRMZM2G041048
GRMZM2G041055
GRMZM2G041127
GRMZM2G041141
GRMZM2G041163
GRMZM2G041175
GRMZM2G041181
GRMZM2G041258
GRMZM2G041262
GRMZM2G041312
GRMZM2G041344
GRMZM2G041424
GRMZM2G041462
GRMZM2G041506
GRMZM2G041527
GRMZM2G041697
GRMZM2G041701
GRMZM2G041729
GRMZM2G041774
GRMZM2G041809
GRMZM2G041831
GRMZM2G041842
GRMZM2G041876
GRMZM2G041885
GRMZM2G041899
GRMZM2G041959
GRMZM2G041980
GRMZM2G041989
GRMZM2G042006
GRMZM2G042036
GRMZM2G042040
GRMZM2G042101
GRMZM2G042107
GRMZM2G042136
GRMZM2G042195
GRMZM2G042208
GRMZM2G042250
GRMZM2G042295
GRMZM2G042398
GRMZM2G042443
GRMZM2G042461
GRMZM2G042538
GRMZM2G042552
GRMZM2G042592
GRMZM2G042598
GRMZM2G042599
GRMZM2G042636
GRMZM2G042639
GRMZM2G042797
GRMZM2G042838
GRMZM2G042893
GRMZM2G043075
GRMZM2G043095
GRMZM2G043141
GRMZM2G043150
GRMZM2G043182
GRMZM2G043191
GRMZM2G043198
GRMZM2G043240
GRMZM2G043279
GRMZM2G043489
GRMZM2G043509
GRMZM2G043530
GRMZM2G043584
GRMZM2G043602
GRMZM2G043749
GRMZM2G043819
GRMZM2G043822
GRMZM2G043857
GRMZM2G043921
GRMZM2G043980
GRMZM2G044011
GRMZM2G044023
GRMZM2G044038
GRMZM2G044055
GRMZM2G044074
GRMZM2G044180
GRMZM2G044237
GRMZM2G044343
GRMZM2G044354
GRMZM2G044359
GRMZM2G044388
GRMZM2G044398
GRMZM2G044408
GRMZM2G044448
GRMZM2G044460
GRMZM2G044498
GRMZM2G044512
GRMZM2G044527
GRMZM2G044537
GRMZM2G044569
GRMZM2G044591
GRMZM2G044805
GRMZM2G044882
GRMZM2G044902
GRMZM2G044908
GRMZM2G044968
GRMZM2G044997
GRMZM2G045005
GRMZM2G045090
GRMZM2G045155
GRMZM2G045241
GRMZM2G045249
GRMZM2G045257
GRMZM2G045275
GRMZM2G045286
GRMZM2G045314
GRMZM2G045330
GRMZM2G045366
GRMZM2G045404
GRMZM2G045431
GRMZM2G045433
GRMZM2G045503
GRMZM2G045565
GRMZM2G045596
GRMZM2G045668
GRMZM2G045686
GRMZM2G045688
GRMZM2G045704
GRMZM2G045706
GRMZM2G045714
GRMZM2G045720
GRMZM2G045732
GRMZM2G045892
GRMZM2G045976
GRMZM2G046025
GRMZM2G046058
GRMZM2G046061
GRMZM2G046088
GRMZM2G046098
GRMZM2G046101
GRMZM2G046191
GRMZM2G046290
GRMZM2G046297
GRMZM2G046317
GRMZM2G046459
GRMZM2G046480
GRMZM2G046498
GRMZM2G046528
GRMZM2G046529
GRMZM2G046601
GRMZM2G046669
GRMZM2G046700
GRMZM2G046729
GRMZM2G046804
GRMZM2G046824
GRMZM2G046888
GRMZM2G046900
GRMZM2G046909
GRMZM2G046911
GRMZM2G046916
GRMZM2G046919
GRMZM2G047002
GRMZM2G047019
GRMZM2G047042
GRMZM2G047105
GRMZM2G047139
GRMZM2G047178
GRMZM2G047187
GRMZM2G047219
GRMZM2G047368
GRMZM2G047370
GRMZM2G047422
GRMZM2G047456
GRMZM2G047474
GRMZM2G047509
GRMZM2G047588
GRMZM2G047600
GRMZM2G047705
GRMZM2G047759
GRMZM2G047777
GRMZM2G047815
GRMZM2G047855
GRMZM2G047894
GRMZM2G047919
GRMZM2G047941
GRMZM2G047961
GRMZM2G047968
GRMZM2G048073
GRMZM2G048120
GRMZM2G048129
GRMZM2G048136
GRMZM2G048150
GRMZM2G048161
GRMZM2G048194
GRMZM2G048205
GRMZM2G048257
GRMZM2G048305
GRMZM2G048324
GRMZM2G048430
GRMZM2G048434
GRMZM2G048435
GRMZM2G048450
GRMZM2G048455
GRMZM2G048472
GRMZM2G048482
GRMZM2G048549
GRMZM2G048553
GRMZM2G048561
GRMZM2G048567
GRMZM2G048621
GRMZM2G048733
GRMZM2G048740
GRMZM2G048762
GRMZM2G048804
GRMZM2G048821
GRMZM2G048851
GRMZM2G048926
GRMZM2G048987
GRMZM2G049021
GRMZM2G049055
GRMZM2G049076
GRMZM2G049155
GRMZM2G049185
GRMZM2G049190
GRMZM2G049322
GRMZM2G049340
GRMZM2G049349
GRMZM2G049364
GRMZM2G049373
GRMZM2G049418
GRMZM2G049422
GRMZM2G049429
GRMZM2G049484
GRMZM2G049568
GRMZM2G049609
GRMZM2G049675
GRMZM2G049755
GRMZM2G049790
GRMZM2G049839
GRMZM2G049852
GRMZM2G049912
GRMZM2G050089
GRMZM2G050118
GRMZM2G050166
GRMZM2G050193
GRMZM2G050305
GRMZM2G050325
GRMZM2G050333
GRMZM2G050384
GRMZM2G050394
GRMZM2G050435
GRMZM2G050514
GRMZM2G050553
GRMZM2G050570
GRMZM2G050596
GRMZM2G050607
GRMZM2G050641
GRMZM2G050658
GRMZM2G050684
GRMZM2G050701
GRMZM2G050705
GRMZM2G050709
GRMZM2G050842
GRMZM2G050845
GRMZM2G050861
GRMZM2G050875
GRMZM2G050912
GRMZM2G050914
GRMZM2G050915
GRMZM2G050939
GRMZM2G050961
GRMZM2G051005
GRMZM2G051043
GRMZM2G051179
GRMZM2G051219
GRMZM2G051262
GRMZM2G051374
GRMZM2G051541
GRMZM2G051545
GRMZM2G051619
GRMZM2G051622
GRMZM2G051626
GRMZM2G051689
GRMZM2G051720
GRMZM2G051790
GRMZM2G051806
GRMZM2G051879
GRMZM2G051882
GRMZM2G051949
GRMZM2G052088
GRMZM2G052111
GRMZM2G052148
GRMZM2G052166
GRMZM2G052178
GRMZM2G052206
GRMZM2G052266
GRMZM2G052268
GRMZM2G052277
GRMZM2G052288
GRMZM2G052386
GRMZM2G052422
GRMZM2G052483
GRMZM2G052546
GRMZM2G052562
GRMZM2G052630
GRMZM2G052654
GRMZM2G052667
GRMZM2G052671
GRMZM2G052699
GRMZM2G052812
GRMZM2G052817
GRMZM2G052825
GRMZM2G052844
GRMZM2G052893
GRMZM2G052908
GRMZM2G052935
GRMZM2G053008
GRMZM2G053027
GRMZM2G053079
GRMZM2G053261
GRMZM2G053299
GRMZM2G053319
GRMZM2G053322
GRMZM2G053338
GRMZM2G053396
GRMZM2G053458
GRMZM2G053507
GRMZM2G053574
GRMZM2G053600
GRMZM2G053610
GRMZM2G053713
GRMZM2G053720
GRMZM2G053722
GRMZM2G053764
GRMZM2G053766
GRMZM2G053767
GRMZM2G053779
GRMZM2G053790
GRMZM2G053831
GRMZM2G053898
GRMZM2G053908
GRMZM2G053916
GRMZM2G053958
GRMZM2G053987
GRMZM2G054013
GRMZM2G054056
GRMZM2G054109
GRMZM2G054115
GRMZM2G054136
GRMZM2G054221
GRMZM2G054224
GRMZM2G054225
GRMZM2G054227
GRMZM2G054233
GRMZM2G054247
GRMZM2G054250
GRMZM2G054300
GRMZM2G054350
GRMZM2G054354
GRMZM2G054378
GRMZM2G054397
GRMZM2G054468
GRMZM2G054663
GRMZM2G054715
GRMZM2G054807
GRMZM2G054811
GRMZM2G055009
GRMZM2G055020
GRMZM2G055070
GRMZM2G055125
GRMZM2G055141
GRMZM2G055216
GRMZM2G055251
GRMZM2G055257
GRMZM2G055309
GRMZM2G055331
GRMZM2G055334
GRMZM2G055489
GRMZM2G055575
GRMZM2G055578
GRMZM2G055678
GRMZM2G055682
GRMZM2G055698
GRMZM2G055699
GRMZM2G055752
GRMZM2G055782
GRMZM2G055807
GRMZM2G055857
GRMZM2G055898
GRMZM2G055905
GRMZM2G055957
GRMZM2G055973
GRMZM2G055982
GRMZM2G055992
GRMZM2G056014
GRMZM2G056036
GRMZM2G056079
GRMZM2G056116
GRMZM2G056145
GRMZM2G056270
GRMZM2G056393
GRMZM2G056403
GRMZM2G056431
GRMZM2G056462
GRMZM2G056501
GRMZM2G056505
GRMZM2G056572
GRMZM2G056573
GRMZM2G056594
GRMZM2G056600
GRMZM2G056686
GRMZM2G056732
GRMZM2G056762
GRMZM2G056849
GRMZM2G056851
GRMZM2G056920
GRMZM2G057006
GRMZM2G057023
GRMZM2G057026
GRMZM2G057037
GRMZM2G057065
GRMZM2G057113
GRMZM2G057116
GRMZM2G057129
GRMZM2G057158
GRMZM2G057159
GRMZM2G057186
GRMZM2G057265
GRMZM2G057305
GRMZM2G057329
GRMZM2G057416
GRMZM2G057436
GRMZM2G057450
GRMZM2G057475
GRMZM2G057506
GRMZM2G057567
GRMZM2G057646
GRMZM2G057778
GRMZM2G057829
GRMZM2G057841
GRMZM2G057853
GRMZM2G057935
GRMZM2G057942
GRMZM2G057959
GRMZM2G058021
GRMZM2G058032
GRMZM2G058039
GRMZM2G058089
GRMZM2G058252
GRMZM2G058279
GRMZM2G058289
GRMZM2G058292
GRMZM2G058345
GRMZM2G058450
GRMZM2G058451
GRMZM2G058472
GRMZM2G058496
GRMZM2G058498
GRMZM2G058522
GRMZM2G058568
GRMZM2G058573
GRMZM2G058655
GRMZM2G058675
GRMZM2G058685
GRMZM2G058734
GRMZM2G058745
GRMZM2G058760
GRMZM2G058872
GRMZM2G058910
GRMZM2G059064
GRMZM2G059073
GRMZM2G059106
GRMZM2G059121
GRMZM2G059225
GRMZM2G059302
GRMZM2G059306
GRMZM2G059381
GRMZM2G059392
GRMZM2G059397
GRMZM2G059432
GRMZM2G059449
GRMZM2G059562
GRMZM2G059590
GRMZM2G059671
GRMZM2G059693
GRMZM2G059740
GRMZM2G059753
GRMZM2G059799
GRMZM2G059825
GRMZM2G059845
GRMZM2G059893
GRMZM2G059939
GRMZM2G059965
GRMZM2G059985
GRMZM2G060027
GRMZM2G060057
GRMZM2G060061
GRMZM2G060070
GRMZM2G060079
GRMZM2G060106
GRMZM2G060109
GRMZM2G060114
GRMZM2G060161
GRMZM2G060185
GRMZM2G060206
GRMZM2G060213
GRMZM2G060216
GRMZM2G060257
GRMZM2G060276
GRMZM2G060284
GRMZM2G060290
GRMZM2G060296
GRMZM2G060337
GRMZM2G060357
GRMZM2G060383
GRMZM2G060410
GRMZM2G060451
GRMZM2G060470
GRMZM2G060516
GRMZM2G060536
GRMZM2G060561
GRMZM2G060564
GRMZM2G060647
GRMZM2G060669
GRMZM2G060680
GRMZM2G060702
GRMZM2G060726
GRMZM2G060742
GRMZM2G060762
GRMZM2G060834
GRMZM2G060837
GRMZM2G060918
GRMZM2G060940
GRMZM2G060943
GRMZM2G060947
GRMZM2G060974
GRMZM2G060977
GRMZM2G060987
GRMZM2G060993
GRMZM2G061078
GRMZM2G061099
GRMZM2G061186
GRMZM2G061202
GRMZM2G061314
GRMZM2G061321
GRMZM2G061428
GRMZM2G061447
GRMZM2G061487
GRMZM2G061545
GRMZM2G061568
GRMZM2G061602
GRMZM2G061620
GRMZM2G061663
GRMZM2G061684
GRMZM2G061723
GRMZM2G061783
GRMZM2G061798
GRMZM2G061876
GRMZM2G061900
GRMZM2G061906
GRMZM2G061928
GRMZM2G061929
GRMZM2G061988
GRMZM2G062019
GRMZM2G062045
GRMZM2G062129
GRMZM2G062156
GRMZM2G062342
GRMZM2G062373
GRMZM2G062420
GRMZM2G062424
GRMZM2G062495
GRMZM2G062527
GRMZM2G062552
GRMZM2G062554
GRMZM2G062613
GRMZM2G062618
GRMZM2G062638
GRMZM2G062673
GRMZM2G062777
GRMZM2G062910
GRMZM2G062914
GRMZM2G062974
GRMZM2G063001
GRMZM2G063024
GRMZM2G063025
GRMZM2G063048
GRMZM2G063055
GRMZM2G063069
GRMZM2G063162
GRMZM2G063253
GRMZM2G063328
GRMZM2G063340
GRMZM2G063473
GRMZM2G063503
GRMZM2G063575
GRMZM2G063592
GRMZM2G063657
GRMZM2G063676
GRMZM2G063679
GRMZM2G063684
GRMZM2G063688
GRMZM2G063693
GRMZM2G063723
GRMZM2G063756
GRMZM2G063850
GRMZM2G063864
GRMZM2G063882
GRMZM2G063897
GRMZM2G063917
GRMZM2G063931
GRMZM2G064005
GRMZM2G064031
GRMZM2G064083
GRMZM2G064371
GRMZM2G064374
GRMZM2G064382
GRMZM2G064386
GRMZM2G064426
GRMZM2G064541
GRMZM2G064603
GRMZM2G064612
GRMZM2G064695
GRMZM2G064708
GRMZM2G064723
GRMZM2G064732
GRMZM2G064818
GRMZM2G064868
GRMZM2G064885
GRMZM2G064949
GRMZM2G064984
GRMZM2G065076
GRMZM2G065105
GRMZM2G065157
GRMZM2G065355
GRMZM2G065388
GRMZM2G065451
GRMZM2G065461
GRMZM2G065494
GRMZM2G065566
GRMZM2G065599
GRMZM2G065655
GRMZM2G065665
GRMZM2G065696
GRMZM2G065804
GRMZM2G065839
GRMZM2G065893
GRMZM2G065896
GRMZM2G065908
GRMZM2G065953
GRMZM2G065970
GRMZM2G065989
GRMZM2G066041
GRMZM2G066044
GRMZM2G066051
GRMZM2G066153
GRMZM2G066165
GRMZM2G066169
GRMZM2G066171
GRMZM2G066197
GRMZM2G066293
GRMZM2G066362
GRMZM2G066413
GRMZM2G066426
GRMZM2G066441
GRMZM2G066469
GRMZM2G066485
GRMZM2G066489
GRMZM2G066516
GRMZM2G066555
GRMZM2G066599
GRMZM2G066996
GRMZM2G067028
GRMZM2G067036
GRMZM2G067049
GRMZM2G067122
GRMZM2G067156
GRMZM2G067176
GRMZM2G067235
GRMZM2G067299
GRMZM2G067371
GRMZM2G067376
GRMZM2G067402
GRMZM2G067426
GRMZM2G067520
GRMZM2G067546
GRMZM2G067581
GRMZM2G067601
GRMZM2G067624
GRMZM2G067702
GRMZM2G067713
GRMZM2G067727
GRMZM2G067734
GRMZM2G067735
GRMZM2G067743
GRMZM2G067764
GRMZM2G067853
GRMZM2G067865
GRMZM2G067908
GRMZM2G067946
GRMZM2G067985
GRMZM2G068112
GRMZM2G068177
GRMZM2G068323
GRMZM2G068455
GRMZM2G068575
GRMZM2G068586
GRMZM2G068590
GRMZM2G068639
GRMZM2G068690
GRMZM2G068710
GRMZM2G068714
GRMZM2G068715
GRMZM2G068755
GRMZM2G068808
GRMZM2G068913
GRMZM2G068917
GRMZM2G068955
GRMZM2G069005
GRMZM2G069008
GRMZM2G069009
GRMZM2G069018
GRMZM2G069047
GRMZM2G069078
GRMZM2G069092
GRMZM2G069162
GRMZM2G069260
GRMZM2G069298
GRMZM2G069325
GRMZM2G069335
GRMZM2G069476
GRMZM2G069503
GRMZM2G069511
GRMZM2G069523
GRMZM2G069602
GRMZM2G069603
GRMZM2G069631
GRMZM2G069649
GRMZM2G069651
GRMZM2G069656
GRMZM2G069676
GRMZM2G069694
GRMZM2G069708
GRMZM2G069758
GRMZM2G069765
GRMZM2G069816
GRMZM2G069865
GRMZM2G069916
GRMZM2G069922
GRMZM2G069932
GRMZM2G069976
GRMZM2G070034
GRMZM2G070075
GRMZM2G070111
GRMZM2G070252
GRMZM2G070305
GRMZM2G070323
GRMZM2G070343
GRMZM2G070389
GRMZM2G070475
GRMZM2G070520
GRMZM2G070542
GRMZM2G070588
GRMZM2G070639
GRMZM2G070659
GRMZM2G070673
GRMZM2G070693
GRMZM2G070723
GRMZM2G070865
GRMZM2G070899
GRMZM2G071034
GRMZM2G071042
GRMZM2G071059
GRMZM2G071087
GRMZM2G071147
GRMZM2G071154
GRMZM2G071180
GRMZM2G071196
GRMZM2G071208
GRMZM2G071268
GRMZM2G071277
GRMZM2G071319
GRMZM2G071448
GRMZM2G071478
GRMZM2G071626
GRMZM2G071638
GRMZM2G071659
GRMZM2G071704
GRMZM2G071705
GRMZM2G071844
GRMZM2G071871
GRMZM2G071877
GRMZM2G071977
GRMZM2G072238
GRMZM2G072264
GRMZM2G072513
GRMZM2G072569
GRMZM2G072578
GRMZM2G072600
GRMZM2G072653
GRMZM2G072850
GRMZM2G072894
GRMZM2G072898
GRMZM2G072909
GRMZM2G073017
GRMZM2G073045
GRMZM2G073049
GRMZM2G073079
GRMZM2G073114
GRMZM2G073150
GRMZM2G073303
GRMZM2G073312
GRMZM2G073347
GRMZM2G073399
GRMZM2G073427
GRMZM2G073504
GRMZM2G073521
GRMZM2G073548
GRMZM2G073567
GRMZM2G073571
GRMZM2G073622
GRMZM2G073634
GRMZM2G073754
GRMZM2G073755
GRMZM2G073764
GRMZM2G073823
GRMZM2G073860
GRMZM2G073931
GRMZM2G073934
GRMZM2G073942
GRMZM2G073943
GRMZM2G073950
GRMZM2G073979
GRMZM2G073988
GRMZM2G074024
GRMZM2G074053
GRMZM2G074097
GRMZM2G074099
GRMZM2G074102
GRMZM2G074238
GRMZM2G074241
GRMZM2G074245
GRMZM2G074254
GRMZM2G074300
GRMZM2G074323
GRMZM2G074381
GRMZM2G074386
GRMZM2G074401
GRMZM2G074479
GRMZM2G074514
GRMZM2G074549
GRMZM2G074585
GRMZM2G074589
GRMZM2G074604
GRMZM2G074634
GRMZM2G074645
GRMZM2G074689
GRMZM2G074787
GRMZM2G074792
GRMZM2G074804
GRMZM2G074863
GRMZM2G075002
GRMZM2G075019
[truncated: 4,070 more rows]
